# Supplementary material for: Evolutionary Events Promoted Polymerase Activity of H13N8 Avian Influenza Virus
Source: Viruses. 2024 Feb 21;16(3):329. doi: 10.3390/v16030329 (PMC10975323; doi:10.3390/v16030329)
Supplement: Supplementary file 1 [file viruses-16-00329-s001.zip]

Archive with 13 entries (13 files):
- Supplementary Figure S1.tif
- Supplementary Figure S10.tif
- Supplementary Figure S2.pdf
- Supplementary Figure S3.pdf
- Supplementary Figure S4.pdf
- Supplementary Figure S5.pdf
- Supplementary Figure S6.pdf
- Supplementary Figure S7.pdf
- Supplementary Figure S8.pdf
- Supplementary Figure S9.pdf
- Supplementary Table S1.xlsx
- Supplementary Table S2.xlsx
- Supplementary Table S3.xlsx
