# Supplementary material for: Evolutionary Events Promoted Polymerase Activity of H13N8 Avian Influenza Virus
Source: Viruses. 2024 Feb 21;16(3):329. doi: 10.3390/v16030329 (PMC10975323; doi:10.3390/v16030329)
Supplement: Supplementary file 1 [file viruses-16-00329-s001.zip › Supplementary Table S1.xlsx]

## Sheet: HA
Isolate name	Subtype	Segment ID
A/common_gull/Norway/10_1313/2009	H13N2	HE802715
A/herring_gull/NJ/782/1986	H13N2	CY005932
A/herring_gull/DE/475/1986	H13N2	CY005914
A/laughing_gull/DE/2838/1987	H13N2	CY005979
A/laughing_gull/Delaware_Bay/2838/1987	H13N2	CY185813
A/herring_gull/Massachusetts/A00080257/2006	H13N2	CY239280
A/herring_gull/Massachusetts/A00080255/2006	H13N2	CY239408
A/whimbrel/Peru/P41/2007	H13N2	KR824663
A/gull/Peru/P43/2007	H13N2	KR824671
A/Herring_Gull/Massachusetts/A00648685/2008	H13N2	MN210268
A/Herring_Gull/Massachusetts/A00648696/2008	H13N2	MN210276
A/great_black-backed_gull/Newfoundland/296/2008	H13N2	GU724153
A/black-headed_gull/Netherlands/4/2009	H13N2	MF959989
A/black-headed_gull/Netherlands/3/2009	H13N2	MF146414
A/black-headed_gull/Netherlands/7/2009	H13N2	MF147289
A/black-headed_gull/Netherlands/9/2009	H13N2	KX978293
A/black-headed_gull/Netherlands/6/2009	H13N2	MF147945
A/black-headed_gull/Netherlands/8/2009	H13N2	MF147869
A/black-headed_gull/Netherlands/1/2009	H13N2	KX979507
A/black-headed_gull/Netherlands/2/2009	H13N2	MF147797
A/black-headed_gull/Netherlands/5/2009	H13N2	MF146421
A/black-headed_gull/Netherlands/37/2009	H13N2	KX978043
A/black-headed_gull/Netherlands/36/2009	H13N2	MF147594
A/black-headed_gull/Netherlands/38/2009	H13N2	MF148103
A/black-headed_gull/Netherlands/31/2009	H13N2	KX979380
A/black-headed_gull/Netherlands/34/2009	H13N2	MF682844
A/black-headed_gull/Netherlands/33/2009	H13N2	KX978020
A/black-headed_gull/Netherlands/13/2009	H13N2	MF145916
A/black-headed_gull/Netherlands/18/2009	H13N2	KX978980
A/black-headed_gull/Netherlands/27/2009	H13N2	KX978876
A/gull/Peru/CH02/2009	H13N2	KR824558
A/mallard/Korea/SH38-45/2010	H13N2	JX030406
A/black_skimmer/Peru/CH55/2010	H13N2	KR824604
A/black-headed_gull/Netherlands/8/2010	H13N2	KX979026
A/black-headed_gull/Netherlands/12/2010	H13N2	KX978913
A/black-headed_gull/Netherlands/13/2010	H13N2	KX979541
A/gull/Peru/CH121/2010	H13N2	KR824566
A/common_snipe/Republic_of_Georgia/1/2012	H13N2	CY185363
A/Armenian_gull/Republic_of_Georgia/2/2012	H13N2	CY185347
A/glaucous-winged_gull/Alaska/695/2013	H13N2	KY131144
A/glaucous-winged_gull/Alaska/545/2013	H13N2	KY131080
A/glaucous-winged_gull/Alaska/664/2013	H13N2	KY131128
A/glaucous-winged_gull/Alaska/654/2013	H13N2	KY131112
A/glaucous-winged_gull/Alaska/414/2013	H13N2	KY131040
A/glaucous-winged_gull/Alaska/387/2013	H13N2	KY131017
A/glaucous-winged_gull/Alaska/544/2013	H13N2	KY131072
A/glaucous-winged_gull/Alaska/458/2013	H13N2	KY131056
A/glaucous-winged_gull/Alaska/667/2013	H13N2	KY131136
A/glaucous-winged_gull/Alaska/660/2013	H13N2	KY131120
A/black-headed_gull/Netherlands/37/2014	H13N2	MF148148
A/black-headed_gull/Netherlands/25/2014	H13N2	KX978026
A/black-headed_gull/Netherlands/23/2014	H13N2	KX978812
A/black-headed_gull/Netherlands/24/2014	H13N2	MF147919
A/black-headed_gull/Netherlands/8/2014	H13N2	KX978275
A/black-headed_gull/Netherlands/27/2014	H13N2	KX977853
A/black-headed_gull/Netherlands/12/2014	H13N2	KX978367
A/black-headed_gull/Netherlands/4/2014	H13N2	MF575052
A/black-headed_gull/Netherlands/6/2014	H13N2	KX978977
A/black-headed_gull/Netherlands/13/2014	H13N2	MF147040
A/black-headed_gull/Netherlands/9/2014	H13N2	MF146305
A/black-headed_gull/Netherlands/1/2014	H13N2	KX978817
A/black-headed_gull/Netherlands/2/2014	H13N2	MF145726
A/gull/Arica/71/2016	H13N2	MF099262
A/shorebird/Chile/C7037/2016	H13N2	MH499147
A/kelp_gull/Chile/C8595/2016	H13N2	MH498919
A/kelp_gull/Chile/C8609/2016	H13N2	MH498888
A/kelp_gull/Chile/C8602/2016	H13N2	MH498862
A/kelp_gull/Chile/C8594/2016	H13N2	MH499186
A/kelp_gull/Chile/C8599/2016	H13N2	MH499244
A/kelp_gull/Chile/C8939/2016	H13N2	MH498698
A/brown-hooded_gull/Chile/C10246/2016	H13N2	MH499037
A/brown-hooded_gull/Chile/C10256/2016	H13N2	MH134649
A/whimbrel/Chile/C10834/2016	H13N2	MH134739
A/whimbrel/Chile/C12523/2016	H13N2	MH134676
A/kelp_gull/Chile/C12508/2016	H13N2	MH134650
A/black-headed_gull/Netherlands/7/2016	H13N2	MF694207
A/black-headed_gull/Netherlands/6/2016	H13N2	MF694199
A/black-headed_gull/Netherlands/2/2016	H13N2	MF694026
A/black-headed_gull/Netherlands/8/2016	H13N2	MF693954
A/black-headed_gull/Netherlands/11/2016	H13N2	MF694057
A/black-headed_gull/Netherlands/10/2016	H13N2	MF694241
A/black-headed_gull/Netherlands/9/2016	H13N2	MF694046
A/black-tailed_gull/Weihai/115/2016	H13N2	MF461180
A/black-tailed_gull/Weihai/42/2016	H13N2	MH201562
A/ring-billed_gull/Minnesota/CLMNAI1199/2017	H13N2	MH764088
A/ring-billed_gull/Minnesota/CLMNAI1301/2017	H13N2	MH764221
A/ring-billed_gull/Minnesota/CLMNAI1283/2017	H13N2	MH764213
A/ring-billed_gull/Minnesota/OPMNAI1286/2017	H13N2	MH764058
A/ring-billed_gull/Minnesota/OPMNAI1315/2017	H13N2	MH763883
A/Glaucous-Winged_Gull/Southcentral_Alaska/17MB03625/2017	H13N2	MN210171
A/Glaucous-Winged_Gull/Southcentral_Alaska/17MB03606/2017	H13N2	MN210163
A/Glaucous-Winged_Gull/Southcentral_Alaska/17MB03638/2017	H13N2	MN210179
A/ring-billed_gull/Minnesota/CLMNAI1501/2017	H13N2	MH764237
A/glaucous_gull/Alaska/44199-097/2006	H13N3	HM059995
A/black-headed_gull/Netherlands/6/2007	H13N3	MF575207
A/black-headed_gull/Netherlands/17/2009	H13N3	KX978076
A/black-headed_gull/Netherlands/8/2011	H13N3	MF575266
A/gull/New_Jersey/UGAI15-3767/2015	H13N3	MH501054
A/gull/Maryland/704/1977	H13N6	KF612959
A/gull/Minnesota/945/1980	H13N6	CY014720
A/duck/Siberia/272/1998	H13N6	AB284988
A/duck/Siberia/272PF/1998	H13N6	AB285094
A/duck/Hokkaido/W189/2006	H13N6	LC339627
A/silver_gull/Tasmania/062/2006	H13N6	CY094903
A/ring-billed_gull/Georgia/AI00-2658/2000	H13N6	CY144202
A/ruddy_turnstone/New_Jersey/AI01-1407/2001	H13N6	MH500865
A/silver_gull/Tasmania/06-0349-105/2006	H13N6	OL369948
A/black_headed_gull/Mongolia/1766/2006	H13N6	GQ907302
A/black-headed_gull/Netherlands/10/2007	H13N6	KX979327
A/black-headed_gull/Netherlands/2/2007	H13N6	KX979063
A/black-headed_gull/Netherlands/4/2007	H13N6	KX978929
A/Mongolian_gull/Mongolia/401/2007	H13N6	GQ907310
A/Mongolian_gull/Mongolia/405/2007	H13N6	GQ907318
A/ruddy_turnstone/New_Jersey/AI09-294/2009	H13N6	CY145939
A/herring_gull/New_Jersey/AI09-1105/2009	H13N6	CY144154
A/black-headed_gull/Netherlands/39/2009	H13N6	KX979208
A/black-headed_gull/Netherlands/11/2009	H13N6	KX979019
A/ring-billed_gull/Quebec/02434-1/2009	H13N6	CY125212
A/black-headed_gull/Netherlands/29/2009	H13N6	KX979544
A/black-legged_kittiwake/Quebec/02838-1/2009	H13N6	CY125301
A/glaucous-winged_gull/Southcentral_Alaska/9JR0769R0/2009	H13N6	CY070874
A/glaucous-winged_gull/Southcentral_Alaska/9JR0781R0/2009	H13N6	CY070882
A/glaucous-winged_gull/Southcentral_Alaska/9JR0691R0/2009	H13N6	CY070850
A/glaucous-winged_gull/Southcentral_Alaska/9JR0738R0/2009	H13N6	CY070858
A/glaucous-winged_gull/Southcentral_Alaska/9JR0747R0/2009	H13N6	CY070866
A/glaucous-winged_gull/Southeastern_Alaska/9JR0822R0/2009	H13N6	CY130340
A/mallard-black_duck_hybrid/New_Brunswick/03736/2009	H13N6	CY128958
A/hooded_merganser/New_Brunswick/03750/2009	H13N6	CY125309
A/red_knot/Delaware_Bay/489/2010	H13N6	MK627734
A/black-headed_gull/Netherlands/1/2010	H13N6	KX977814
A/great_black-backed_gull/Newfoundland/YH038/2010	H13N6	KC845135
A/glaucous-winged_gull/Southcentral_Alaska/11JR02474/2011	H13N6	CY196611
A/ring-billed_gull/Newfoundland/GR384/2011	H13N6	KC845059
A/herring_gull/Newfoundland/GR578/2011	H13N6	KC845074
A/herring_gull/Newfoundland/GR656/2011	H13N6	KC845090
A/herring_gull/Newfoundland/GR654/2011	H13N6	KC845082
A/herring_gull/Newfoundland/GR657/2011	H13N6	KC845098
A/herring_gull/Newfoundland/GR658/2011	H13N6	KC845106
A/yellow-legged_gull/Republic_of_Georgia/1/2011	H13N6	CY185497
A/black-headed_gull/Republic_of_Georgia/7/2011	H13N6	CY185489
A/black-headed_gull/Republic_of_Georgia/2/2012	H13N6	CY185569
A/black-headed_gull/Georgia/5/2012	H13N6	MF682848
A/black-headed_gull/Republic_of_Georgia/1/2012	H13N6	CY185325
A/ruddy_turnstone/New_Jersey/AI12-1737/2012	H13N6	MH501657
A/dunlin/Delaware_Bay/391/2012	H13N6	MK696134
A/black-headed_gull/Netherlands/1/2012	H13N6	MF146992
A/black-headed_gull/Netherlands/2/2012	H13N6	KX977772
A/black-headed_gull/Netherlands/138/2012	H13N6	MF146583
A/black-headed_gull/Netherlands/3/2012	H13N6	MF146473
A/black-headed_gull/Netherlands/123/2012	H13N6	MF146534
A/black-headed_gull/Netherlands/17/2012	H13N6	MF147189
A/black-headed_gull/Netherlands/134/2012	H13N6	KX977630
A/black-headed_gull/Netherlands/23/2012	H13N6	KX977887
A/black-headed_gull/Netherlands/33/2012	H13N6	KX979200
A/black-headed_gull/Netherlands/4/2012	H13N6	MF146383
A/black-headed_gull/Netherlands/29/2012	H13N6	MF146506
A/black-headed_gull/Netherlands/118/2012	H13N6	MF147977
A/black-headed_gull/Netherlands/5/2012	H13N6	MF146395
A/black-headed_gull/Netherlands/36/2012	H13N6	MF147122
A/black-headed_gull/Netherlands/11/2012	H13N6	MF148049
A/black-headed_gull/Netherlands/32/2012	H13N6	MF146858
A/black-headed_gull/Netherlands/15/2012	H13N6	MF147814
A/black-headed_gull/Netherlands/24/2012	H13N6	MF147679
A/black-headed_gull/Netherlands/130/2012	H13N6	MF147007
A/black-headed_gull/Netherlands/131/2012	H13N6	MF145735
A/black-headed_gull/Netherlands/122/2012	H13N6	MF146479
A/black-headed_gull/Netherlands/12/2012	H13N6	MF147771
A/black-headed_gull/Netherlands/128/2012	H13N6	MF147553
A/black-headed_gull/Netherlands/7/2012	H13N6	MF145876
A/black-headed_gull/Netherlands/133/2012	H13N6	MF147558
A/black-headed_gull/Netherlands/132/2012	H13N6	MF147533
A/black-headed_gull/Netherlands/121/2012	H13N6	KX978308
A/black-headed_gull/Netherlands/6/2012	H13N6	MF146975
A/black-headed_gull/Netherlands/8/2012	H13N6	MF146964
A/black-headed_gull/Netherlands/9/2012	H13N6	MF575308
A/black-headed_gull/Netherlands/16/2012	H13N6	MF145897
A/black-headed_gull/Netherlands/129/2012	H13N6	MF146833
A/black-headed_gull/Netherlands/34/2012	H13N6	MF146167
A/black-headed_gull/Netherlands/35/2012	H13N6	MF147197
A/black-headed_gull/Netherlands/127/2012	H13N6	MF147719
A/black-headed_gull/Netherlands/137/2012	H13N6	MF147405
A/black-headed_gull/Netherlands/38/2012	H13N6	MF147940
A/black-headed_gull/Netherlands/31/2012	H13N6	MF147302
A/black-headed_gull/Netherlands/25/2012	H13N6	KX977702
A/black-headed_gull/Netherlands/119/2012	H13N6	MF147208
A/black-headed_gull/Netherlands/20/2012	H13N6	MF146063
A/black-headed_gull/Netherlands/13/2012	H13N6	MF146523
A/black-headed_gull/Netherlands/14/2012	H13N6	MF147101
A/black-headed_gull/Netherlands/18/2012	H13N6	MF147647
A/Mediterranean_gull/Netherlands/1/2012	H13N6	MF147925
A/black-headed_gull/Netherlands/125/2012	H13N6	MF146435
A/black-headed_gull/Netherlands/26/2012	H13N6	MF147342
A/black-headed_gull/Netherlands/126/2012	H13N6	KX979088
A/black-headed_gull/Netherlands/19/2012	H13N6	MF148130
A/black-headed_gull/Netherlands/28/2012	H13N6	MF147705
A/black-headed_gull/Netherlands/10/2012	H13N6	MF147689
A/black-headed_gull/Netherlands/120/2012	H13N6	MF146637
A/black-headed_gull/Netherlands/136/2012	H13N6	MF146500
A/black-headed_gull/Netherlands/21/2012	H13N6	MF147878
A/black-headed_gull/Netherlands/22/2012	H13N6	MF145799
A/black-headed_gull/Netherlands/27/2012	H13N6	MF146953
A/black-headed_gull/Netherlands/135/2012	H13N6	MF146431
A/black-headed_gull/Netherlands/37/2012	H13N6	MF147911
A/black-headed_gull/Netherlands/30/2012	H13N6	MF146800
A/black-headed_gull/Netherlands/124/2012	H13N6	MF147740
A/black-headed_gull/Netherlands/45/2012	H13N6	MF146496
A/black-headed_gull/Netherlands/44/2012	H13N6	MF146594
A/black-headed_gull/Netherlands/46/2012	H13N6	MF145843
A/black-headed_gull/Netherlands/39/2012	H13N6	MF146672
A/black-headed_gull/Netherlands/43/2012	H13N6	MF147698
A/black-headed_gull/Netherlands/47/2012	H13N6	KX978071
A/black-headed_gull/Netherlands/48/2012	H13N6	MF147537
A/black-headed_gull/Netherlands/49/2012	H13N6	MF146211
A/black-headed_gull/Netherlands/41/2012	H13N6	MF145921
A/black-headed_gull/Netherlands/40/2012	H13N6	MF147673
A/black-headed_gull/Netherlands/42/2012	H13N6	KX978470
A/black-headed_gull/Netherlands/52/2012	H13N6	KX977670
A/black-headed_gull/Netherlands/77/2012	H13N6	MF146562
A/black-headed_gull/Netherlands/64/2012	H13N6	MF147469
A/black-headed_gull/Netherlands/50/2012	H13N6	MF146634
A/black-headed_gull/Netherlands/68/2012	H13N6	MF146441
A/black-headed_gull/Netherlands/78/2012	H13N6	MF146693
A/black-headed_gull/Netherlands/72/2012	H13N6	KX978101
A/black-headed_gull/Netherlands/79/2012	H13N6	MF147375
A/black-headed_gull/Netherlands/73/2012	H13N6	MF147965
A/black-headed_gull/Netherlands/71/2012	H13N6	MF145709
A/black-headed_gull/Netherlands/80/2012	H13N6	MF147078
A/black-headed_gull/Netherlands/63/2012	H13N6	MF146214
A/black-headed_gull/Netherlands/51/2012	H13N6	MF148145
A/black-headed_gull/Netherlands/69/2012	H13N6	KX978831
A/black-headed_gull/Netherlands/59/2012	H13N6	MF147717
A/black-headed_gull/Netherlands/57/2012	H13N6	MF147944
A/black-headed_gull/Netherlands/67/2012	H13N6	MF145901
A/black-headed_gull/Netherlands/58/2012	H13N6	MF146043
A/black-headed_gull/Netherlands/61/2012	H13N6	MF147841
A/black-headed_gull/Netherlands/76/2012	H13N6	KX978834
A/black-headed_gull/Netherlands/60/2012	H13N6	MF147750
A/black-headed_gull/Netherlands/74/2012	H13N6	MF148047
A/black-headed_gull/Netherlands/75/2012	H13N6	MF147095
A/black-headed_gull/Netherlands/66/2012	H13N6	MF146872
A/black-headed_gull/Netherlands/56/2012	H13N6	MF147422
A/black-headed_gull/Netherlands/65/2012	H13N6	KX977811
A/black-headed_gull/Netherlands/62/2012	H13N6	MF146710
A/black-headed_gull/Netherlands/55/2012	H13N6	MF147656
A/black-headed_gull/Netherlands/53/2012	H13N6	MF147610
A/black-headed_gull/Netherlands/70/2012	H13N6	MF146204
A/black-headed_gull/Netherlands/54/2012	H13N6	MF145811
A/black-headed_gull/Netherlands/81/2012	H13N6	KX977728
A/black-headed_gull/Netherlands/85/2012	H13N6	KX979040
A/black-headed_gull/Netherlands/83/2012	H13N6	KX977618
A/black-headed_gull/Netherlands/82/2012	H13N6	KX979079
A/black-headed_gull/Netherlands/84/2012	H13N6	MF146502
A/black-headed_gull/Netherlands/115/2012	H13N6	KX978183
A/black-headed_gull/Netherlands/89/2012	H13N6	MF146309
A/black-headed_gull/Netherlands/86/2012	H13N6	MF147754
A/black-headed_gull/Netherlands/87/2012	H13N6	KX979045
A/black-headed_gull/Netherlands/99/2012	H13N6	KX978911
A/black-headed_gull/Netherlands/95/2012	H13N6	MF146344
A/black-headed_gull/Netherlands/100/2012	H13N6	KX978985
A/black-headed_gull/Netherlands/94/2012	H13N6	MF682816
A/black-headed_gull/Netherlands/96/2012	H13N6	MF147573
A/black-headed_gull/Netherlands/98/2012	H13N6	KX978937
A/black-headed_gull/Netherlands/88/2012	H13N6	KX978218
A/black-headed_gull/Netherlands/92/2012	H13N6	KX978027
A/black-headed_gull/Netherlands/90/2012	H13N6	MF147768
A/black-headed_gull/Netherlands/97/2012	H13N6	MF147559
A/black-headed_gull/Netherlands/91/2012	H13N6	MF147484
A/black-headed_gull/Netherlands/101/2012	H13N6	MF145970
A/black-headed_gull/Netherlands/105/2012	H13N6	KX979468
A/black-headed_gull/Netherlands/104/2012	H13N6	KX979504
A/black-headed_gull/Netherlands/103/2012	H13N6	MF147266
A/black-headed_gull/Netherlands/102/2012	H13N6	KX977943
A/Armenian_gull/Republic_of_Georgia/1/2012	H13N6	CY185355
A/black-headed_gull/Netherlands/106/2012	H13N6	KX978718
A/black-headed_gull/Netherlands/109/2012	H13N6	KX978793
A/black-headed_gull/Netherlands/110/2012	H13N6	KX978037
A/black-headed_gull/Netherlands/108/2012	H13N6	MF146166
A/black-headed_gull/Netherlands/113/2012	H13N6	KX979591
A/black-headed_gull/Netherlands/111/2012	H13N6	MF145899
A/black-headed_gull/Netherlands/112/2012	H13N6	KX978433
A/black-headed_gull/Netherlands/117/2012	H13N6	KX978539
A/yellow-legged_gull/Republic_of_Georgia/3/2012	H13N6	CY185609
A/yellow-legged_gull/Republic_of_Georgia/2/2012	H13N6	CY185601
A/yellow-legged_gull/Republic_of_Georgia/5/2012	H13N6	CY185673
A/yellow-legged_gull/Republic_of_Georgia/6/2012	H13N6	CY185665
A/gull/Massachusetts/12JR00671/2012	H13N6	CY195663
A/ring-billed_gull/Massachusetts/12DC00060/2012	H13N6	CY195647
A/gull/Massachusetts/13JR03320/2013	H13N6	CY195825
A/herring_gull/Maine/ND0000047/2013	H13N6	KM374018
A/mallard/Dalian/DZ-137/2013	H13N6	KJ907711
A/laughing_gull/Delaware_Bay/30/2014	H13N6	MK637221
A/laughing_gull/Delaware_Bay/39/2014	H13N6	MK637116
A/herring_gull/Delaware_Bay/22/2014	H13N6	MK637080
A/laughing_gull/Delaware_Bay/350/2014	H13N6	MK637038
A/laughing_gull/Delaware_Bay/340/2014	H13N6	MK637356
A/laughing_gull/Delaware_Bay/358/2014	H13N6	MK637396
A/laughing_gull/Delaware_Bay/327/2014	H13N6	MK637291
A/laughing_gull/Delaware_Bay/328/2014	H13N6	MK637376
A/laughing_gull/Delaware_Bay/351/2014	H13N6	MK637365
A/ruddy_turnstone/New_Jersey/UGAI14-1436/2014	H13N6	MH502664
A/black-headed_gull/Netherlands/10/2014	H13N6	KX979051
A/black-headed_gull/Netherlands/7/2014	H13N6	MF147493
A/black-headed_gull/Netherlands/3/2014	H13N6	KX977620
A/black-headed_gull/Netherlands/11/2014	H13N6	KX977664
A/black-headed_gull/Netherlands/26/2014	H13N6	KX978072
A/black-headed_gull/Netherlands/5/2014	H13N6	KX978369
A/black-headed_gull/Netherlands/28/2014	H13N6	KX979165
A/black-headed_gull/Netherlands/30/2014	H13N6	MF146090
A/black-headed_gull/Netherlands/33/2014	H13N6	MF575196
A/black-headed_gull/Netherlands/14/2014	H13N6	MF147981
A/black-headed_gull/Netherlands/34/2014	H13N6	MF575309
A/black-headed_gull/Netherlands/17/2014	H13N6	KX979090
A/black-headed_gull/Netherlands/35/2014	H13N6	KX978735
A/black-headed_gull/Netherlands/29/2014	H13N6	KX978504
A/black-headed_gull/Netherlands/16/2014	H13N6	MF146531
A/black-headed_gull/Netherlands/32/2014	H13N6	KX978441
A/black-headed_gull/Netherlands/15/2014	H13N6	KX978686
A/black-headed_gull/Netherlands/31/2014	H13N6	MF575089
A/Eurasian_curlew/Liaoning/ZH-186/2014	H13N6	KR010435
A/gull/New_Jersey/UGAI15-3728/2015	H13N6	MH501046
A/glaucous-winged_gull/Southcentral_Alaska/15MB01557/2015	H13N6	CY213620
A/glaucous-winged_gull/Southcentral_Alaska/15MB01429/2015	H13N6	CY213628
A/glaucous-winged_gull/Southcentral_Alaska/15MB01632/2015	H13N6	CY213636
A/glaucous-winged_gull/Southcentral_Alaska/15MB01610/2015	H13N6	CY213527
A/glaucous-winged_gull/Southcentral_Alaska/15MB01645/2015	H13N6	CY213535
A/glaucous-winged_gull/Southcentral_Alaska/15MB01694/2015	H13N6	CY213663
A/glaucous-winged_gull/Southcentral_Alaska/15MB01693/2015	H13N6	CY213543
A/glaucous-winged_gull/Southcentral_Alaska/15MB01776/2015	H13N6	CY213687
A/shelduck/Ukraine/KT-9-2-11/2016	H13N6	MW132954
A/laughing_gull/New_Jersey/UGAI17-2843/2017	H13N6	MH068343
A/laughing_gull/New_Jersey/UGAI17-2856/2017	H13N6	MH068367
A/laughing_gull/New_Jersey/UGAI17-2850/2017	H13N6	MH068359
A/laughing_gull/New_Jersey/UGAI17-2839/2017	H13N6	MH068335
A/ring-billed_gull/Minnesota/CLMNAI0891/2017	H13N6	MH763994
A/ring-billed_gull/Minnesota/OPMNAI0939/2017	H13N6	MH763899
A/ring-billed_gull/Minnesota/CLMNAI0939/2017	H13N6	MH764160
A/ring-billed_gull/Minnesota/OPMNAI0926/2017	H13N6	MH763875
A/ring-billed_gull/Minnesota/OPMNAI0935/2017	H13N6	MH763922
A/ring-billed_gull/Minnesota/CLMNAI0926/2017	H13N6	MH763914
A/ring-billed_gull/Minnesota/CLMNAI0947/2017	H13N6	MH764168
A/ring-billed_gull/Minnesota/CLMNAI1025/2017	H13N6	MH763947
A/ring-billed_gull/Minnesota/CLMNAI1420/2017	H13N6	MH764229
A/ring-billed_gull/Minnesota/CLMNAI1529/2017	H13N6	MH764245
A/ring-billed_gull/Minnesota/CLMNAI1539/2017	H13N6	MH764253
A/laughing_gull/Delaware_Bay/451/2018	H13N6	MK345840
A/laughing_gull/Delaware_Bay/433/2018	H13N6	MK376976
A/laughing_gull/Delaware_Bay/458/2018	H13N6	MK376985
A/Glaucous-Winged_Gull/Southcentral_Alaska/18MB00689/2018	H13N6	MN210220
A/Glaucous-Winged_Gull/Southcentral_Alaska/18MB00667/2018	H13N6	MN210195
A/Glaucous-Winged_Gull/Southcentral_Alaska/18MB00690/2018	H13N6	MN210228
A/Glaucous-Winged_Gull/Southcentral_Alaska/18MB00688/2018	H13N6	MN210211
A/Glaucous-Winged_Gull/Southcentral_Alaska/18MB00676/2018	H13N6	MN210203
A/Glaucous-Winged_Gull/Southcentral_Alaska/18MB00247/2018	H13N6	MN210100
A/Glaucous-Winged_Gull/Southcentral_Alaska/18MB00705/2018	H13N6	MN210236
A/Glaucous-Winged_Gull/Southcentral_Alaska/18MB03351/2018	H13N6	MN210252
A/glaucous-winged_gull/Alaska/AK18-288/2018	H13N6	MW873566
A/Glaucous_Gull/Northern_Alaska/18AR00289/2018	H13N6	MN210139
A/Red_Knot/Delaware_Bay/3/2019	H13N6	MN783529
A/Kelp_gull/Peru/M8/2019	H13N6	OL355043
A/Red_Knot/Delaware_Bay/420/2020	H13N6	MW875487
A/Red_Knot/Delaware_Bay/605/2020	H13N6	MW874987
A/Glaucous-Winged_Gull/Alaska/20MB02182/2020	H13N6	MZ015628
A/Glaucous-Winged_Gull/Alaska/20MB02836/2020	H13N6	MZ015687
A/Glaucous-Winged_Gull/Alaska/20MB02831/2020	H13N6	MZ015629
A/Laughing_Gull/Delaware/294/2021	H13N6	OM966178
A/Red_Knot/Delaware/224/2021	H13N6	OM965834
A/black-headed_gull/Netherlands/1/00	H13N8	AY684886
A/black-headed_gull/Sweden/1/2005	H13N8	CY077000
A/black-headed_gull/Netherlands/1/2000	H13N8	MF146968
A/black-headed_gull/Netherlands/3/2008	H13N8	MF146870
A/black-headed_gull/Netherlands/6/2008	H13N8	MF146566
A/black-headed_gull/Netherlands/17/2008	H13N8	MF146229
A/black-headed_gull/Netherlands/14/2008	H13N8	MF145859
A/black-headed_gull/Netherlands/4/2008	H13N8	MF146970
A/black-headed_gull/Netherlands/20/2008	H13N8	KX977714
A/black-headed_gull/Netherlands/7/2008	H13N8	MF147648
A/black-headed_gull/Netherlands/5/2008	H13N8	MF145989
A/black-headed_gull/Netherlands/10/2008	H13N8	MF682786
A/black-headed_gull/Netherlands/11/2008	H13N8	MF147313
A/black-headed_gull/Netherlands/13/2008	H13N8	MF148122
A/black-headed_gull/Netherlands/16/2008	H13N8	MF146171
A/black-headed_gull/Netherlands/9/2008	H13N8	KX978340
A/black-headed_gull/Netherlands/15/2008	H13N8	MF146408
A/black-headed_gull/Netherlands/18/2008	H13N8	MF147099
A/black-headed_gull/Netherlands/19/2008	H13N8	MF146117
A/black-headed_gull/Netherlands/8/2008	H13N8	MF575016
A/black-headed_gull/Netherlands/2/2008	H13N8	MF146364
A/black-headed_gull/Netherlands/12/2008	H13N8	MF146078
A/black-headed_gull/Netherlands/39/2008	H13N8	MF148072
A/black-headed_gull/Netherlands/35/2008	H13N8	MF682817
A/black-headed_gull/Netherlands/37/2008	H13N8	MF146360
A/black-headed_gull/Netherlands/44/2008	H13N8	MF146202
A/black-headed_gull/Netherlands/30/2008	H13N8	MF146174
A/black-headed_gull/Netherlands/48/2008	H13N8	MF682688
A/black-headed_gull/Netherlands/38/2008	H13N8	MF146262
A/black-headed_gull/Netherlands/52/2008	H13N8	MF145940
A/black-headed_gull/Netherlands/55/2008	H13N8	KX979227
A/black-headed_gull/Netherlands/51/2008	H13N8	MF147023
A/black-headed_gull/Netherlands/65/2008	H13N8	MF682781
A/black-headed_gull/Netherlands/87/2008	H13N8	MF145996
A/black-headed_gull/Netherlands/64/2008	H13N8	MF147491
A/black-headed_gull/Netherlands/49/2008	H13N8	MF147079
A/black-headed_gull/Netherlands/88/2008	H13N8	MF147363
A/black-headed_gull/Netherlands/86/2008	H13N8	MF146676
A/black-headed_gull/Netherlands/83/2008	H13N8	KX979576
A/black-headed_gull/Netherlands/66/2008	H13N8	MF146391
A/black-headed_gull/Netherlands/93/2008	H13N8	MF145945
A/black-headed_gull/Netherlands/67/2008	H13N8	MF146670
A/black-headed_gull/Netherlands/70/2008	H13N8	MF146424
A/black-headed_gull/Netherlands/74/2008	H13N8	MF146501
A/black-headed_gull/Netherlands/68/2008	H13N8	MF145978
A/black-headed_gull/Netherlands/96/2008	H13N8	KX979163
A/black-headed_gull/Netherlands/97/2008	H13N8	MF147665
A/black-headed_gull/Netherlands/94/2008	H13N8	KX978300
A/black-headed_gull/Netherlands/102/2008	H13N8	KX978024
A/black-headed_gull/Netherlands/95/2008	H13N8	MF148068
A/black-headed_gull/Sweden/74342/2008	H13N8	CY184488
A/black-headed_gull/Netherlands/24/2008	H13N8	MF147255
A/black-headed_gull/Netherlands/21/2008	H13N8	KX978810
A/black-headed_gull/Netherlands/22/2008	H13N8	MF145892
A/black-headed_gull/Netherlands/25/2008	H13N8	KX979286
A/black-headed_gull/Netherlands/23/2008	H13N8	KX978852
A/herring_gull/Mongolia/454/2008	H13N8	JF775470
A/black-headed_gull/Netherlands/2/2010	H13N8	MF146087
A/black-headed_gull/Netherlands/4/2010	H13N8	KX977869
A/black-headed_gull/Netherlands/5/2010	H13N8	MF145955
A/black-headed_gull/Netherlands/6/2010	H13N8	KX979279
A/black-headed_gull/Netherlands/7/2010	H13N8	MF682666
A/black-headed_gull/Netherlands/10/2010	H13N8	KX978155
A/yellow-legged_gull/Georgia/1/2011	H13N8	KC541688
A/black-headed_gull/Republic_of_Georgia/1/2011	H13N8	CY185513
A/black-headed_gull/Republic_of_Georgia/4/2011	H13N8	CY185537
A/black-headed_gull/Republic_of_Georgia/3/2011	H13N8	CY185529
A/black-headed_gull/Republic_of_Georgia/6/2011	H13N8	CY185553
A/black-headed_gull/Netherlands/20/2011	H13N8	MF145707
A/black-headed_gull/Netherlands/15/2011	H13N8	KX979066
A/black-headed_gull/Netherlands/12/2011	H13N8	MF146180
A/black-headed_gull/Netherlands/3/2011	H13N8	MF146081
A/black-headed_gull/Netherlands/23/2011	H13N8	MF575221
A/black-headed_gull/Netherlands/14/2011	H13N8	MF147288
A/black-headed_gull/Netherlands/19/2011	H13N8	MF145917
A/black-headed_gull/Netherlands/18/2011	H13N8	KX977693
A/black-headed_gull/Netherlands/4/2011	H13N8	MF145929
A/black-headed_gull/Netherlands/17/2011	H13N8	MF146667
A/black-headed_gull/Netherlands/25/2011	H13N8	MF147953
A/black-headed_gull/Netherlands/2/2011	H13N8	KX979383
A/black-headed_gull/Netherlands/21/2011	H13N8	KX978666
A/black-headed_gull/Netherlands/26/2011	H13N8	MF147786
A/black-headed_gull/Netherlands/24/2011	H13N8	MF575295
A/black-headed_gull/Netherlands/10/2011	H13N8	MF147406
A/black-headed_gull/Netherlands/5/2011	H13N8	MF575201
A/black-headed_gull/Netherlands/9/2011	H13N8	MF146732
A/black-headed_gull/Netherlands/35/2011	H13N8	KX978137
A/black-headed_gull/Netherlands/36/2011	H13N8	KX979087
A/black-headed_gull/Netherlands/38/2011	H13N8	MF146482
A/black-headed_gull/Netherlands/39/2011	H13N8	MF147735
A/black-headed_gull/Republic_of_Georgia/9/2011	H13N8	CY185657
A/yellow-legged_gull/Georgia/4/2012	H13N8	MF147792
A/yellow-legged_gull/Republic_of_Georgia/1/2013	H13N8	CY185625
A/yellow-legged_gull/Republic_of_Georgia/2/2013	H13N8	CY185633
A/black-headed_gull/Netherlands/6/2013	H13N8	MF146245
A/black-headed_gull/Netherlands/7/2013	H13N8	KX977868
A/black-headed_gull/Netherlands/9/2013	H13N8	MF146285
A/black-headed_gull/Netherlands/8/2013	H13N8	MF147858
A/black-headed_gull/Netherlands/10/2013	H13N8	KX977721
A/ring-billed_gull/Massachusetts/13DC30736-2/2013	H13N8	CY195809
A/ring-billed_gull/Massachusetts/13DC30736-1/2013	H13N8	CY195801
A/Eurasian_curlew/Liaoning/ZH-385/2014	H13N8	KR010443
A/glaucous-winged_gull/Southcentral_Alaska/15MB02016/2015	H13N8	CY213695
A/glaucous-winged_gull/Southcentral_Alaska/15MB02018/2015	H13N8	CY213703
A/black_skimmer/Chile/C20057/2016	H13N8	MH498778
A/black-tailed_gull/Weihai/17/2016	H13N8	MF461188
A/black-tailed_gull/Weihai/6/2016	H13N8	MH201570
A/Duck/China/Weihai/2017	H13N8	MH894208
A/kelp_gull/Chile/C27733/2017	H13N8	MH499142
A/ring-billed_gull/Minnesota/CLMNAI0806/2017	H13N8	MH764112
A/ring-billed_gull/Minnesota/OPMNAI0834/2017	H13N8	MH763891
A/ring-billed_gull/Minnesota/OPMNAI0806/2017	H13N8	MH764034
A/ring-billed_gull/Minnesota/CLMNAI0821/2017	H13N8	MH764010
A/ring-billed_gull/Minnesota/CLMNAI0827/2017	H13N8	MH764144
A/ring-billed_gull/Minnesota/OPMNAI0801/2017	H13N8	MH763955
A/ring-billed_gull/Minnesota/CLMNAI0809/2017	H13N8	MH763973
A/ring-billed_gull/Minnesota/OPMNAI0809/2017	H13N8	MH764018
A/ring-billed_gull/Minnesota/CLMNAI0790/2017	H13N8	MH764096
A/ring-billed_gull/Minnesota/CLMNAI0815/2017	H13N8	MH763981
A/ring-billed_gull/Minnesota/OPMNAI0817/2017	H13N8	MH764042
A/ring-billed_gull/Minnesota/OPMNAI0816/2017	H13N8	MH763859
A/ring-billed_gull/Minnesota/OPMNAI0815/2017	H13N8	MH763931
A/ring-billed_gull/Minnesota/CLMNAI0814/2017	H13N8	MH764128
A/ring-billed_gull/Minnesota/CLMNAI0833/2017	H13N8	MH764152
A/ring-billed_gull/Minnesota/CLMNAI0811/2017	H13N8	MH764026
A/ring-billed_gull/Minnesota/CLMNAI0818/2017	H13N8	MH764136
A/ring-billed_gull/Minnesota/CLMNAI0808/2017	H13N8	MH764120
A/ring-billed_gull/Minnesota/CLMNAI0829/2017	H13N8	MH764002
A/ring-billed_gull/Minnesota/CLMNAI0798/2017	H13N8	MH764104
A/ring-billed_gull/Minnesota/OPMNAI0814/2017	H13N8	MH763965
A/ring-billed_gull/Minnesota/OPMNAI0800/2017	H13N8	MH764068
A/ring-billed_gull/Minnesota/CLMNAI0955/2017	H13N8	MH764176
A/ring-billed_gull/Minnesota/CLMNAI0968/2017	H13N8	MH764184
A/ring-billed_gull/Minnesota/CLMNAI0974/2017	H13N8	MH764192
A/ring-billed_gull/Minnesota/OPMNAI0966/2017	H13N8	MH764050
A/ring-billed_gull/Minnesota/CLMNAI1320/2017	H13N8	MH763867
A/kelp_gull/Argentina/LDC4/2006	H13N9	EU523136
A/ruddy_turnstone/Delaware_Bay/520/1988	H13N9	CY126288
A/ruddy_turnstone/Delaware_Bay/131/2004	H13N9	MH579205
A/semipalmated_sandpiper/Delaware_Bay/68/2004	H13N9	MH578653
A/shorebird/DE/68/2004	H13N9	CY005931
A/shorebird/Delaware/221/2006	H13N9	CY043888
A/shorebird/Delaware/224/2006	H13N9	CY043896
A/glaucous_gull/Alaska/44199-006/2006	H13N9	HM059994
A/lesser_snow_goose/Alaska/44199-115/2006	H13N9	HM059997
A/glaucous_gull/Alaska/44199-104/2006	H13N9	HM059996
A/herring_gull/New_Jersey/AI07-418/2007	H13N9	MH596995
A/semipalmated_sandpiper/Delaware_Bay/142/2007	H13N9	MH579323
A/kelp_gull/Delaware_Bay/304/2007	H13N9	MH579147
A/shorebird/Delaware_Bay/424/2007	H13N9	CY127799
A/laughing_gull/New_Jersey/Sg-00485/2008	H13N9	CY042429
A/laughing_gull/New_Jersey/Sg-00568/2008	H13N9	CY042607
A/laughing_gull/New_Jersey/Sg-00559/2008	H13N9	CY042593
A/seagull/Chile/5775/2009	H13N9	KF772956
A/Franklins_gull/Chile/C17421/2016	H13N9	MH498978
A/Franklins_gull/Chile/C17422/2016	H13N9	MH499057
A/black_skimmer/Chile/C20084/2016	H13N9	MH498752
A/whimbrel/Chile/C20106/2016	H13N9	MH498656
A/whimbrel/Chile/C20075/2016	H13N9	MH498668
A/American_oystercatcher/Chile/C20102/2016	H13N9	MH499091
A/Franklins_gull/Chile/C20149/2016	H13N9	MH499078
A/black_skimmer/Chile/C20100/2016	H13N9	MH499241
A/Franklins_gull/Chile/C20094/2016	H13N9	MH499041
A/black_skimmer/Chile/C20123/2016	H13N9	MH499019
A/Franklins_gull/Chile/C20069/2016	H13N9	MH498793
A/black_skimmer/Chile/C20077/2016	H13N9	MH499127
A/Franklins_gull/Chile/C20118/2016	H13N9	MH499132
A/Franklins_gull/Chile/C20086/2016	H13N9	MH499107
A/black_skimmer/Chile/C20124/2016	H13N9	MH498871
A/elegant_tern/Chile/C20093/2016	H13N9	MH499177
A/black_skimmer/Chile/C20140/2016	H13N9	MH499102
A/blackish_oystercatcher/Chile/C20062/2016	H13N9	MH498730
A/elegant_tern/Chile/C20085/2016	H13N9	MH499011
A/whimbrel/Chile/C20144/2016	H13N9	MH499009
A/black_skimmer/Chile/C20142/2016	H13N9	MH499225
A/black_skimmer/Chile/C20108/2016	H13N9	MH499144
A/Franklins_gull/Chile/C20070/2016	H13N9	MH498930
A/whimbrel/Chile/C20073/2016	H13N9	MH499218
A/white-backed_stilt/Chile/C20090/2016	H13N9	MH498671
A/kelp_gull/Chile/C20137/2016	H13N9	MH498851
A/Franklins_gull/Chile/C20110/2016	H13N9	MH499155
A/Franklins_gull/Chile/C20061/2016	H13N9	MH498647
A/whimbrel/Chile/C20147/2016	H13N9	MH499072
A/Franklins_gull/Chile/C20373/2016	H13N9	MH499160

## Sheet: NA
Isolate name	Subtype	Segment ID
A/common_gull/Norway/10_1313/2009	H13N2	HE802717
A/herring_gull/NJ/782/1986	H13N2	CY004452
A/herring_gull/DE/475/1986	H13N2	CY003896
A/laughing_gull/DE/2838/1987	H13N2	CY005066
A/laughing_gull/Delaware_Bay/2838/1987	H13N2	CY185815
A/herring_gull/Massachusetts/A00080257/2006	H13N2	CY239282
A/herring_gull/Massachusetts/A00080255/2006	H13N2	CY239410
A/whimbrel/Peru/P41/2007	H13N2	KR824665
A/gull/Peru/P43/2007	H13N2	KR824673
A/Herring_Gull/Massachusetts/A00648685/2008	H13N2	MN210270
A/Herring_Gull/Massachusetts/A00648696/2008	H13N2	MN210278
A/great_black-backed_gull/Newfoundland/296/2008	H13N2	GU724155
A/black-headed_gull/Netherlands/4/2009	H13N2	MF959997
A/black-headed_gull/Netherlands/3/2009	H13N2	MF146514
A/black-headed_gull/Netherlands/7/2009	H13N2	MF148117
A/black-headed_gull/Netherlands/9/2009	H13N2	KX979349
A/black-headed_gull/Netherlands/6/2009	H13N2	MF147591
A/black-headed_gull/Netherlands/8/2009	H13N2	MF145779
A/black-headed_gull/Netherlands/1/2009	H13N2	KX977622
A/black-headed_gull/Netherlands/2/2009	H13N2	MF147080
A/black-headed_gull/Netherlands/5/2009	H13N2	MF147228
A/black-headed_gull/Netherlands/37/2009	H13N2	KX978195
A/black-headed_gull/Netherlands/36/2009	H13N2	MF146655
A/black-headed_gull/Netherlands/38/2009	H13N2	MF147325
A/black-headed_gull/Netherlands/31/2009	H13N2	KX977859
A/black-headed_gull/Netherlands/34/2009	H13N2	MF682773
A/black-headed_gull/Netherlands/33/2009	H13N2	KX979556
A/black-headed_gull/Netherlands/13/2009	H13N2	MF147696
A/black-headed_gull/Netherlands/18/2009	H13N2	KX978885
A/black-headed_gull/Netherlands/27/2009	H13N2	KX978972
A/gull/Peru/CH02/2009	H13N2	KR824560
A/mallard/Korea/SH38-45/2010	H13N2	JX030408
A/black_skimmer/Peru/CH55/2010	H13N2	KR824606
A/black-headed_gull/Netherlands/8/2010	H13N2	KX979520
A/black-headed_gull/Netherlands/12/2010	H13N2	KX978583
A/black-headed_gull/Netherlands/13/2010	H13N2	KX977639
A/gull/Peru/CH121/2010	H13N2	KR824568
A/common_snipe/Republic_of_Georgia/1/2012	H13N2	CY185365
A/Armenian_gull/Republic_of_Georgia/2/2012	H13N2	CY185349
A/glaucous-winged_gull/Alaska/695/2013	H13N2	KY131146
A/glaucous-winged_gull/Alaska/545/2013	H13N2	KY131082
A/glaucous-winged_gull/Alaska/664/2013	H13N2	KY131130
A/glaucous-winged_gull/Alaska/654/2013	H13N2	KY131114
A/glaucous-winged_gull/Alaska/414/2013	H13N2	KY131042
A/glaucous-winged_gull/Alaska/387/2013	H13N2	KY131019
A/glaucous-winged_gull/Alaska/544/2013	H13N2	KY131074
A/glaucous-winged_gull/Alaska/458/2013	H13N2	KY131058
A/glaucous-winged_gull/Alaska/667/2013	H13N2	KY131138
A/glaucous-winged_gull/Alaska/660/2013	H13N2	KY131122
A/black-headed_gull/Netherlands/37/2014	H13N2	MF147180
A/black-headed_gull/Netherlands/25/2014	H13N2	KX978394
A/black-headed_gull/Netherlands/23/2014	H13N2	KX979584
A/black-headed_gull/Netherlands/24/2014	H13N2	MF146195
A/black-headed_gull/Netherlands/8/2014	H13N2	KX979059
A/black-headed_gull/Netherlands/27/2014	H13N2	KX978134
A/black-headed_gull/Netherlands/12/2014	H13N2	KX978278
A/black-headed_gull/Netherlands/4/2014	H13N2	MF575317
A/black-headed_gull/Netherlands/6/2014	H13N2	KX978079
A/black-headed_gull/Netherlands/13/2014	H13N2	MF147745
A/black-headed_gull/Netherlands/9/2014	H13N2	MF147294
A/black-headed_gull/Netherlands/1/2014	H13N2	KX978420
A/black-headed_gull/Netherlands/2/2014	H13N2	MF147176
A/gull/Arica/71/2016	H13N2	MF098819
A/shorebird/Chile/C7037/2016	H13N2	MH498945
A/kelp_gull/Chile/C8595/2016	H13N2	MH498746
A/kelp_gull/Chile/C8609/2016	H13N2	MH499028
A/kelp_gull/Chile/C8602/2016	H13N2	MH498900
A/kelp_gull/Chile/C8594/2016	H13N2	MH498657
A/kelp_gull/Chile/C8599/2016	H13N2	MH498760
A/kelp_gull/Chile/C8939/2016	H13N2	MH498923
A/brown-hooded_gull/Chile/C10246/2016	H13N2	MH498841
A/brown-hooded_gull/Chile/C10256/2016	H13N2	MH134872
A/whimbrel/Chile/C10834/2016	H13N2	MH134636
A/whimbrel/Chile/C12523/2016	H13N2	MH134759
A/kelp_gull/Chile/C12508/2016	H13N2	MH134850
A/black-headed_gull/Netherlands/7/2016	H13N2	MF693925
A/black-headed_gull/Netherlands/6/2016	H13N2	MF694127
A/black-headed_gull/Netherlands/2/2016	H13N2	MF694202
A/black-headed_gull/Netherlands/8/2016	H13N2	MF694228
A/black-headed_gull/Netherlands/11/2016	H13N2	MF694055
A/black-headed_gull/Netherlands/10/2016	H13N2	MF694073
A/black-headed_gull/Netherlands/9/2016	H13N2	MF693988
A/black-tailed_gull/Weihai/115/2016	H13N2	MF461182
A/black-tailed_gull/Weihai/42/2016	H13N2	MH201564
A/ring-billed_gull/Minnesota/CLMNAI1199/2017	H13N2	MH764090
A/ring-billed_gull/Minnesota/CLMNAI1301/2017	H13N2	MH764223
A/ring-billed_gull/Minnesota/CLMNAI1283/2017	H13N2	MH764215
A/ring-billed_gull/Minnesota/OPMNAI1286/2017	H13N2	MH764060
A/ring-billed_gull/Minnesota/OPMNAI1315/2017	H13N2	MH763885
A/Glaucous-Winged_Gull/Southcentral_Alaska/17MB03625/2017	H13N2	MN210173
A/Glaucous-Winged_Gull/Southcentral_Alaska/17MB03606/2017	H13N2	MN210165
A/Glaucous-Winged_Gull/Southcentral_Alaska/17MB03638/2017	H13N2	MN210181
A/ring-billed_gull/Minnesota/CLMNAI1501/2017	H13N2	MH764239
A/glaucous_gull/Alaska/44199-097/2006	H13N3	HM060029
A/black-headed_gull/Netherlands/6/2007	H13N3	MF575219
A/black-headed_gull/Netherlands/17/2009	H13N3	KX979056
A/black-headed_gull/Netherlands/8/2011	H13N3	MF575149
A/gull/New_Jersey/UGAI15-3767/2015	H13N3	MH501056
A/gull/Maryland/704/1977	H13N6	GQ247867
A/gull/Minnesota/945/1980	H13N6	CY005860
A/duck/Siberia/272/1998	H13N6	AB284990
A/duck/Siberia/272PF/1998	H13N6	AB285096
A/duck/Hokkaido/W189/2006	H13N6	LC339629
A/silver_gull/Tasmania/062/2006	H13N6	CY094905
A/ring-billed_gull/Georgia/AI00-2658/2000	H13N6	CY144204
A/ruddy_turnstone/New_Jersey/AI01-1407/2001	H13N6	MH500867
A/silver_gull/Tasmania/06-0349-105/2006	H13N6	OL369950
A/black_headed_gull/Mongolia/1766/2006	H13N6	GQ907304
A/black-headed_gull/Netherlands/10/2007	H13N6	KX978419
A/black-headed_gull/Netherlands/2/2007	H13N6	KX978643
A/black-headed_gull/Netherlands/4/2007	H13N6	KX978867
A/Mongolian_gull/Mongolia/401/2007	H13N6	GQ907312
A/Mongolian_gull/Mongolia/405/2007	H13N6	GQ907320
A/ruddy_turnstone/New_Jersey/AI09-294/2009	H13N6	CY145941
A/herring_gull/New_Jersey/AI09-1105/2009	H13N6	CY144156
A/black-headed_gull/Netherlands/39/2009	H13N6	KX977908
A/black-headed_gull/Netherlands/11/2009	H13N6	KX979519
A/ring-billed_gull/Quebec/02434-1/2009	H13N6	CY125214
A/black-headed_gull/Netherlands/29/2009	H13N6	KX977784
A/black-legged_kittiwake/Quebec/02838-1/2009	H13N6	CY125303
A/glaucous-winged_gull/Southcentral_Alaska/9JR0769R0/2009	H13N6	CY070876
A/glaucous-winged_gull/Southcentral_Alaska/9JR0781R0/2009	H13N6	CY070884
A/glaucous-winged_gull/Southcentral_Alaska/9JR0691R0/2009	H13N6	CY070852
A/glaucous-winged_gull/Southcentral_Alaska/9JR0738R0/2009	H13N6	CY070860
A/glaucous-winged_gull/Southcentral_Alaska/9JR0747R0/2009	H13N6	CY070868
A/glaucous-winged_gull/Southeastern_Alaska/9JR0822R0/2009	H13N6	CY130342
A/mallard-black_duck_hybrid/New_Brunswick/03736/2009	H13N6	CY128960
A/hooded_merganser/New_Brunswick/03750/2009	H13N6	CY125311
A/red_knot/Delaware_Bay/489/2010	H13N6	MK627737
A/black-headed_gull/Netherlands/1/2010	H13N6	KX977969
A/great_black-backed_gull/Newfoundland/YH038/2010	H13N6	KC845137
A/glaucous-winged_gull/Southcentral_Alaska/11JR02474/2011	H13N6	CY196613
A/ring-billed_gull/Newfoundland/GR384/2011	H13N6	KC845061
A/herring_gull/Newfoundland/GR578/2011	H13N6	KC845076
A/herring_gull/Newfoundland/GR656/2011	H13N6	KC845092
A/herring_gull/Newfoundland/GR654/2011	H13N6	KC845084
A/herring_gull/Newfoundland/GR657/2011	H13N6	KC845100
A/herring_gull/Newfoundland/GR658/2011	H13N6	KC845108
A/yellow-legged_gull/Republic_of_Georgia/1/2011	H13N6	CY185499
A/black-headed_gull/Republic_of_Georgia/7/2011	H13N6	CY185491
A/black-headed_gull/Republic_of_Georgia/2/2012	H13N6	CY185571
A/black-headed_gull/Georgia/5/2012	H13N6	MF682632
A/black-headed_gull/Republic_of_Georgia/1/2012	H13N6	CY185327
A/ruddy_turnstone/New_Jersey/AI12-1737/2012	H13N6	MH501659
A/dunlin/Delaware_Bay/391/2012	H13N6	MK627651
A/black-headed_gull/Netherlands/1/2012	H13N6	MF145775
A/black-headed_gull/Netherlands/2/2012	H13N6	KX977661
A/black-headed_gull/Netherlands/138/2012	H13N6	MF147639
A/black-headed_gull/Netherlands/3/2012	H13N6	MF146611
A/black-headed_gull/Netherlands/123/2012	H13N6	MF146126
A/black-headed_gull/Netherlands/17/2012	H13N6	MF147645
A/black-headed_gull/Netherlands/134/2012	H13N6	KX979218
A/black-headed_gull/Netherlands/23/2012	H13N6	KX978619
A/black-headed_gull/Netherlands/33/2012	H13N6	KX978174
A/black-headed_gull/Netherlands/4/2012	H13N6	MF145747
A/black-headed_gull/Netherlands/29/2012	H13N6	MF147777
A/black-headed_gull/Netherlands/118/2012	H13N6	MF147996
A/black-headed_gull/Netherlands/5/2012	H13N6	MF145877
A/black-headed_gull/Netherlands/36/2012	H13N6	MF145928
A/black-headed_gull/Netherlands/11/2012	H13N6	MF145803
A/black-headed_gull/Netherlands/32/2012	H13N6	MF147837
A/black-headed_gull/Netherlands/15/2012	H13N6	MF146619
A/black-headed_gull/Netherlands/24/2012	H13N6	MF146228
A/black-headed_gull/Netherlands/130/2012	H13N6	MF148001
A/black-headed_gull/Netherlands/131/2012	H13N6	MF147800
A/black-headed_gull/Netherlands/122/2012	H13N6	MF147839
A/black-headed_gull/Netherlands/12/2012	H13N6	MF147132
A/black-headed_gull/Netherlands/128/2012	H13N6	MF146683
A/black-headed_gull/Netherlands/7/2012	H13N6	MF147758
A/black-headed_gull/Netherlands/133/2012	H13N6	MF146273
A/black-headed_gull/Netherlands/132/2012	H13N6	MF145821
A/black-headed_gull/Netherlands/121/2012	H13N6	KX978571
A/black-headed_gull/Netherlands/6/2012	H13N6	MF145720
A/black-headed_gull/Netherlands/8/2012	H13N6	MF147917
A/black-headed_gull/Netherlands/9/2012	H13N6	MF575305
A/black-headed_gull/Netherlands/16/2012	H13N6	MF145872
A/black-headed_gull/Netherlands/129/2012	H13N6	MF146719
A/black-headed_gull/Netherlands/34/2012	H13N6	MF147136
A/black-headed_gull/Netherlands/35/2012	H13N6	MF146974
A/black-headed_gull/Netherlands/127/2012	H13N6	MF146552
A/black-headed_gull/Netherlands/137/2012	H13N6	MF146113
A/black-headed_gull/Netherlands/38/2012	H13N6	MF146089
A/black-headed_gull/Netherlands/31/2012	H13N6	MF146079
A/black-headed_gull/Netherlands/25/2012	H13N6	KX977981
A/black-headed_gull/Netherlands/119/2012	H13N6	MF147277
A/black-headed_gull/Netherlands/20/2012	H13N6	MF148002
A/black-headed_gull/Netherlands/13/2012	H13N6	MF146960
A/black-headed_gull/Netherlands/14/2012	H13N6	MF147856
A/black-headed_gull/Netherlands/18/2012	H13N6	MF145802
A/Mediterranean_gull/Netherlands/1/2012	H13N6	MF146712
A/black-headed_gull/Netherlands/125/2012	H13N6	MF146220
A/black-headed_gull/Netherlands/26/2012	H13N6	MF145730
A/black-headed_gull/Netherlands/126/2012	H13N6	KX978790
A/black-headed_gull/Netherlands/19/2012	H13N6	MF146651
A/black-headed_gull/Netherlands/28/2012	H13N6	MF147490
A/black-headed_gull/Netherlands/10/2012	H13N6	MF147550
A/black-headed_gull/Netherlands/120/2012	H13N6	MF146207
A/black-headed_gull/Netherlands/136/2012	H13N6	MF146070
A/black-headed_gull/Netherlands/21/2012	H13N6	MF148116
A/black-headed_gull/Netherlands/22/2012	H13N6	MF147809
A/black-headed_gull/Netherlands/27/2012	H13N6	MF146797
A/black-headed_gull/Netherlands/135/2012	H13N6	MF146535
A/black-headed_gull/Netherlands/37/2012	H13N6	MF146775
A/black-headed_gull/Netherlands/30/2012	H13N6	MF145712
A/black-headed_gull/Netherlands/124/2012	H13N6	MF146173
A/black-headed_gull/Netherlands/45/2012	H13N6	MF146879
A/black-headed_gull/Netherlands/44/2012	H13N6	MF147872
A/black-headed_gull/Netherlands/46/2012	H13N6	MF146896
A/black-headed_gull/Netherlands/39/2012	H13N6	MF146453
A/black-headed_gull/Netherlands/43/2012	H13N6	MF147038
A/black-headed_gull/Netherlands/47/2012	H13N6	KX978986
A/black-headed_gull/Netherlands/48/2012	H13N6	MF146904
A/black-headed_gull/Netherlands/49/2012	H13N6	MF145820
A/black-headed_gull/Netherlands/41/2012	H13N6	MF147296
A/black-headed_gull/Netherlands/40/2012	H13N6	MF145784
A/black-headed_gull/Netherlands/42/2012	H13N6	KX979486
A/black-headed_gull/Netherlands/52/2012	H13N6	KX979232
A/black-headed_gull/Netherlands/77/2012	H13N6	MF147671
A/black-headed_gull/Netherlands/64/2012	H13N6	MF147649
A/black-headed_gull/Netherlands/50/2012	H13N6	MF146249
A/black-headed_gull/Netherlands/68/2012	H13N6	MF145919
A/black-headed_gull/Netherlands/78/2012	H13N6	MF148133
A/black-headed_gull/Netherlands/72/2012	H13N6	KX978947
A/black-headed_gull/Netherlands/79/2012	H13N6	MF147733
A/black-headed_gull/Netherlands/73/2012	H13N6	MF147124
A/black-headed_gull/Netherlands/71/2012	H13N6	MF147463
A/black-headed_gull/Netherlands/80/2012	H13N6	MF146351
A/black-headed_gull/Netherlands/63/2012	H13N6	MF146997
A/black-headed_gull/Netherlands/51/2012	H13N6	MF148088
A/black-headed_gull/Netherlands/69/2012	H13N6	KX979050
A/black-headed_gull/Netherlands/59/2012	H13N6	MF147644
A/black-headed_gull/Netherlands/57/2012	H13N6	MF147318
A/black-headed_gull/Netherlands/67/2012	H13N6	MF145739
A/black-headed_gull/Netherlands/58/2012	H13N6	MF146764
A/black-headed_gull/Netherlands/61/2012	H13N6	MF147785
A/black-headed_gull/Netherlands/76/2012	H13N6	KX978068
A/black-headed_gull/Netherlands/60/2012	H13N6	MF147988
A/black-headed_gull/Netherlands/74/2012	H13N6	MF145810
A/black-headed_gull/Netherlands/75/2012	H13N6	MF145827
A/black-headed_gull/Netherlands/66/2012	H13N6	MF146261
A/black-headed_gull/Netherlands/56/2012	H13N6	MF146636
A/black-headed_gull/Netherlands/65/2012	H13N6	KX977879
A/black-headed_gull/Netherlands/62/2012	H13N6	MF146646
A/black-headed_gull/Netherlands/55/2012	H13N6	MF147337
A/black-headed_gull/Netherlands/53/2012	H13N6	MF147724
A/black-headed_gull/Netherlands/70/2012	H13N6	MF147111
A/black-headed_gull/Netherlands/54/2012	H13N6	MF147157
A/black-headed_gull/Netherlands/81/2012	H13N6	KX977655
A/black-headed_gull/Netherlands/85/2012	H13N6	KX978025
A/black-headed_gull/Netherlands/83/2012	H13N6	KX978701
A/black-headed_gull/Netherlands/82/2012	H13N6	KX977750
A/black-headed_gull/Netherlands/84/2012	H13N6	MF146550
A/black-headed_gull/Netherlands/115/2012	H13N6	KX979086
A/black-headed_gull/Netherlands/89/2012	H13N6	MF146914
A/black-headed_gull/Netherlands/86/2012	H13N6	MF146932
A/black-headed_gull/Netherlands/87/2012	H13N6	KX979096
A/black-headed_gull/Netherlands/99/2012	H13N6	KX978993
A/black-headed_gull/Netherlands/95/2012	H13N6	MF146456
A/black-headed_gull/Netherlands/100/2012	H13N6	KX979030
A/black-headed_gull/Netherlands/94/2012	H13N6	MF682877
A/black-headed_gull/Netherlands/96/2012	H13N6	MF146863
A/black-headed_gull/Netherlands/98/2012	H13N6	KX979153
A/black-headed_gull/Netherlands/88/2012	H13N6	KX978407
A/black-headed_gull/Netherlands/92/2012	H13N6	KX979521
A/black-headed_gull/Netherlands/90/2012	H13N6	MF145830
A/black-headed_gull/Netherlands/97/2012	H13N6	MF146647
A/black-headed_gull/Netherlands/91/2012	H13N6	MF146729
A/black-headed_gull/Netherlands/101/2012	H13N6	MF147896
A/black-headed_gull/Netherlands/105/2012	H13N6	KX978265
A/black-headed_gull/Netherlands/104/2012	H13N6	KX978581
A/black-headed_gull/Netherlands/103/2012	H13N6	MF146420
A/black-headed_gull/Netherlands/102/2012	H13N6	KX978813
A/Armenian_gull/Republic_of_Georgia/1/2012	H13N6	CY185357
A/black-headed_gull/Netherlands/106/2012	H13N6	KX977740
A/black-headed_gull/Netherlands/109/2012	H13N6	KX977992
A/black-headed_gull/Netherlands/110/2012	H13N6	KX978807
A/black-headed_gull/Netherlands/108/2012	H13N6	MF146032
A/black-headed_gull/Netherlands/113/2012	H13N6	KX978403
A/black-headed_gull/Netherlands/111/2012	H13N6	MF146617
A/black-headed_gull/Netherlands/112/2012	H13N6	KX977944
A/black-headed_gull/Netherlands/117/2012	H13N6	KX978825
A/yellow-legged_gull/Republic_of_Georgia/3/2012	H13N6	CY185611
A/yellow-legged_gull/Republic_of_Georgia/2/2012	H13N6	CY185603
A/yellow-legged_gull/Republic_of_Georgia/5/2012	H13N6	CY185675
A/yellow-legged_gull/Republic_of_Georgia/6/2012	H13N6	CY185667
A/gull/Massachusetts/12JR00671/2012	H13N6	CY195665
A/ring-billed_gull/Massachusetts/12DC00060/2012	H13N6	CY195649
A/gull/Massachusetts/13JR03320/2013	H13N6	CY195827
A/herring_gull/Maine/ND0000047/2013	H13N6	KM374020
A/mallard/Dalian/DZ-137/2013	H13N6	KJ907713
A/laughing_gull/Delaware_Bay/30/2014	H13N6	MK637224
A/laughing_gull/Delaware_Bay/39/2014	H13N6	MK637118
A/herring_gull/Delaware_Bay/22/2014	H13N6	MK637078
A/laughing_gull/Delaware_Bay/350/2014	H13N6	MK637034
A/laughing_gull/Delaware_Bay/340/2014	H13N6	MK637351
A/laughing_gull/Delaware_Bay/358/2014	H13N6	MK637391
A/laughing_gull/Delaware_Bay/327/2014	H13N6	MK637293
A/laughing_gull/Delaware_Bay/328/2014	H13N6	MK637379
A/laughing_gull/Delaware_Bay/351/2014	H13N6	MK637368
A/ruddy_turnstone/New_Jersey/UGAI14-1436/2014	H13N6	MH502666
A/black-headed_gull/Netherlands/10/2014	H13N6	KX979444
A/black-headed_gull/Netherlands/7/2014	H13N6	MF146582
A/black-headed_gull/Netherlands/3/2014	H13N6	KX979426
A/black-headed_gull/Netherlands/11/2014	H13N6	KX977945
A/black-headed_gull/Netherlands/26/2014	H13N6	KX977752
A/black-headed_gull/Netherlands/5/2014	H13N6	KX978212
A/black-headed_gull/Netherlands/28/2014	H13N6	KX979002
A/black-headed_gull/Netherlands/30/2014	H13N6	MF146791
A/black-headed_gull/Netherlands/33/2014	H13N6	MF575262
A/black-headed_gull/Netherlands/14/2014	H13N6	MF147701
A/black-headed_gull/Netherlands/34/2014	H13N6	MF575164
A/black-headed_gull/Netherlands/17/2014	H13N6	KX978451
A/black-headed_gull/Netherlands/35/2014	H13N6	KX979162
A/black-headed_gull/Netherlands/29/2014	H13N6	KX978614
A/black-headed_gull/Netherlands/16/2014	H13N6	MF145776
A/black-headed_gull/Netherlands/32/2014	H13N6	KX978460
A/black-headed_gull/Netherlands/15/2014	H13N6	KX977923
A/black-headed_gull/Netherlands/31/2014	H13N6	MF575134
A/Eurasian_curlew/Liaoning/ZH-186/2014	H13N6	KR010437
A/gull/New_Jersey/UGAI15-3728/2015	H13N6	MH501048
A/glaucous-winged_gull/Southcentral_Alaska/15MB01557/2015	H13N6	CY213622
A/glaucous-winged_gull/Southcentral_Alaska/15MB01429/2015	H13N6	CY213630
A/glaucous-winged_gull/Southcentral_Alaska/15MB01632/2015	H13N6	CY213638
A/glaucous-winged_gull/Southcentral_Alaska/15MB01610/2015	H13N6	CY213529
A/glaucous-winged_gull/Southcentral_Alaska/15MB01645/2015	H13N6	CY213537
A/glaucous-winged_gull/Southcentral_Alaska/15MB01694/2015	H13N6	CY213665
A/glaucous-winged_gull/Southcentral_Alaska/15MB01693/2015	H13N6	CY213545
A/glaucous-winged_gull/Southcentral_Alaska/15MB01776/2015	H13N6	CY213689
A/shelduck/Ukraine/KT-9-2-11/2016	H13N6	MW132952
A/laughing_gull/New_Jersey/UGAI17-2843/2017	H13N6	MH068345
A/laughing_gull/New_Jersey/UGAI17-2856/2017	H13N6	MH068369
A/laughing_gull/New_Jersey/UGAI17-2850/2017	H13N6	MH068361
A/laughing_gull/New_Jersey/UGAI17-2839/2017	H13N6	MH068337
A/ring-billed_gull/Minnesota/CLMNAI0891/2017	H13N6	MH763996
A/ring-billed_gull/Minnesota/OPMNAI0939/2017	H13N6	MH763901
A/ring-billed_gull/Minnesota/CLMNAI0939/2017	H13N6	MH764162
A/ring-billed_gull/Minnesota/OPMNAI0926/2017	H13N6	MH763877
A/ring-billed_gull/Minnesota/OPMNAI0935/2017	H13N6	MH763925
A/ring-billed_gull/Minnesota/CLMNAI0926/2017	H13N6	MH763916
A/ring-billed_gull/Minnesota/CLMNAI0947/2017	H13N6	MH764170
A/ring-billed_gull/Minnesota/CLMNAI1025/2017	H13N6	MH763949
A/ring-billed_gull/Minnesota/CLMNAI1420/2017	H13N6	MH764231
A/ring-billed_gull/Minnesota/CLMNAI1529/2017	H13N6	MH764247
A/ring-billed_gull/Minnesota/CLMNAI1539/2017	H13N6	MH764255
A/laughing_gull/Delaware_Bay/451/2018	H13N6	MK345837
A/laughing_gull/Delaware_Bay/433/2018	H13N6	MK376972
A/laughing_gull/Delaware_Bay/458/2018	H13N6	MK376990
A/Glaucous-Winged_Gull/Southcentral_Alaska/18MB00689/2018	H13N6	MN210222
A/Glaucous-Winged_Gull/Southcentral_Alaska/18MB00667/2018	H13N6	MN210197
A/Glaucous-Winged_Gull/Southcentral_Alaska/18MB00690/2018	H13N6	MN210230
A/Glaucous-Winged_Gull/Southcentral_Alaska/18MB00688/2018	H13N6	MN210214
A/Glaucous-Winged_Gull/Southcentral_Alaska/18MB00676/2018	H13N6	MN210205
A/Glaucous-Winged_Gull/Southcentral_Alaska/18MB00247/2018	H13N6	MN210102
A/Glaucous-Winged_Gull/Southcentral_Alaska/18MB00705/2018	H13N6	MN210238
A/Glaucous-Winged_Gull/Southcentral_Alaska/18MB03351/2018	H13N6	MN210254
A/glaucous-winged_gull/Alaska/AK18-288/2018	H13N6	MW873568
A/Glaucous_Gull/Northern_Alaska/18AR00289/2018	H13N6	MN210141
A/Red_Knot/Delaware_Bay/3/2019	H13N6	MN783532
A/Kelp_gull/Peru/M8/2019	H13N6	OL355045
A/Red_Knot/Delaware_Bay/420/2020	H13N6	MW875492
A/Red_Knot/Delaware_Bay/605/2020	H13N6	MW874986
A/Glaucous-Winged_Gull/Alaska/20MB02182/2020	H13N6	MZ015624
A/Glaucous-Winged_Gull/Alaska/20MB02836/2020	H13N6	MZ015685
A/Glaucous-Winged_Gull/Alaska/20MB02831/2020	H13N6	MZ015635
A/Laughing_Gull/Delaware/294/2021	H13N6	OM966171
A/Red_Knot/Delaware/224/2021	H13N6	OM965827
A/black-headed_gull/Netherlands/1/00	H13N8	AY684900
A/black-headed_gull/Sweden/1/2005	H13N8	CY077002
A/black-headed_gull/Netherlands/1/2000	H13N8	MF147895
A/black-headed_gull/Netherlands/3/2008	H13N8	MF147008
A/black-headed_gull/Netherlands/6/2008	H13N8	MF147900
A/black-headed_gull/Netherlands/17/2008	H13N8	MF146563
A/black-headed_gull/Netherlands/14/2008	H13N8	MF146088
A/black-headed_gull/Netherlands/4/2008	H13N8	MF148071
A/black-headed_gull/Netherlands/20/2008	H13N8	KX977952
A/black-headed_gull/Netherlands/7/2008	H13N8	MF146734
A/black-headed_gull/Netherlands/5/2008	H13N8	MF146789
A/black-headed_gull/Netherlands/10/2008	H13N8	MF682859
A/black-headed_gull/Netherlands/11/2008	H13N8	MF145987
A/black-headed_gull/Netherlands/13/2008	H13N8	MF145788
A/black-headed_gull/Netherlands/16/2008	H13N8	MF146976
A/black-headed_gull/Netherlands/9/2008	H13N8	KX977951
A/black-headed_gull/Netherlands/15/2008	H13N8	MF148035
A/black-headed_gull/Netherlands/18/2008	H13N8	MF147172
A/black-headed_gull/Netherlands/19/2008	H13N8	MF147414
A/black-headed_gull/Netherlands/8/2008	H13N8	MF575289
A/black-headed_gull/Netherlands/2/2008	H13N8	MF147444
A/black-headed_gull/Netherlands/12/2008	H13N8	MF147287
A/black-headed_gull/Netherlands/39/2008	H13N8	MF147663
A/black-headed_gull/Netherlands/35/2008	H13N8	MF682913
A/black-headed_gull/Netherlands/37/2008	H13N8	MF147366
A/black-headed_gull/Netherlands/44/2008	H13N8	MF147667
A/black-headed_gull/Netherlands/30/2008	H13N8	MF147492
A/black-headed_gull/Netherlands/48/2008	H13N8	MF682679
A/black-headed_gull/Netherlands/38/2008	H13N8	MF147193
A/black-headed_gull/Netherlands/52/2008	H13N8	MF148081
A/black-headed_gull/Netherlands/55/2008	H13N8	KX978105
A/black-headed_gull/Netherlands/51/2008	H13N8	MF146842
A/black-headed_gull/Netherlands/65/2008	H13N8	MF682806
A/black-headed_gull/Netherlands/87/2008	H13N8	MF145927
A/black-headed_gull/Netherlands/64/2008	H13N8	MF146695
A/black-headed_gull/Netherlands/49/2008	H13N8	MF146192
A/black-headed_gull/Netherlands/88/2008	H13N8	MF146798
A/black-headed_gull/Netherlands/86/2008	H13N8	MF146875
A/black-headed_gull/Netherlands/83/2008	H13N8	KX979299
A/black-headed_gull/Netherlands/66/2008	H13N8	MF146972
A/black-headed_gull/Netherlands/93/2008	H13N8	MF146307
A/black-headed_gull/Netherlands/67/2008	H13N8	MF147110
A/black-headed_gull/Netherlands/70/2008	H13N8	MF146642
A/black-headed_gull/Netherlands/74/2008	H13N8	MF147866
A/black-headed_gull/Netherlands/68/2008	H13N8	MF146754
A/black-headed_gull/Netherlands/96/2008	H13N8	KX978204
A/black-headed_gull/Netherlands/97/2008	H13N8	MF147175
A/black-headed_gull/Netherlands/94/2008	H13N8	KX978907
A/black-headed_gull/Netherlands/102/2008	H13N8	KX978616
A/black-headed_gull/Netherlands/95/2008	H13N8	MF147279
A/black-headed_gull/Sweden/74342/2008	H13N8	CY184490
A/black-headed_gull/Netherlands/24/2008	H13N8	MF147840
A/black-headed_gull/Netherlands/21/2008	H13N8	KX979127
A/black-headed_gull/Netherlands/22/2008	H13N8	MF146612
A/black-headed_gull/Netherlands/25/2008	H13N8	KX977795
A/black-headed_gull/Netherlands/23/2008	H13N8	KX979475
A/herring_gull/Mongolia/454/2008	H13N8	JF775471
A/black-headed_gull/Netherlands/2/2010	H13N8	MF147941
A/black-headed_gull/Netherlands/4/2010	H13N8	KX978863
A/black-headed_gull/Netherlands/5/2010	H13N8	MF146652
A/black-headed_gull/Netherlands/6/2010	H13N8	KX977948
A/black-headed_gull/Netherlands/7/2010	H13N8	MF682726
A/black-headed_gull/Netherlands/10/2010	H13N8	KX978990
A/yellow-legged_gull/Georgia/1/2011	H13N8	KC541699
A/black-headed_gull/Republic_of_Georgia/1/2011	H13N8	CY185515
A/black-headed_gull/Republic_of_Georgia/4/2011	H13N8	CY185539
A/black-headed_gull/Republic_of_Georgia/3/2011	H13N8	CY185531
A/black-headed_gull/Republic_of_Georgia/6/2011	H13N8	CY185555
A/black-headed_gull/Netherlands/20/2011	H13N8	MF146749
A/black-headed_gull/Netherlands/15/2011	H13N8	KX979259
A/black-headed_gull/Netherlands/12/2011	H13N8	MF147018
A/black-headed_gull/Netherlands/3/2011	H13N8	MF147245
A/black-headed_gull/Netherlands/23/2011	H13N8	MF575106
A/black-headed_gull/Netherlands/14/2011	H13N8	MF147291
A/black-headed_gull/Netherlands/19/2011	H13N8	MF147244
A/black-headed_gull/Netherlands/18/2011	H13N8	KX977930
A/black-headed_gull/Netherlands/4/2011	H13N8	MF147150
A/black-headed_gull/Netherlands/17/2011	H13N8	MF147234
A/black-headed_gull/Netherlands/25/2011	H13N8	MF146559
A/black-headed_gull/Netherlands/2/2011	H13N8	KX979490
A/black-headed_gull/Netherlands/21/2011	H13N8	KX977773
A/black-headed_gull/Netherlands/26/2011	H13N8	MF145954
A/black-headed_gull/Netherlands/24/2011	H13N8	MF575182
A/black-headed_gull/Netherlands/10/2011	H13N8	MF147624
A/black-headed_gull/Netherlands/5/2011	H13N8	MF575188
A/black-headed_gull/Netherlands/9/2011	H13N8	MF147968
A/black-headed_gull/Netherlands/35/2011	H13N8	KX977906
A/black-headed_gull/Netherlands/36/2011	H13N8	KX979288
A/black-headed_gull/Netherlands/38/2011	H13N8	MF146330
A/black-headed_gull/Netherlands/39/2011	H13N8	MF147540
A/black-headed_gull/Republic_of_Georgia/9/2011	H13N8	CY185659
A/yellow-legged_gull/Georgia/4/2012	H13N8	MF146592
A/yellow-legged_gull/Republic_of_Georgia/1/2013	H13N8	CY185627
A/yellow-legged_gull/Republic_of_Georgia/2/2013	H13N8	CY185635
A/black-headed_gull/Netherlands/6/2013	H13N8	MF147104
A/black-headed_gull/Netherlands/7/2013	H13N8	KX979136
A/black-headed_gull/Netherlands/9/2013	H13N8	MF147459
A/black-headed_gull/Netherlands/8/2013	H13N8	MF147036
A/black-headed_gull/Netherlands/10/2013	H13N8	KX978567
A/ring-billed_gull/Massachusetts/13DC30736-2/2013	H13N8	CY195811
A/ring-billed_gull/Massachusetts/13DC30736-1/2013	H13N8	CY195803
A/Eurasian_curlew/Liaoning/ZH-385/2014	H13N8	KR010445
A/glaucous-winged_gull/Southcentral_Alaska/15MB02016/2015	H13N8	CY213697
A/glaucous-winged_gull/Southcentral_Alaska/15MB02018/2015	H13N8	CY213705
A/black_skimmer/Chile/C20057/2016	H13N8	MH498639
A/black-tailed_gull/Weihai/17/2016	H13N8	MF461190
A/black-tailed_gull/Weihai/6/2016	H13N8	MH201572
A/Duck/China/Weihai/2017	H13N8	MH894210
A/kelp_gull/Chile/C27733/2017	H13N8	MH499190
A/ring-billed_gull/Minnesota/CLMNAI0806/2017	H13N8	MH764114
A/ring-billed_gull/Minnesota/OPMNAI0834/2017	H13N8	MH763893
A/ring-billed_gull/Minnesota/OPMNAI0806/2017	H13N8	MH764036
A/ring-billed_gull/Minnesota/CLMNAI0821/2017	H13N8	MH764012
A/ring-billed_gull/Minnesota/CLMNAI0827/2017	H13N8	MH764146
A/ring-billed_gull/Minnesota/OPMNAI0801/2017	H13N8	MH763957
A/ring-billed_gull/Minnesota/CLMNAI0809/2017	H13N8	MH763975
A/ring-billed_gull/Minnesota/OPMNAI0809/2017	H13N8	MH764020
A/ring-billed_gull/Minnesota/CLMNAI0790/2017	H13N8	MH764098
A/ring-billed_gull/Minnesota/CLMNAI0815/2017	H13N8	MH763983
A/ring-billed_gull/Minnesota/OPMNAI0817/2017	H13N8	MH764044
A/ring-billed_gull/Minnesota/OPMNAI0816/2017	H13N8	MH763861
A/ring-billed_gull/Minnesota/OPMNAI0815/2017	H13N8	MH763933
A/ring-billed_gull/Minnesota/CLMNAI0814/2017	H13N8	MH764130
A/ring-billed_gull/Minnesota/CLMNAI0833/2017	H13N8	MH764154
A/ring-billed_gull/Minnesota/CLMNAI0811/2017	H13N8	MH764028
A/ring-billed_gull/Minnesota/CLMNAI0818/2017	H13N8	MH764138
A/ring-billed_gull/Minnesota/CLMNAI0808/2017	H13N8	MH764122
A/ring-billed_gull/Minnesota/CLMNAI0829/2017	H13N8	MH764004
A/ring-billed_gull/Minnesota/CLMNAI0798/2017	H13N8	MH764106
A/ring-billed_gull/Minnesota/OPMNAI0814/2017	H13N8	MH763967
A/ring-billed_gull/Minnesota/OPMNAI0800/2017	H13N8	MH764070
A/ring-billed_gull/Minnesota/CLMNAI0955/2017	H13N8	MH764178
A/ring-billed_gull/Minnesota/CLMNAI0968/2017	H13N8	MH764186
A/ring-billed_gull/Minnesota/CLMNAI0974/2017	H13N8	MH764194
A/ring-billed_gull/Minnesota/OPMNAI0966/2017	H13N8	MH764052
A/ring-billed_gull/Minnesota/CLMNAI1320/2017	H13N8	MH763869
A/kelp_gull/Argentina/LDC4/2006	H13N9	EU523137
A/ruddy_turnstone/Delaware_Bay/520/1988	H13N9	CY126290
A/ruddy_turnstone/Delaware_Bay/131/2004	H13N9	MH578768
A/semipalmated_sandpiper/Delaware_Bay/68/2004	H13N9	MH579016
A/shorebird/DE/68/2004	H13N9	CY004445
A/shorebird/Delaware/221/2006	H13N9	CY043890
A/shorebird/Delaware/224/2006	H13N9	CY043898
A/glaucous_gull/Alaska/44199-006/2006	H13N9	HM060034
A/lesser_snow_goose/Alaska/44199-115/2006	H13N9	HM060037
A/glaucous_gull/Alaska/44199-104/2006	H13N9	HM060035
A/herring_gull/New_Jersey/AI07-418/2007	H13N9	MH596997
A/semipalmated_sandpiper/Delaware_Bay/142/2007	H13N9	MH578996
A/kelp_gull/Delaware_Bay/304/2007	H13N9	MH579316
A/shorebird/Delaware_Bay/424/2007	H13N9	CY127801
A/laughing_gull/New_Jersey/Sg-00485/2008	H13N9	CY042430
A/laughing_gull/New_Jersey/Sg-00568/2008	H13N9	CY042608
A/laughing_gull/New_Jersey/Sg-00559/2008	H13N9	CY042594
A/seagull/Chile/5775/2009	H13N9	KF772958
A/Franklins_gull/Chile/C17421/2016	H13N9	MH498969
A/Franklins_gull/Chile/C17422/2016	H13N9	MH498970
A/black_skimmer/Chile/C20084/2016	H13N9	MH498645
A/whimbrel/Chile/C20106/2016	H13N9	MH498901
A/whimbrel/Chile/C20075/2016	H13N9	MH499226
A/American_oystercatcher/Chile/C20102/2016	H13N9	MH499217
A/Franklins_gull/Chile/C20149/2016	H13N9	MH498859
A/black_skimmer/Chile/C20100/2016	H13N9	MH498823
A/Franklins_gull/Chile/C20094/2016	H13N9	MH498825
A/black_skimmer/Chile/C20123/2016	H13N9	MH499016
A/Franklins_gull/Chile/C20069/2016	H13N9	MH499131
A/black_skimmer/Chile/C20077/2016	H13N9	MH499214
A/Franklins_gull/Chile/C20118/2016	H13N9	MH499191
A/Franklins_gull/Chile/C20086/2016	H13N9	MH498990
A/black_skimmer/Chile/C20124/2016	H13N9	MH498787
A/elegant_tern/Chile/C20093/2016	H13N9	MH499040
A/black_skimmer/Chile/C20140/2016	H13N9	MH499181
A/blackish_oystercatcher/Chile/C20062/2016	H13N9	MH499182
A/elegant_tern/Chile/C20085/2016	H13N9	MH499198
A/whimbrel/Chile/C20144/2016	H13N9	MH498947
A/black_skimmer/Chile/C20142/2016	H13N9	MH498918
A/black_skimmer/Chile/C20108/2016	H13N9	MH498914
A/Franklins_gull/Chile/C20070/2016	H13N9	MH498940
A/whimbrel/Chile/C20073/2016	H13N9	MH498864
A/white-backed_stilt/Chile/C20090/2016	H13N9	MH498714
A/kelp_gull/Chile/C20137/2016	H13N9	MH499106
A/Franklins_gull/Chile/C20110/2016	H13N9	MH498873
A/Franklins_gull/Chile/C20061/2016	H13N9	MH499189
A/whimbrel/Chile/C20147/2016	H13N9	MH498736
A/Franklins_gull/Chile/C20373/2016	H13N9	MH498757
A/shorebird/Delaware/172/2006	H16N3	CY130112
A/shorebird/Delaware/168/06	H16N3	EU030978
A/common gull/Norway/10_1617/2006	H16N3	HE802741
A/black-headed gull/Sweden/74340/2008	H16N3	CY184482
A/herring gull/New Jersey/780/1986	H16N3	CY136592
A/laughing gull/Delaware Bay/2839/1987	H16N3	CY136632
A/laughing gull/Delaware Bay/2623/1987	H16N3	CY136616
A/herring gull/Delaware Bay/2617/1987	H16N3	CY136608
A/herring gull/Delaware Bay/712/1988	H16N3	CY136731
A/laughing gull/Delaware Bay/296/1998	H16N3	CY127447
A/herring gull/New York/AI00-532/2000	H16N3	CY144180
A/European herring gull/Netherlands/5/2006	H16N3	MF146567
A/shorebird/Delaware/195/2006	H16N3	CY045385
A/black headed gull/Mongolia/1756/2006	H16N3	GQ907296
A/glaucous gull/Alaska/44198-027/2006	H16N3	HM060028
A/great black-backed gull/Delaware Bay/49/2007	H16N3	MH613325
A/black-headed gull/Netherlands/7/2007	H16N3	KX977885
A/black-headed gull/Netherlands/8/2007	H16N3	KX978687
A/black-headed gull/Netherlands/3/2007	H16N3	MF682887
A/black-headed gull/Netherlands/9/2007	H16N3	KX978530
A/kelp gull/Delaware Bay/559/2008	H16N3	MH733701
A/black-headed gull/Netherlands/33/2008	H16N3	MF147021
A/black-headed gull/Netherlands/45/2008	H16N3	MF146540
A/black-headed gull/Netherlands/42/2008	H16N3	MF146690
A/black-headed gull/Netherlands/27/2008	H16N3	MF145950
A/black-headed gull/Netherlands/46/2008	H16N3	MF147087
A/black-headed gull/Netherlands/41/2008	H16N3	MF147364
A/black-headed gull/Netherlands/29/2008	H16N3	MF146751
A/black-headed gull/Netherlands/36/2008	H16N3	MF147948
A/black-headed gull/Netherlands/40/2008	H16N3	MF147500
A/black-headed gull/Netherlands/47/2008	H16N3	MF147416
A/black-headed gull/Netherlands/28/2008	H16N3	MF146282
A/black-headed gull/Netherlands/26/2008	H16N3	MF146151
A/great black-backed gull/Netherlands/1/2008	H16N3	MF148087
A/black-headed gull/Netherlands/43/2008	H16N8	MF146961
A/black-headed gull/Netherlands/80/2008	H16N3	MF145988
A/black-headed gull/Netherlands/62/2008	H16N3	MF146883
A/black-headed gull/Netherlands/72/2008	H16N3	MF146331
A/black-headed gull/Netherlands/76/2008	H16N3	MF147810
A/black-headed gull/Netherlands/54/2008	H16N3	MF146251
A/black-headed gull/Netherlands/77/2008	H16N3	MF146772
A/black-headed gull/Netherlands/84/2008	H16N3	MF147384
A/black-headed gull/Netherlands/53/2008	H16N3	MF145794
A/black-headed gull/Netherlands/69/2008	H16N3	MF147544
A/black-headed gull/Netherlands/82/2008	H16N3	MF145834
A/black-headed gull/Netherlands/56/2008	H16N3	MF145716
A/black-headed gull/Netherlands/75/2008	H16N3	MF147753
A/black-headed gull/Netherlands/81/2008	H16N3	KX979476
A/black-headed gull/Netherlands/61/2008	H16N3	MF682804
A/black-headed gull/Netherlands/60/2008	H16N3	MF145992
A/black-headed gull/Netherlands/78/2008	H16N3	MF146525
A/black-headed gull/Netherlands/57/2008	H16N3	MF147548
A/black-headed gull/Netherlands/79/2008	H16N3	MF146814
A/black-headed gull/Netherlands/85/2008	H16N3	MF148034
A/black-headed gull/Netherlands/63/2008	H16N3	KX978979
A/black-headed gull/Netherlands/91/2008	H16N3	MF147306
A/black-headed gull/Netherlands/50/2008	H16N3	MF147704
A/black-headed gull/Netherlands/92/2008	H16N3	KX977954
A/black-headed gull/Netherlands/89/2008	H16N3	MF147549
A/black-headed gull/Netherlands/59/2008	H16N3	MF146570
A/black-headed gull/Netherlands/98/2008	H16N3	KX978715
A/black-headed gull/Netherlands/101/2008	H16N3	KX978317
A/black-headed gull/Netherlands/100/2008	H16N3	MF147073
A/black-headed gull/Netherlands/99/2008	H16N3	KX977645
A/glaucous-winged gull/Southcentral Alaska/12NH01265/2008	H16N3	CY196750
A/glaucous-winged gull/Southcentral Alaska/12NH01285/2008	H16N3	CY196758
A/glaucous-winged gull/Southcentral Alaska/12NH01593/2008	H16N3	CY196790
A/glaucous-winged gull/Southcentral Alaska/12NH01538/2008	H16N3	CY196774
A/glaucous-winged gull/Southcentral Alaska/12NH01540/2008	H16N3	CY196782
A/glaucous-winged gull/Southcentral Alaska/12NH01600/2008	H16N3	CY196798
A/glaucous-winged gull/Southcentral Alaska/12NH01518/2008	H16N3	CY196766
A/glaucous-winged gull/Southcentral Alaska/12NH01679/2008	H16N3	CY196814
A/glaucous-winged gull/Southcentral Alaska/12NH01647/2008	H16N3	CY196806
A/black-headed gull/Netherlands/32/2009	H16N3	KX977883
A/black-headed gull/Netherlands/35/2009	H16N3	KX977608
A/black-headed gull/Netherlands/14/2009	H16N3	KX978553
A/black-headed gull/Netherlands/12/2009	H16N3	MF147960
A/black-headed gull/Netherlands/19/2009	H16N3	MF147336
A/black-headed gull/Netherlands/21/2009	H16N3	MF959971
A/black-headed gull/Netherlands/16/2009	H16N3	KX978818
A/black-headed gull/Netherlands/15/2009	H16N3	MF146824
A/black-headed gull/Netherlands/26/2009	H16N3	MF148031
A/black-headed gull/Netherlands/25/2009	H16N3	MF147861
A/black-headed gull/Netherlands/28/2009	H16N3	KX978503
A/black-headed gull/Netherlands/22/2009	H16N3	KX977982
A/black-headed gull/Netherlands/24/2009	H16N3	MF147969
A/black-headed gull/Netherlands/23/2009	H16N3	MF146267
A/black-headed gull/Sweden/87533/2009	H16N3	CY184498
A/glaucous-winged gull/Southcentral Alaska/9JR0783R0/2009	H16N3	CY070892
A/mallard/Quebec/02916-1/2009	H16N3	CY125608
A/gull/Newfoundland/1413/2009	H16N9	KC845029
A/ring-billed gull/Delaware/AI10-1144/2010	H16N3	MH500883
A/ring-billed gull/Delaware/AI10-1073/2010	H16N3	MH500923
A/herring gull/Newfoundland/GR032/2010	H16N3	KC845045
A/black-headed gull/Netherlands/3/2010	H16N3	KX978650
A/black-headed gull/Netherlands/14/2010	H16N3	KX978823
A/black-headed gull/Netherlands/11/2010	H16N3	KX977686
A/black-headed gull/Netherlands/9/2010	H16N3	KX978946
A/gull/Southeastern Alaska/10JR01527R0/2010	H16N3	CY130487
A/glaucous-winged gull/Southeastern Alaska/10JR01572R0/2010	H16N3	CY130495
A/glaucous-winged gull/Southeastern Alaska/10JR01700R0/2010	H16N3	CY130511
A/glaucous-winged gull/Southeastern Alaska/10JR01681R0/2010	H16N3	CY130503
A/glaucous-winged gull/Southcentral Alaska/10JR01814/2010	H16N3	CY196011
A/glaucous-winged gull/Southeastern Alaska/10JR01811R0/2010	H16N3	CY130519
A/black-headed gull/Iceland/713/2010	H16N3	CY138147
A/herring gull/Newfoundland/YH019/2010	H16N3	KC845122
A/European herring gull/Netherlands/1/2010	H16N3	KX977606
A/glaucous-winged gull/Southcentral Alaska/11JR00366/2011	H16N3	CY196405
A/black-headed gull/Netherlands/7/2011	H16N3	MF575184
A/black-headed gull/Netherlands/11/2011	H16N3	MF146064
A/black-headed gull/Netherlands/1/2011	H16N3	KX978063
A/black-headed gull/Netherlands/22/2011	H16N3	MF575234
A/black-headed gull/Netherlands/13/2011	H16N3	KX978222
A/black-headed gull/Netherlands/6/2011	H16N3	MF146722
A/black-headed gull/Netherlands/28/2011	H16N3	MF147028
A/black-headed gull/Netherlands/30/2011	H16N3	MF147029
A/black-headed gull/Netherlands/31/2011	H16N3	MF147262
A/black-headed gull/Netherlands/29/2011	H16N3	KX979317
A/black-headed gull/Netherlands/33/2011	H16N3	MF148017
A/black-headed gull/Netherlands/32/2011	H16N3	KX977788
A/black-headed gull/Netherlands/34/2011	H16N3	MF146615
A/black-headed gull/Netherlands/27/2011	H16N3	MF145953
A/black-headed gull/Netherlands/37/2011	H16N3	MF147694
A/Black-Headed Gull/Utluk/2-2-08/2011	H16N3	MK351595
A/glaucous-winged gull/Southcentral Alaska/11JR02017/2011	H16N3	CY196597
A/glaucous-winged gull/Southcentral Alaska/11JR01716/2011	H16N3	CY196453
A/glaucous-winged gull/Southcentral Alaska/11JR01711/2011	H16N3	CY196429
A/glaucous-winged gull/Southcentral Alaska/11JR01719/2011	H16N3	CY196461
A/glaucous-winged gull/Southcentral Alaska/11JR01871/2011	H16N3	CY196565
A/glaucous-winged gull/Southcentral Alaska/11JR01736/2011	H16N3	CY196509
A/glaucous-winged gull/Southcentral Alaska/11JR01734/2011	H16N3	CY196501
A/glaucous-winged gull/Southcentral Alaska/11JR01902/2011	H16N3	CY196573
A/glaucous-winged gull/Southcentral Alaska/11JR01761/2011	H16N3	CY196533
A/glaucous-winged gull/Southcentral Alaska/11JR01710/2011	H16N3	CY196421
A/glaucous-winged gull/Southcentral Alaska/11JR01712/2011	H16N3	CY196437
A/glaucous-winged gull/Southcentral Alaska/11JR01713/2011	H16N3	CY196445
A/glaucous-winged gull/Southcentral Alaska/11JR01859/2011	H16N3	CY196557
A/glaucous-winged gull/Southcentral Alaska/11JR01725/2011	H16N3	CY196477
A/glaucous-winged gull/Southcentral Alaska/11JR01724/2011	H16N3	CY196469
A/glaucous-winged gull/Southcentral Alaska/11JR01852/2011	H16N3	CY196549
A/glaucous-winged gull/Southcentral Alaska/11JR01908/2011	H16N3	CY196589
A/glaucous-winged gull/Southcentral Alaska/11JR01739/2011	H16N3	CY196525
A/glaucous-winged gull/Southcentral Alaska/11JR01906/2011	H16N3	CY196581
A/glaucous-winged gull/Southcentral Alaska/11JR01785/2011	H16N3	CY196541
A/glaucous-winged gull/Southcentral Alaska/11JR01368/2011	H16N3	CY196413
A/glaucous-winged gull/Southcentral Alaska/11JR01732/2011	H16N3	CY196485
A/glaucous-winged gull/Southcentral Alaska/11JR01733/2011	H16N3	CY196493
A/glaucous-winged gull/Southcentral Alaska/11JR01738/2011	H16N3	CY196517
A/glaucous-winged gull/Southcentral Alaska/11JR02272/2011	H16N3	CY196605
A/herring gull/Newfoundland/GR366/2011	H16N3	KC845053
A/glaucous gull-herring gull hybrid/Iceland/1108/2011	H16N3	CY149342
A/black-headed gull/Republic of Georgia/4/2012	H16N3	CY185587
A/sanderling/Delaware Bay/402/2012	H16N3	MH733667
A/dunlin/Delaware Bay/347/2012	H16N3	MK724062
A/black-headed gull/Netherlands/93/2012	H16N3	KX979471
A/black-headed gull/Netherlands/107/2012	H16N3	KY243234
A/black-headed gull/Netherlands/114/2012	H16N3	KX978010
A/glaucous-winged gull/Southcentral Alaska/12NH01263/2012	H16N3	CY195787
A/glaucous-winged gull/Southcentral Alaska/12MB01577/2012	H16N3	CY195681
A/glaucous-winged gull/Southcentral Alaska/12MB01573/2012	H16N3	CY195673
A/glaucous-winged gull/Southcentral Alaska/12MB01618/2012	H16N3	CY195689
A/glaucous-winged gull/Southcentral Alaska/12MB01620/2012	H16N3	CY195697
A/glaucous-winged gull/Southcentral Alaska/12MB01823/2012	H16N3	CY195713
A/glaucous-winged gull/Southcentral Alaska/12MB01812/2012	H16N3	CY195705
A/glaucous-winged gull/Southcentral Alaska/12NH01632/2012	H16N3	CY195795
A/glaucous gull-herring gull hybrid/Iceland/2442/2012	H16N3	MZ565511
A/glaucous gull-herring gull hybrid/Iceland/2297/2012	H16N3	MZ565503
A/herring gull/Iceland/2120/2012	H16N3	MZ565532
A/herring gull/Iceland/2207/2012	H16N3	MZ565556
A/herring gull/Iceland/2173/2012	H16N3	MZ565540
A/herring gull/Iceland/2226/2012	H16N3	MZ565564
A/gull/Massachusetts/12JR00662/2012	H16N3	CY195657
A/gull/Massachusetts/13WP00522/2013	H16N3	CY195835
A/gull/Massachusetts/13WP00539/2013	H16N3	CY195843
A/ruddy turnstone/New Jersey/AI13-2872/2013	H16N3	MH502496
A/laughing gull/New Jersey/AI13-1937/2013	H16N3	MH501072
A/black-headed gull/Netherlands/3/2013	H16N3	KX979312
A/black-headed gull/Netherlands/2/2013	H16N3	KX979355
A/black-headed gull/Netherlands/4/2013	H16N3	KX978111
A/black-headed gull/Netherlands/5/2013	H16N3	KX979375
A/California gull/California/1196P/2013	H16N3	CY177443
A/glaucous-winged gull/Southcentral Alaska/13MB01431/2013	H16N3	CY239290
A/glaucous-winged gull/Southcentral Alaska/13MB02410/2013	H16N3	CY239298
A/glaucous-winged gull/Southcentral Alaska/13MB02526/2013	H16N3	CY213713
A/glaucous-winged gull/Southcentral Alaska/13MB02527/2013	H16N3	CY213721
A/glaucous-winged gull/Southcentral Alaska/13MB02558/2013	H16N3	CY213729
A/glaucous-winged gull/Southcentral Alaska/13MB02599/2013	H16N3	CY213769
A/glaucous-winged gull/Southcentral Alaska/13MB02593/2013	H16N3	CY213761
A/glaucous-winged gull/Southcentral Alaska/13MB02561/2013	H16N3	CY213737
A/glaucous-winged gull/Southcentral Alaska/13MB02569/2013	H16N3	CY213745
A/glaucous-winged gull/Southcentral Alaska/13MB02582/2013	H16N3	CY213753
A/glaucous-winged gull/Alaska/567/2013	H16N3	KY131090
A/duck/Hokkaido/WZ82/2013	H16N3	AB937723
A/ruddy turnstone/Delaware Bay/48/2014	H16N3	MK637104
A/ruddy turnstone/Delaware Bay/486/2014	H16N3	MK637248
A/black-headed gull/Netherlands/36/2014	H16N3	MF575163
A/glaucous-winged gull/Southcentral Alaska/14MB00623/2014	H16N3	CY206864
A/glaucous-winged gull/Southcentral Alaska/14MB01306/2014	H16N3	CY206872
A/glaucous-winged gull/Southcentral Alaska/14MB01318/2014	H16N3	CY206880
A/glaucous-winged gull/Southcentral Alaska/14MB01336/2014	H16N3	CY206679
A/glaucous-winged gull/Southcentral Alaska/14MB01392/2014	H16N3	CY206896
A/glaucous-winged gull/Southcentral Alaska/14MB01383/2014	H16N3	CY206888
A/glaucous-winged gull/Southcentral Alaska/14MB01444/2014	H16N3	CY239306
A/glaucous-winged gull/Southcentral Alaska/14MB01417/2014	H16N3	CY206904
A/glaucous-winged gull/Southcentral Alaska/14MB01422/2014	H16N3	CY206920
A/glaucous-winged gull/Southcentral Alaska/14MB01438/2014	H16N3	CY206928
A/glaucous-winged gull/Southcentral Alaska/14MB01418/2014	H16N3	CY206912
A/glaucous-winged gull/Southcentral Alaska/14MB01615/2014	H16N3	CY206936
A/glaucous-winged gull/Southcentral Alaska/14MB01705/2014	H16N3	CY206944
A/glaucous-winged gull/Southcentral Alaska/14MB01770/2014	H16N3	CY206952
A/glaucous-winged gull/Southcentral Alaska/14MB01819/2014	H16N3	CY206960
A/glaucous-winged gull/Southcentral Alaska/14MB01893/2014	H16N3	CY206984
A/glaucous-winged gull/Southcentral Alaska/14MB01886/2014	H16N3	CY206976
A/glaucous-winged gull/Southcentral Alaska/14MB01884/2014	H16N3	CY206968
A/glaucous-winged gull/Southcentral Alaska/14MB01959/2014	H16N3	CY207000
A/glaucous-winged gull/Southcentral Alaska/14MB01926/2014	H16N3	CY206992
A/glaucous-winged gull/Southcentral Alaska/14MB02081/2014	H16N3	CY207016
A/glaucous-winged gull/Southcentral Alaska/14MB02094/2014	H16N3	CY239314
A/glaucous-winged gull/Southcentral Alaska/14MB02018/2014	H16N3	CY207008
A/herring gull/Iceland/3817/2014	H16N3	MZ575060
A/herring gull/Iceland/3833/2014	H16N3	MZ717539
A/herring gull/Iceland/3819/2014	H16N3	MZ717531
A/herring gull/Iceland/3816/2014	H16N3	MZ575052
A/herring gull/Iceland/3823/2014	H16N3	MZ575068
A/mallard/Alaska/903/2014	H16N3	KT338603
A/herring gull/Iceland/3894/2014	H16N3	MZ575076
A/great black-backed gull/Iceland/3850/2014	H16N3	MZ717403
A/lesser black-backed gull/Iceland/3899/2014	H16N3	MZ575084
A/herring gull/Iceland/3863/2014	H16N3	MZ717547
A/glaucous-winged gull/Alaska/915/2014	H16N3	KT338611
A/northern pintail/Alaska/886/2014	H16N3	KT338587
A/black-headed gull/Netherlands/18/2014	H16N3	MF147736
A/European herring gull/Netherlands/2/2014	H16N3	MF147508
A/black-headed gull/Netherlands/1/2015	H16N3	MF146903
A/gull/New Jersey/UGAI15-3459/2015	H16N3	MH501040
A/gull/New Jersey/UGAI15-3414/2015	H16N3	MH501024
A/black-headed gull/Netherlands/2/2015	H16N3	KX978838
A/black-headed gull/Netherlands/3/2015	H16N3	KX977962
A/black-headed gull/Netherlands/5/2015	H16N3	KX977687
A/black-headed gull/Netherlands/4/2015	H16N3	KX977812
A/glaucous-winged gull/Southcentral Alaska/15MB01680/2015	H16N3	CY213657
A/glaucous-winged gull/Southcentral Alaska/15MB01735/2015	H16N3	CY213553
A/glaucous-winged gull/Southcentral Alaska/15MB01747/2015	H16N3	CY213673
A/glaucous-winged gull/Southcentral Alaska/15MB01758/2015	H16N3	CY213681
A/lesser black-backed gull/Netherlands/1/2015	H16N3	MF694159
A/glaucous gull/Iceland/4377/2015	H16N3	MZ717395
A/herring gull/Iceland/4549/2015	H16N3	MZ717555
A/European herring gull/Netherlands/3/2015	H16N3	MF694035
A/brown-hooded gull/Chile/C8851/2016	H16N3	MH499067
A/kelp gull/Chile/C10579/2016	H16N3	MH134816
A/kelp gull/Chile/C10798/2016	H16N3	MH134623
A/dolphin gull/Chile/C10783/2016	H16N3	MH158644
A/kelp gull/Chile/C10779/2016	H16N3	MH134866
A/Franklin's gull/Chile/C10794/2016	H16N3	MH134826
A/kelp gull/Chile/C10826/2016	H16N3	MH134864
A/Franklin's gull/Chile/C10784/2016	H16N3	MH134662
A/glaucous-winged gull/Southcentral Alaska/16MB00033/2016	H16N3	CY239271
A/glaucous-winged gull/Southcentral Alaska/16MB00031/2016	H16N3	CY239378
A/black-headed gull/Netherlands/1/2016	H16N3	MF694218
A/black-headed gull/Netherlands/3/2016	H16N3	MF694043
A/glaucous-winged gull/Southcentral Alaska/16MB02936/2016	H16N3	CY239322
A/glaucous-winged gull/Southcentral Alaska/16MB02942/2016	H16N3	CY239338
A/glaucous-winged gull/Southcentral Alaska/16MB02941/2016	H16N3	CY239330
A/glaucous-winged gull/Southcentral Alaska/16MB02960/2016	H16N3	CY239346
A/glaucous-winged gull/Southcentral Alaska/16MB03027/2016	H16N3	CY239354
A/glaucous-winged gull/Southcentral Alaska/16MB03046/2016	H16N3	CY239370
A/glaucous-winged gull/Southcentral Alaska/16MB03089/2016	H16N3	CY239386
A/glaucous-winged gull/Southcentral Alaska/16MB03039/2016	H16N3	CY239362
A/glaucous-winged gull/Southcentral Alaska/16MB03160/2016	H16N3	CY239394
A/Larus argentatus/Belgium/U1610336_H907447/2016	H16N3	MT407155
A/herring gull/Iceland/6076/2016	H16N3	MZ717563
A/black-headed Gull/Netherlands/5/2017	H16N3	MK192372
A/Glaucous-Winged Gull/Southcentral Alaska/17MB03725/2017	H16N3	MN210189
A/Mew Gull/Southcentral Alaska/18MB01898/2018	H16N3	MN210310
A/Glaucous-Winged Gull/Southcentral Alaska/18MB02150/2018	H16N3	MN210246
A/laughing gull/Delaware Bay/436/2018	H16N3	MK345965
A/laughing gull/Delaware Bay/453/2018	H16N3	MK345900
A/laughing gull/Delaware Bay/464/2018	H16N3	MK345853
A/Herring Gull/Delaware/608/2019	H16N3	MN911195
A/Laughing Gull/Delaware/589/2019	H16N3	MN911228
A/Herring Gull/Delaware/597/2019	H16N3	MN911212
A/Glaucous-Winged Gull/Alaska/19MB02467/2019	H16N3	MW872115
A/Glaucous-Winged Gull/Alaska/19MB02493/2019	H16N3	MW872195
A/Glaucous-Winged Gull/Alaska/19MB02458/2019	H16N3	MW872236
A/Glaucous-Winged Gull/Alaska/19MB02464/2019	H16N3	MW872224
A/Glaucous-Winged Gull/Alaska/19MB02474/2019	H16N3	MW872172
A/Glaucous-Winged Gull/Alaska/19MB02477/2019	H16N3	MW872216
A/Glaucous-Winged Gull/Alaska/19MB02461/2019	H16N3	MW872126
A/Glaucous-Winged Gull/Alaska/19MB02459/2019	H16N3	MW872161
A/Glaucous-Winged Gull/Alaska/19MB02547/2019	H16N3	MW872200
A/Glaucous-Winged Gull/Alaska/19MB02504/2019	H16N3	MW872210
A/Glaucous-Winged Gull/Alaska/19MB02555/2019	H16N3	MW872109
A/Glaucous-Winged Gull/Alaska/19MB02557/2019	H16N3	MW872252
A/glaucous-winged gull/Alaska/AK19-391/2019	H16N3	MW873584
A/glaucous-winged gull/Alaska/AK19-396/2019	H16N3	MW873592
A/glaucous-winged gull/Alaska/AK19-381/2019	H16N3	MW873576
A/Glaucous-Winged Gull/Alaska/20MB02837/2020	H16N3	MZ015678
A/Glaucous-Winged Gull/Alaska/20MB02826/2020	H16N3	MZ015693
A/Glaucous-Winged Gull/Alaska/20MB02834/2020	H16N3	MZ015710
A/Glaucous-Winged Gull/Alaska/20MB02816/2020	H16N3	MZ015643
A/Glaucous-Winged Gull/Alaska/20MB02858/2020	H16N3	MZ015653
A/Great Black-Backed Gull/Delaware/610/2021	H16N3	ON366868
A/Laughing Gull/Delaware/583/2021	H16N3	ON366876
A/Laughing Gull/Delaware/591/2021	H16N3	ON366866

## Sheet: PB2
Isolate name	Subtype	Segment ID
A/common_gull/Norway/10_1313/2009	H13N2	HE802712
A/herring_gull/NJ/782/1986	H13N2	CY004457
A/herring_gull/DE/475/1986	H13N2	CY003901
A/laughing_gull/DE/2838/1987	H13N2	CY005071
A/laughing_gull/Delaware_Bay/2838/1987	H13N2	CY185820
A/herring_gull/Massachusetts/A00080257/2006	H13N2	CY239287
A/herring_gull/Massachusetts/A00080255/2006	H13N2	CY239415
A/whimbrel/Peru/P41/2007	H13N2	KR824670
A/gull/Peru/P43/2007	H13N2	KR824678
A/Herring_Gull/Massachusetts/A00648685/2008	H13N2	MN210275
A/Herring_Gull/Massachusetts/A00648696/2008	H13N2	MN210283
A/great_black-backed_gull/Newfoundland/296/2008	H13N2	GU724150
A/black-headed_gull/Netherlands/4/2009	H13N2	MF959956
A/black-headed_gull/Netherlands/3/2009	H13N2	MF147803
A/black-headed_gull/Netherlands/7/2009	H13N2	MF148026
A/black-headed_gull/Netherlands/9/2009	H13N2	KX978458
A/black-headed_gull/Netherlands/6/2009	H13N2	MF146928
A/black-headed_gull/Netherlands/8/2009	H13N2	MF146190
A/black-headed_gull/Netherlands/1/2009	H13N2	KX979160
A/black-headed_gull/Netherlands/2/2009	H13N2	MF146403
A/black-headed_gull/Netherlands/5/2009	H13N2	MF147807
A/black-headed_gull/Netherlands/37/2009	H13N2	KX978001
A/black-headed_gull/Netherlands/36/2009	H13N2	MF147766
A/black-headed_gull/Netherlands/38/2009	H13N2	MF146821
A/black-headed_gull/Netherlands/31/2009	H13N2	KX978363
A/black-headed_gull/Netherlands/34/2009	H13N2	MF682809
A/black-headed_gull/Netherlands/33/2009	H13N2	KX978953
A/black-headed_gull/Netherlands/13/2009	H13N2	MF145956
A/black-headed_gull/Netherlands/18/2009	H13N2	KX977743
A/black-headed_gull/Netherlands/27/2009	H13N2	KX978682
A/gull/Peru/CH02/2009	H13N2	KR824565
A/mallard/Korea/SH38-45/2010	H13N2	JX030405
A/black_skimmer/Peru/CH55/2010	H13N2	KR824611
A/black-headed_gull/Netherlands/8/2010	H13N2	KX979048
A/black-headed_gull/Netherlands/12/2010	H13N2	KX977965
A/black-headed_gull/Netherlands/13/2010	H13N2	KX978731
A/gull/Peru/CH121/2010	H13N2	KR824573
A/common_snipe/Republic_of_Georgia/1/2012	H13N2	CY185370
A/Armenian_gull/Republic_of_Georgia/2/2012	H13N2	CY185354
A/glaucous-winged_gull/Alaska/695/2013	H13N2	KY131141
A/glaucous-winged_gull/Alaska/545/2013	H13N2	KY131077
A/glaucous-winged_gull/Alaska/664/2013	H13N2	KY131125
A/glaucous-winged_gull/Alaska/654/2013	H13N2	KY131109
A/glaucous-winged_gull/Alaska/414/2013	H13N2	KY131037
A/glaucous-winged_gull/Alaska/387/2013	H13N2	KY131014
A/glaucous-winged_gull/Alaska/544/2013	H13N2	KY131069
A/glaucous-winged_gull/Alaska/458/2013	H13N2	KY131053
A/glaucous-winged_gull/Alaska/667/2013	H13N2	KY131133
A/glaucous-winged_gull/Alaska/660/2013	H13N2	KY131117
A/black-headed_gull/Netherlands/37/2014	H13N2	MF146998
A/black-headed_gull/Netherlands/25/2014	H13N2	KX979029
A/black-headed_gull/Netherlands/23/2014	H13N2	KX978089
A/black-headed_gull/Netherlands/24/2014	H13N2	MF147935
A/black-headed_gull/Netherlands/8/2014	H13N2	KX978733
A/black-headed_gull/Netherlands/27/2014	H13N2	KX978049
A/black-headed_gull/Netherlands/12/2014	H13N2	KX979039
A/black-headed_gull/Netherlands/4/2014	H13N2	MF575083
A/black-headed_gull/Netherlands/6/2014	H13N2	KX979250
A/black-headed_gull/Netherlands/13/2014	H13N2	MF147196
A/black-headed_gull/Netherlands/9/2014	H13N2	MF146271
A/black-headed_gull/Netherlands/1/2014	H13N2	KX978198
A/black-headed_gull/Netherlands/2/2014	H13N2	MF146951
A/gull/Arica/71/2016	H13N2	MF099029
A/shorebird/Chile/C7037/2016	H13N2	MH499196
A/kelp_gull/Chile/C8595/2016	H13N2	MH498875
A/kelp_gull/Chile/C8609/2016	H13N2	MH498936
A/kelp_gull/Chile/C8602/2016	H13N2	MH498704
A/kelp_gull/Chile/C8594/2016	H13N2	MH498942
A/kelp_gull/Chile/C8599/2016	H13N2	MH499184
A/kelp_gull/Chile/C8939/2016	H13N2	MH498696
A/brown-hooded_gull/Chile/C10246/2016	H13N2	MH498764
A/brown-hooded_gull/Chile/C10256/2016	H13N2	MH134704
A/whimbrel/Chile/C10834/2016	H13N2	MH134716
A/whimbrel/Chile/C12523/2016	H13N2	MH134742
A/kelp_gull/Chile/C12508/2016	H13N2	MH134674
A/black-headed_gull/Netherlands/7/2016	H13N2	MF694006
A/black-headed_gull/Netherlands/6/2016	H13N2	MF693966
A/black-headed_gull/Netherlands/2/2016	H13N2	MF693995
A/black-headed_gull/Netherlands/8/2016	H13N2	MF694008
A/black-headed_gull/Netherlands/11/2016	H13N2	MF694017
A/black-headed_gull/Netherlands/10/2016	H13N2	MF694001
A/black-headed_gull/Netherlands/9/2016	H13N2	MF694091
A/black-tailed_gull/Weihai/115/2016	H13N2	MF461177
A/black-tailed_gull/Weihai/42/2016	H13N2	MH201559
A/ring-billed_gull/Minnesota/CLMNAI1199/2017	H13N2	MH764095
A/ring-billed_gull/Minnesota/CLMNAI1301/2017	H13N2	MH764228
A/ring-billed_gull/Minnesota/CLMNAI1283/2017	H13N2	MH764220
A/ring-billed_gull/Minnesota/OPMNAI1286/2017	H13N2	MH764066
A/ring-billed_gull/Minnesota/OPMNAI1315/2017	H13N2	MH763890
A/Glaucous-Winged_Gull/Southcentral_Alaska/17MB03625/2017	H13N2	MN210178
A/Glaucous-Winged_Gull/Southcentral_Alaska/17MB03606/2017	H13N2	MN210170
A/Glaucous-Winged_Gull/Southcentral_Alaska/17MB03638/2017	H13N2	MN210186
A/ring-billed_gull/Minnesota/CLMNAI1501/2017	H13N2	MH764244
A/glaucous_gull/Alaska/44199-097/2006	H13N3	HM059932
A/black-headed_gull/Netherlands/6/2007	H13N3	MF575244
A/black-headed_gull/Netherlands/17/2009	H13N3	KX978129
A/black-headed_gull/Netherlands/8/2011	H13N3	MF575039
A/gull/New_Jersey/UGAI15-3767/2015	H13N3	MH501061
A/gull/Maryland/704/1977	H13N6	CY089644
A/gull/Minnesota/945/1980	H13N6	CY005865
A/duck/Siberia/272/1998	H13N6	AB284985
A/duck/Siberia/272PF/1998	H13N6	AB285091
A/duck/Hokkaido/W189/2006	H13N6	LC339624
A/silver_gull/Tasmania/062/2006	H13N6	CY094910
A/ring-billed_gull/Georgia/AI00-2658/2000	H13N6	CY144209
A/ruddy_turnstone/New_Jersey/AI01-1407/2001	H13N6	MH500872
A/silver_gull/Tasmania/06-0349-105/2006	H13N6	OL369945
A/black_headed_gull/Mongolia/1766/2006	H13N6	GQ907309
A/black-headed_gull/Netherlands/10/2007	H13N6	KX978617
A/black-headed_gull/Netherlands/2/2007	H13N6	KX978888
A/black-headed_gull/Netherlands/4/2007	H13N6	KX979081
A/Mongolian_gull/Mongolia/401/2007	H13N6	GQ907317
A/Mongolian_gull/Mongolia/405/2007	H13N6	GQ907325
A/ruddy_turnstone/New_Jersey/AI09-294/2009	H13N6	CY145946
A/herring_gull/New_Jersey/AI09-1105/2009	H13N6	CY144161
A/black-headed_gull/Netherlands/39/2009	H13N6	KX977634
A/black-headed_gull/Netherlands/11/2009	H13N6	KX979410
A/ring-billed_gull/Quebec/02434-1/2009	H13N6	CY125219
A/black-headed_gull/Netherlands/29/2009	H13N6	KX977665
A/black-legged_kittiwake/Quebec/02838-1/2009	H13N6	CY125308
A/glaucous-winged_gull/Southcentral_Alaska/9JR0769R0/2009	H13N6	CY070871
A/glaucous-winged_gull/Southcentral_Alaska/9JR0781R0/2009	H13N6	CY070879
A/glaucous-winged_gull/Southcentral_Alaska/9JR0691R0/2009	H13N6	CY070847
A/glaucous-winged_gull/Southcentral_Alaska/9JR0738R0/2009	H13N6	CY070855
A/glaucous-winged_gull/Southcentral_Alaska/9JR0747R0/2009	H13N6	CY070863
A/glaucous-winged_gull/Southeastern_Alaska/9JR0822R0/2009	H13N6	CY130347
A/mallard-black_duck_hybrid/New_Brunswick/03736/2009	H13N6	CY128965
A/hooded_merganser/New_Brunswick/03750/2009	H13N6	CY125316
A/red_knot/Delaware_Bay/489/2010	H13N6	MK627733
A/black-headed_gull/Netherlands/1/2010	H13N6	KX978119
A/great_black-backed_gull/Newfoundland/YH038/2010	H13N6	KC845132
A/glaucous-winged_gull/Southcentral_Alaska/11JR02474/2011	H13N6	CY196618
A/ring-billed_gull/Newfoundland/GR384/2011	H13N6	KC845056
A/herring_gull/Newfoundland/GR578/2011	H13N6	KC845071
A/herring_gull/Newfoundland/GR656/2011	H13N6	KC845087
A/herring_gull/Newfoundland/GR654/2011	H13N6	KC845079
A/herring_gull/Newfoundland/GR657/2011	H13N6	KC845095
A/herring_gull/Newfoundland/GR658/2011	H13N6	KC845103
A/yellow-legged_gull/Republic_of_Georgia/1/2011	H13N6	CY185504
A/black-headed_gull/Republic_of_Georgia/7/2011	H13N6	CY185496
A/black-headed_gull/Republic_of_Georgia/2/2012	H13N6	CY185576
A/black-headed_gull/Georgia/5/2012	H13N6	MF682866
A/black-headed_gull/Republic_of_Georgia/1/2012	H13N6	CY185332
A/ruddy_turnstone/New_Jersey/AI12-1737/2012	H13N6	MH501664
A/dunlin/Delaware_Bay/391/2012	H13N6	MK627647
A/black-headed_gull/Netherlands/1/2012	H13N6	MF145972
A/black-headed_gull/Netherlands/2/2012	H13N6	KX979119
A/black-headed_gull/Netherlands/138/2012	H13N6	MF146510
A/black-headed_gull/Netherlands/3/2012	H13N6	MF146579
A/black-headed_gull/Netherlands/123/2012	H13N6	MF145931
A/black-headed_gull/Netherlands/17/2012	H13N6	MF147478
A/black-headed_gull/Netherlands/134/2012	H13N6	KX979508
A/black-headed_gull/Netherlands/23/2012	H13N6	KX979559
A/black-headed_gull/Netherlands/33/2012	H13N6	KX978408
A/black-headed_gull/Netherlands/4/2012	H13N6	MF146296
A/black-headed_gull/Netherlands/29/2012	H13N6	MF147390
A/black-headed_gull/Netherlands/118/2012	H13N6	MF147282
A/black-headed_gull/Netherlands/5/2012	H13N6	MF147816
A/black-headed_gull/Netherlands/36/2012	H13N6	MF147360
A/black-headed_gull/Netherlands/11/2012	H13N6	MF147489
A/black-headed_gull/Netherlands/32/2012	H13N6	MF147435
A/black-headed_gull/Netherlands/15/2012	H13N6	MF147305
A/black-headed_gull/Netherlands/24/2012	H13N6	MF146507
A/black-headed_gull/Netherlands/130/2012	H13N6	MF147908
A/black-headed_gull/Netherlands/131/2012	H13N6	MF146635
A/black-headed_gull/Netherlands/122/2012	H13N6	MF145757
A/black-headed_gull/Netherlands/12/2012	H13N6	MF147730
A/black-headed_gull/Netherlands/128/2012	H13N6	MF148036
A/black-headed_gull/Netherlands/7/2012	H13N6	MF146066
A/black-headed_gull/Netherlands/133/2012	H13N6	MF147870
A/black-headed_gull/Netherlands/132/2012	H13N6	MF145973
A/black-headed_gull/Netherlands/121/2012	H13N6	KX978286
A/black-headed_gull/Netherlands/6/2012	H13N6	MF147670
A/black-headed_gull/Netherlands/8/2012	H13N6	MF146102
A/black-headed_gull/Netherlands/9/2012	H13N6	MF575126
A/black-headed_gull/Netherlands/16/2012	H13N6	MF146136
A/black-headed_gull/Netherlands/129/2012	H13N6	MF147583
A/black-headed_gull/Netherlands/34/2012	H13N6	MF148064
A/black-headed_gull/Netherlands/35/2012	H13N6	MF146873
A/black-headed_gull/Netherlands/127/2012	H13N6	MF146589
A/black-headed_gull/Netherlands/137/2012	H13N6	MF147447
A/black-headed_gull/Netherlands/38/2012	H13N6	MF147942
A/black-headed_gull/Netherlands/31/2012	H13N6	MF146332
A/black-headed_gull/Netherlands/25/2012	H13N6	KX977978
A/black-headed_gull/Netherlands/119/2012	H13N6	MF146665
A/black-headed_gull/Netherlands/20/2012	H13N6	MF145862
A/black-headed_gull/Netherlands/13/2012	H13N6	MF145860
A/black-headed_gull/Netherlands/14/2012	H13N6	MF146738
A/black-headed_gull/Netherlands/18/2012	H13N6	MF145841
A/Mediterranean_gull/Netherlands/1/2012	H13N6	MF147817
A/black-headed_gull/Netherlands/125/2012	H13N6	MF146466
A/black-headed_gull/Netherlands/26/2012	H13N6	MF145879
A/black-headed_gull/Netherlands/126/2012	H13N6	KX978924
A/black-headed_gull/Netherlands/19/2012	H13N6	MF147599
A/black-headed_gull/Netherlands/28/2012	H13N6	MF147125
A/black-headed_gull/Netherlands/10/2012	H13N6	MF147344
A/black-headed_gull/Netherlands/120/2012	H13N6	MF146221
A/black-headed_gull/Netherlands/136/2012	H13N6	MF146967
A/black-headed_gull/Netherlands/21/2012	H13N6	MF147863
A/black-headed_gull/Netherlands/22/2012	H13N6	MF146046
A/black-headed_gull/Netherlands/27/2012	H13N6	MF146763
A/black-headed_gull/Netherlands/135/2012	H13N6	MF148144
A/black-headed_gull/Netherlands/37/2012	H13N6	MF147501
A/black-headed_gull/Netherlands/30/2012	H13N6	MF146019
A/black-headed_gull/Netherlands/124/2012	H13N6	MF147502
A/black-headed_gull/Netherlands/45/2012	H13N6	MF146572
A/black-headed_gull/Netherlands/44/2012	H13N6	MF146406
A/black-headed_gull/Netherlands/46/2012	H13N6	MF147274
A/black-headed_gull/Netherlands/39/2012	H13N6	MF146280
A/black-headed_gull/Netherlands/43/2012	H13N6	MF147691
A/black-headed_gull/Netherlands/47/2012	H13N6	KX977683
A/black-headed_gull/Netherlands/48/2012	H13N6	MF146124
A/black-headed_gull/Netherlands/49/2012	H13N6	MF146987
A/black-headed_gull/Netherlands/41/2012	H13N6	MF146239
A/black-headed_gull/Netherlands/40/2012	H13N6	MF146183
A/black-headed_gull/Netherlands/42/2012	H13N6	KX978748
A/black-headed_gull/Netherlands/52/2012	H13N6	KX978084
A/black-headed_gull/Netherlands/77/2012	H13N6	MF146771
A/black-headed_gull/Netherlands/64/2012	H13N6	MF147746
A/black-headed_gull/Netherlands/50/2012	H13N6	MF146430
A/black-headed_gull/Netherlands/68/2012	H13N6	MF147391
A/black-headed_gull/Netherlands/78/2012	H13N6	MF147632
A/black-headed_gull/Netherlands/72/2012	H13N6	KX979256
A/black-headed_gull/Netherlands/79/2012	H13N6	MF147867
A/black-headed_gull/Netherlands/73/2012	H13N6	MF147374
A/black-headed_gull/Netherlands/71/2012	H13N6	MF147108
A/black-headed_gull/Netherlands/80/2012	H13N6	MF146682
A/black-headed_gull/Netherlands/63/2012	H13N6	MF147449
A/black-headed_gull/Netherlands/51/2012	H13N6	MF147438
A/black-headed_gull/Netherlands/69/2012	H13N6	KX978201
A/black-headed_gull/Netherlands/59/2012	H13N6	MF146995
A/black-headed_gull/Netherlands/57/2012	H13N6	MF148006
A/black-headed_gull/Netherlands/67/2012	H13N6	MF145777
A/black-headed_gull/Netherlands/58/2012	H13N6	MF145845
A/black-headed_gull/Netherlands/61/2012	H13N6	MF147441
A/black-headed_gull/Netherlands/76/2012	H13N6	KX978161
A/black-headed_gull/Netherlands/60/2012	H13N6	MF148119
A/black-headed_gull/Netherlands/74/2012	H13N6	MF147971
A/black-headed_gull/Netherlands/75/2012	H13N6	MF146293
A/black-headed_gull/Netherlands/66/2012	H13N6	MF147144
A/black-headed_gull/Netherlands/56/2012	H13N6	MF146226
A/black-headed_gull/Netherlands/65/2012	H13N6	KX979109
A/black-headed_gull/Netherlands/62/2012	H13N6	MF147710
A/black-headed_gull/Netherlands/55/2012	H13N6	MF146580
A/black-headed_gull/Netherlands/53/2012	H13N6	MF147454
A/black-headed_gull/Netherlands/70/2012	H13N6	MF147145
A/black-headed_gull/Netherlands/54/2012	H13N6	MF146411
A/black-headed_gull/Netherlands/81/2012	H13N6	KX978496
A/black-headed_gull/Netherlands/85/2012	H13N6	KX978991
A/black-headed_gull/Netherlands/83/2012	H13N6	KX978824
A/black-headed_gull/Netherlands/82/2012	H13N6	KX978253
A/black-headed_gull/Netherlands/84/2012	H13N6	MF145855
A/black-headed_gull/Netherlands/115/2012	H13N6	KX977800
A/black-headed_gull/Netherlands/89/2012	H13N6	MF147634
A/black-headed_gull/Netherlands/86/2012	H13N6	MF146446
A/black-headed_gull/Netherlands/87/2012	H13N6	KX977658
A/black-headed_gull/Netherlands/99/2012	H13N6	KX978721
A/black-headed_gull/Netherlands/95/2012	H13N6	MF145766
A/black-headed_gull/Netherlands/100/2012	H13N6	KX979326
A/black-headed_gull/Netherlands/94/2012	H13N6	MF682784
A/black-headed_gull/Netherlands/96/2012	H13N6	MF147625
A/black-headed_gull/Netherlands/98/2012	H13N6	KX977703
A/black-headed_gull/Netherlands/88/2012	H13N6	KX978133
A/black-headed_gull/Netherlands/92/2012	H13N6	KX979230
A/black-headed_gull/Netherlands/90/2012	H13N6	MF146845
A/black-headed_gull/Netherlands/97/2012	H13N6	MF147889
A/black-headed_gull/Netherlands/91/2012	H13N6	MF147264
A/black-headed_gull/Netherlands/101/2012	H13N6	MF146837
A/black-headed_gull/Netherlands/105/2012	H13N6	KX978070
A/black-headed_gull/Netherlands/104/2012	H13N6	KX978767
A/black-headed_gull/Netherlands/103/2012	H13N6	MF145829
A/black-headed_gull/Netherlands/102/2012	H13N6	KX978090
A/Armenian_gull/Republic_of_Georgia/1/2012	H13N6	CY185362
A/black-headed_gull/Netherlands/106/2012	H13N6	KX979024
A/black-headed_gull/Netherlands/109/2012	H13N6	KX978865
A/black-headed_gull/Netherlands/110/2012	H13N6	KX977894
A/black-headed_gull/Netherlands/108/2012	H13N6	MF148106
A/black-headed_gull/Netherlands/113/2012	H13N6	KX978804
A/black-headed_gull/Netherlands/111/2012	H13N6	MF146310
A/black-headed_gull/Netherlands/112/2012	H13N6	KX978590
A/black-headed_gull/Netherlands/117/2012	H13N6	KX977596
A/yellow-legged_gull/Republic_of_Georgia/3/2012	H13N6	CY185616
A/yellow-legged_gull/Republic_of_Georgia/2/2012	H13N6	CY185608
A/yellow-legged_gull/Republic_of_Georgia/5/2012	H13N6	CY185680
A/yellow-legged_gull/Republic_of_Georgia/6/2012	H13N6	CY185672
A/gull/Massachusetts/12JR00671/2012	H13N6	CY195670
A/ring-billed_gull/Massachusetts/12DC00060/2012	H13N6	CY195654
A/gull/Massachusetts/13JR03320/2013	H13N6	CY195832
A/herring_gull/Maine/ND0000047/2013	H13N6	KM374015
A/mallard/Dalian/DZ-137/2013	H13N6	KJ907708
A/laughing_gull/Delaware_Bay/30/2014	H13N6	MK637218
A/laughing_gull/Delaware_Bay/39/2014	H13N6	MK637115
A/herring_gull/Delaware_Bay/22/2014	H13N6	MK637082
A/laughing_gull/Delaware_Bay/350/2014	H13N6	MK637035
A/laughing_gull/Delaware_Bay/340/2014	H13N6	MK637349
A/laughing_gull/Delaware_Bay/358/2014	H13N6	MK637389
A/laughing_gull/Delaware_Bay/327/2014	H13N6	MK637289
A/laughing_gull/Delaware_Bay/328/2014	H13N6	MK637375
A/laughing_gull/Delaware_Bay/351/2014	H13N6	MK637366
A/ruddy_turnstone/New_Jersey/UGAI14-1436/2014	H13N6	MH502671
A/black-headed_gull/Netherlands/10/2014	H13N6	KX978423
A/black-headed_gull/Netherlands/7/2014	H13N6	MF147427
A/black-headed_gull/Netherlands/3/2014	H13N6	KX979258
A/black-headed_gull/Netherlands/11/2014	H13N6	KX978326
A/black-headed_gull/Netherlands/26/2014	H13N6	KX977940
A/black-headed_gull/Netherlands/5/2014	H13N6	KX979547
A/black-headed_gull/Netherlands/28/2014	H13N6	KX979474
A/black-headed_gull/Netherlands/30/2014	H13N6	MF146025
A/black-headed_gull/Netherlands/33/2014	H13N6	MF575268
A/black-headed_gull/Netherlands/14/2014	H13N6	MF146263
A/black-headed_gull/Netherlands/34/2014	H13N6	MF575027
A/black-headed_gull/Netherlands/17/2014	H13N6	KX977736
A/black-headed_gull/Netherlands/35/2014	H13N6	KX978695
A/black-headed_gull/Netherlands/29/2014	H13N6	KX978481
A/black-headed_gull/Netherlands/16/2014	H13N6	MF146253
A/black-headed_gull/Netherlands/32/2014	H13N6	KX978569
A/black-headed_gull/Netherlands/15/2014	H13N6	KX978189
A/black-headed_gull/Netherlands/31/2014	H13N6	MF575094
A/Eurasian_curlew/Liaoning/ZH-186/2014	H13N6	KR010432
A/gull/New_Jersey/UGAI15-3728/2015	H13N6	MH501053
A/glaucous-winged_gull/Southcentral_Alaska/15MB01557/2015	H13N6	CY213627
A/glaucous-winged_gull/Southcentral_Alaska/15MB01429/2015	H13N6	CY213635
A/glaucous-winged_gull/Southcentral_Alaska/15MB01632/2015	H13N6	CY213643
A/glaucous-winged_gull/Southcentral_Alaska/15MB01610/2015	H13N6	CY213534
A/glaucous-winged_gull/Southcentral_Alaska/15MB01645/2015	H13N6	CY213542
A/glaucous-winged_gull/Southcentral_Alaska/15MB01694/2015	H13N6	CY213670
A/glaucous-winged_gull/Southcentral_Alaska/15MB01693/2015	H13N6	CY213550
A/glaucous-winged_gull/Southcentral_Alaska/15MB01776/2015	H13N6	CY213694
A/shelduck/Ukraine/KT-9-2-11/2016	H13N6	MW132949
A/laughing_gull/New_Jersey/UGAI17-2843/2017	H13N6	MH068350
A/laughing_gull/New_Jersey/UGAI17-2856/2017	H13N6	MH068374
A/laughing_gull/New_Jersey/UGAI17-2850/2017	H13N6	MH068366
A/laughing_gull/New_Jersey/UGAI17-2839/2017	H13N6	MH068342
A/ring-billed_gull/Minnesota/CLMNAI0891/2017	H13N6	MH764001
A/ring-billed_gull/Minnesota/OPMNAI0939/2017	H13N6	MH763906
A/ring-billed_gull/Minnesota/CLMNAI0939/2017	H13N6	MH764167
A/ring-billed_gull/Minnesota/OPMNAI0926/2017	H13N6	MH763882
A/ring-billed_gull/Minnesota/OPMNAI0935/2017	H13N6	MH763930
A/ring-billed_gull/Minnesota/CLMNAI0926/2017	H13N6	MH763921
A/ring-billed_gull/Minnesota/CLMNAI0947/2017	H13N6	MH764175
A/ring-billed_gull/Minnesota/CLMNAI1025/2017	H13N6	MH763954
A/ring-billed_gull/Minnesota/CLMNAI1420/2017	H13N6	MH764236
A/ring-billed_gull/Minnesota/CLMNAI1529/2017	H13N6	MH764252
A/ring-billed_gull/Minnesota/CLMNAI1539/2017	H13N6	MH764260
A/laughing_gull/Delaware_Bay/451/2018	H13N6	MK345839
A/laughing_gull/Delaware_Bay/433/2018	H13N6	MK376973
A/laughing_gull/Delaware_Bay/458/2018	H13N6	MK376986
A/Glaucous-Winged_Gull/Southcentral_Alaska/18MB00689/2018	H13N6	MN210227
A/Glaucous-Winged_Gull/Southcentral_Alaska/18MB00667/2018	H13N6	MN210202
A/Glaucous-Winged_Gull/Southcentral_Alaska/18MB00690/2018	H13N6	MN210235
A/Glaucous-Winged_Gull/Southcentral_Alaska/18MB00688/2018	H13N6	MN210219
A/Glaucous-Winged_Gull/Southcentral_Alaska/18MB00676/2018	H13N6	MN210210
A/Glaucous-Winged_Gull/Southcentral_Alaska/18MB00247/2018	H13N6	MN210107
A/Glaucous-Winged_Gull/Southcentral_Alaska/18MB00705/2018	H13N6	MN210243
A/Glaucous-Winged_Gull/Southcentral_Alaska/18MB03351/2018	H13N6	MN210259
A/glaucous-winged_gull/Alaska/AK18-288/2018	H13N6	MW873563
A/Glaucous_Gull/Northern_Alaska/18AR00289/2018	H13N6	MN210146
A/Red_Knot/Delaware_Bay/3/2019	H13N6	MN783533
A/Kelp_gull/Peru/M8/2019	H13N6	OL355040
A/Red_Knot/Delaware_Bay/420/2020	H13N6	MW875488
A/Red_Knot/Delaware_Bay/605/2020	H13N6	MW874993
A/Glaucous-Winged_Gull/Alaska/20MB02182/2020	H13N6	MZ015626
A/Glaucous-Winged_Gull/Alaska/20MB02836/2020	H13N6	MZ015682
A/Glaucous-Winged_Gull/Alaska/20MB02831/2020	H13N6	MZ015630
A/Laughing_Gull/Delaware/294/2021	H13N6	OM966177
A/Red_Knot/Delaware/224/2021	H13N6	OM965833
A/black-headed_gull/Netherlands/1/00	H13N8	AY684874
A/black-headed_gull/Sweden/1/2005	H13N8	CY077007
A/black-headed_gull/Netherlands/1/2000	H13N8	MF147664
A/black-headed_gull/Netherlands/3/2008	H13N8	MF147975
A/black-headed_gull/Netherlands/6/2008	H13N8	MF146973
A/black-headed_gull/Netherlands/17/2008	H13N8	MF147307
A/black-headed_gull/Netherlands/14/2008	H13N8	MF147385
A/black-headed_gull/Netherlands/4/2008	H13N8	MF147864
A/black-headed_gull/Netherlands/20/2008	H13N8	KX978374
A/black-headed_gull/Netherlands/7/2008	H13N8	MF146981
A/black-headed_gull/Netherlands/5/2008	H13N8	MF147179
A/black-headed_gull/Netherlands/10/2008	H13N8	MF682842
A/black-headed_gull/Netherlands/11/2008	H13N8	MF147845
A/black-headed_gull/Netherlands/13/2008	H13N8	MF146266
A/black-headed_gull/Netherlands/16/2008	H13N8	MF147749
A/black-headed_gull/Netherlands/9/2008	H13N8	KX978143
A/black-headed_gull/Netherlands/15/2008	H13N8	MF146109
A/black-headed_gull/Netherlands/18/2008	H13N8	MF146138
A/black-headed_gull/Netherlands/19/2008	H13N8	MF147557
A/black-headed_gull/Netherlands/8/2008	H13N8	MF575193
A/black-headed_gull/Netherlands/2/2008	H13N8	MF147033
A/black-headed_gull/Netherlands/12/2008	H13N8	MF147924
A/black-headed_gull/Netherlands/39/2008	H13N8	MF147031
A/black-headed_gull/Netherlands/35/2008	H13N8	MF682811
A/black-headed_gull/Netherlands/37/2008	H13N8	MF147004
A/black-headed_gull/Netherlands/44/2008	H13N8	MF145755
A/black-headed_gull/Netherlands/30/2008	H13N8	MF147936
A/black-headed_gull/Netherlands/48/2008	H13N8	MF682908
A/black-headed_gull/Netherlands/38/2008	H13N8	MF146847
A/black-headed_gull/Netherlands/52/2008	H13N8	MF146258
A/black-headed_gull/Netherlands/55/2008	H13N8	KX978906
A/black-headed_gull/Netherlands/51/2008	H13N8	MF147430
A/black-headed_gull/Netherlands/65/2008	H13N8	MF682885
A/black-headed_gull/Netherlands/87/2008	H13N8	MF146156
A/black-headed_gull/Netherlands/64/2008	H13N8	MF146020
A/black-headed_gull/Netherlands/49/2008	H13N8	MF146716
A/black-headed_gull/Netherlands/88/2008	H13N8	MF146372
A/black-headed_gull/Netherlands/86/2008	H13N8	MF147543
A/black-headed_gull/Netherlands/83/2008	H13N8	KX978819
A/black-headed_gull/Netherlands/66/2008	H13N8	MF147248
A/black-headed_gull/Netherlands/93/2008	H13N8	MF147989
A/black-headed_gull/Netherlands/67/2008	H13N8	MF145985
A/black-headed_gull/Netherlands/70/2008	H13N8	MF146990
A/black-headed_gull/Netherlands/74/2008	H13N8	MF147355
A/black-headed_gull/Netherlands/68/2008	H13N8	MF146911
A/black-headed_gull/Netherlands/96/2008	H13N8	KX977912
A/black-headed_gull/Netherlands/97/2008	H13N8	MF147212
A/black-headed_gull/Netherlands/94/2008	H13N8	KX977918
A/black-headed_gull/Netherlands/102/2008	H13N8	KX979075
A/black-headed_gull/Netherlands/95/2008	H13N8	MF145771
A/black-headed_gull/Sweden/74342/2008	H13N8	CY184495
A/black-headed_gull/Netherlands/24/2008	H13N8	MF145751
A/black-headed_gull/Netherlands/21/2008	H13N8	KX979305
A/black-headed_gull/Netherlands/22/2008	H13N8	MF145858
A/black-headed_gull/Netherlands/25/2008	H13N8	KX978893
A/black-headed_gull/Netherlands/23/2008	H13N8	KX978384
A/herring_gull/Mongolia/454/2008	H13N8	JF775477
A/black-headed_gull/Netherlands/2/2010	H13N8	MF147395
A/black-headed_gull/Netherlands/4/2010	H13N8	KX978915
A/black-headed_gull/Netherlands/5/2010	H13N8	MF146747
A/black-headed_gull/Netherlands/6/2010	H13N8	KX979052
A/black-headed_gull/Netherlands/7/2010	H13N8	MF682745
A/black-headed_gull/Netherlands/10/2010	H13N8	KX979064
A/yellow-legged_gull/Georgia/1/2011	H13N8	MF147049
A/black-headed_gull/Republic_of_Georgia/1/2011	H13N8	CY185520
A/black-headed_gull/Republic_of_Georgia/4/2011	H13N8	CY185544
A/black-headed_gull/Republic_of_Georgia/3/2011	H13N8	CY185536
A/black-headed_gull/Republic_of_Georgia/6/2011	H13N8	CY185560
A/black-headed_gull/Netherlands/20/2011	H13N8	MF147654
A/black-headed_gull/Netherlands/15/2011	H13N8	KX978532
A/black-headed_gull/Netherlands/12/2011	H13N8	MF146689
A/black-headed_gull/Netherlands/3/2011	H13N8	MF147086
A/black-headed_gull/Netherlands/23/2011	H13N8	MF575021
A/black-headed_gull/Netherlands/14/2011	H13N8	MF146498
A/black-headed_gull/Netherlands/19/2011	H13N8	MF147153
A/black-headed_gull/Netherlands/18/2011	H13N8	KX979485
A/black-headed_gull/Netherlands/4/2011	H13N8	MF146979
A/black-headed_gull/Netherlands/17/2011	H13N8	MF146419
A/black-headed_gull/Netherlands/25/2011	H13N8	MF147829
A/black-headed_gull/Netherlands/2/2011	H13N8	KX979529
A/black-headed_gull/Netherlands/21/2011	H13N8	KX978944
A/black-headed_gull/Netherlands/26/2011	H13N8	MF146757
A/black-headed_gull/Netherlands/24/2011	H13N8	MF575069
A/black-headed_gull/Netherlands/10/2011	H13N8	MF147630
A/black-headed_gull/Netherlands/5/2011	H13N8	MF575139
A/black-headed_gull/Netherlands/9/2011	H13N8	MF145816
A/black-headed_gull/Netherlands/35/2011	H13N8	KX977623
A/black-headed_gull/Netherlands/36/2011	H13N8	KX979561
A/black-headed_gull/Netherlands/38/2011	H13N8	MF145749
A/black-headed_gull/Netherlands/39/2011	H13N8	MF147658
A/black-headed_gull/Republic_of_Georgia/9/2011	H13N8	CY185664
A/yellow-legged_gull/Georgia/4/2012	H13N8	MF147585
A/yellow-legged_gull/Republic_of_Georgia/1/2013	H13N8	CY185632
A/yellow-legged_gull/Republic_of_Georgia/2/2013	H13N8	CY185640
A/black-headed_gull/Netherlands/6/2013	H13N8	MF147368
A/black-headed_gull/Netherlands/7/2013	H13N8	KX978179
A/black-headed_gull/Netherlands/9/2013	H13N8	MF146597
A/black-headed_gull/Netherlands/8/2013	H13N8	MF148014
A/black-headed_gull/Netherlands/10/2013	H13N8	KX978464
A/ring-billed_gull/Massachusetts/13DC30736-2/2013	H13N8	CY195816
A/ring-billed_gull/Massachusetts/13DC30736-1/2013	H13N8	CY195808
A/Eurasian_curlew/Liaoning/ZH-385/2014	H13N8	KR010440
A/glaucous-winged_gull/Southcentral_Alaska/15MB02016/2015	H13N8	CY213702
A/glaucous-winged_gull/Southcentral_Alaska/15MB02018/2015	H13N8	CY213710
A/black_skimmer/Chile/C20057/2016	H13N8	MH498848
A/black-tailed_gull/Weihai/17/2016	H13N8	MF461185
A/black-tailed_gull/Weihai/6/2016	H13N8	MH201567
A/Duck/China/Weihai/2017	H13N8	MH894205
A/kelp_gull/Chile/C27733/2017	H13N8	MH499095
A/ring-billed_gull/Minnesota/CLMNAI0806/2017	H13N8	MH764119
A/ring-billed_gull/Minnesota/OPMNAI0834/2017	H13N8	MH763898
A/ring-billed_gull/Minnesota/OPMNAI0806/2017	H13N8	MH764041
A/ring-billed_gull/Minnesota/CLMNAI0821/2017	H13N8	MH764017
A/ring-billed_gull/Minnesota/CLMNAI0827/2017	H13N8	MH764151
A/ring-billed_gull/Minnesota/OPMNAI0801/2017	H13N8	MH763962
A/ring-billed_gull/Minnesota/CLMNAI0809/2017	H13N8	MH763980
A/ring-billed_gull/Minnesota/OPMNAI0809/2017	H13N8	MH764025
A/ring-billed_gull/Minnesota/CLMNAI0790/2017	H13N8	MH764103
A/ring-billed_gull/Minnesota/CLMNAI0815/2017	H13N8	MH763988
A/ring-billed_gull/Minnesota/OPMNAI0817/2017	H13N8	MH764049
A/ring-billed_gull/Minnesota/OPMNAI0816/2017	H13N8	MH763866
A/ring-billed_gull/Minnesota/OPMNAI0815/2017	H13N8	MH763938
A/ring-billed_gull/Minnesota/CLMNAI0814/2017	H13N8	MH764135
A/ring-billed_gull/Minnesota/CLMNAI0833/2017	H13N8	MH764159
A/ring-billed_gull/Minnesota/CLMNAI0811/2017	H13N8	MH764033
A/ring-billed_gull/Minnesota/CLMNAI0818/2017	H13N8	MH764143
A/ring-billed_gull/Minnesota/CLMNAI0808/2017	H13N8	MH764127
A/ring-billed_gull/Minnesota/CLMNAI0829/2017	H13N8	MH764009
A/ring-billed_gull/Minnesota/CLMNAI0798/2017	H13N8	MH764111
A/ring-billed_gull/Minnesota/OPMNAI0814/2017	H13N8	MH763972
A/ring-billed_gull/Minnesota/OPMNAI0800/2017	H13N8	MH764075
A/ring-billed_gull/Minnesota/CLMNAI0955/2017	H13N8	MH764183
A/ring-billed_gull/Minnesota/CLMNAI0968/2017	H13N8	MH764191
A/ring-billed_gull/Minnesota/CLMNAI0974/2017	H13N8	MH764199
A/ring-billed_gull/Minnesota/OPMNAI0966/2017	H13N8	MH764057
A/ring-billed_gull/Minnesota/CLMNAI1320/2017	H13N8	MH763874
A/kelp_gull/Argentina/LDC4/2006	H13N9	EU523143
A/ruddy_turnstone/Delaware_Bay/520/1988	H13N9	CY126295
A/ruddy_turnstone/Delaware_Bay/131/2004	H13N9	MH579336
A/semipalmated_sandpiper/Delaware_Bay/68/2004	H13N9	MH578661
A/shorebird/DE/68/2004	H13N9	CY004450
A/shorebird/Delaware/221/2006	H13N9	CY043895
A/shorebird/Delaware/224/2006	H13N9	CY043903
A/glaucous_gull/Alaska/44199-006/2006	H13N9	HM059945
A/lesser_snow_goose/Alaska/44199-115/2006	H13N9	HM059930
A/glaucous_gull/Alaska/44199-104/2006	H13N9	HM059931
A/herring_gull/New_Jersey/AI07-418/2007	H13N9	MH597002
A/semipalmated_sandpiper/Delaware_Bay/142/2007	H13N9	MH579175
A/kelp_gull/Delaware_Bay/304/2007	H13N9	MH578674
A/shorebird/Delaware_Bay/424/2007	H13N9	CY127806
A/laughing_gull/New_Jersey/Sg-00485/2008	H13N9	CY042427
A/laughing_gull/New_Jersey/Sg-00568/2008	H13N9	CY042604
A/laughing_gull/New_Jersey/Sg-00559/2008	H13N9	CY042590
A/seagull/Chile/5775/2009	H13N9	KF772953
A/Franklins_gull/Chile/C17421/2016	H13N9	MH498929
A/Franklins_gull/Chile/C17422/2016	H13N9	MH498829
A/black_skimmer/Chile/C20084/2016	H13N9	MH498669
A/whimbrel/Chile/C20106/2016	H13N9	MH499017
A/whimbrel/Chile/C20075/2016	H13N9	MH499111
A/American_oystercatcher/Chile/C20102/2016	H13N9	MH498650
A/Franklins_gull/Chile/C20149/2016	H13N9	MH498646
A/black_skimmer/Chile/C20100/2016	H13N9	MH499153
A/Franklins_gull/Chile/C20094/2016	H13N9	MH498993
A/black_skimmer/Chile/C20123/2016	H13N9	MH499027
A/Franklins_gull/Chile/C20069/2016	H13N9	MH498775
A/black_skimmer/Chile/C20077/2016	H13N9	MH499043
A/Franklins_gull/Chile/C20118/2016	H13N9	MH498999
A/Franklins_gull/Chile/C20086/2016	H13N9	MH498743
A/black_skimmer/Chile/C20124/2016	H13N9	MH498880
A/elegant_tern/Chile/C20093/2016	H13N9	MH499183
A/black_skimmer/Chile/C20140/2016	H13N9	MH498798
A/blackish_oystercatcher/Chile/C20062/2016	H13N9	MH499076
A/elegant_tern/Chile/C20085/2016	H13N9	MH498776
A/whimbrel/Chile/C20144/2016	H13N9	MH498962
A/black_skimmer/Chile/C20142/2016	H13N9	MH498795
A/black_skimmer/Chile/C20108/2016	H13N9	MH498855
A/Franklins_gull/Chile/C20070/2016	H13N9	MH498979
A/whimbrel/Chile/C20073/2016	H13N9	MH498692
A/white-backed_stilt/Chile/C20090/2016	H13N9	MH499216
A/kelp_gull/Chile/C20137/2016	H13N9	MH499229
A/Franklins_gull/Chile/C20110/2016	H13N9	MH499124
A/Franklins_gull/Chile/C20061/2016	H13N9	MH498874
A/whimbrel/Chile/C20147/2016	H13N9	MH499060
A/Franklins_gull/Chile/C20373/2016	H13N9	MH498961
A/shorebird/Delaware/172/2006	H16N3	CY130117
A/shorebird/Delaware/168/06	H16N3	EU030974
A/common gull/Norway/10_1617/2006	H16N3	HE802736
A/black-headed gull/Sweden/74340/2008	H16N3	CY184487
A/herring gull/New Jersey/780/1986	H16N3	CY136597
A/laughing gull/Delaware Bay/2839/1987	H16N3	CY136637
A/laughing gull/Delaware Bay/2623/1987	H16N3	CY136621
A/herring gull/Delaware Bay/2617/1987	H16N3	CY136613
A/herring gull/Delaware Bay/712/1988	H16N3	CY136736
A/laughing gull/Delaware Bay/296/1998	H16N3	CY127452
A/herring gull/New York/AI00-532/2000	H16N3	CY144185
A/European herring gull/Netherlands/5/2006	H16N3	MF147120
A/shorebird/Delaware/195/2006	H16N3	CY045390
A/black headed gull/Mongolia/1756/2006	H16N3	GQ907301
A/glaucous gull/Alaska/44198-027/2006	H16N3	HM059944
A/great black-backed gull/Delaware Bay/49/2007	H16N3	MH578759
A/black-headed gull/Netherlands/7/2007	H16N3	KX977953
A/black-headed gull/Netherlands/8/2007	H16N3	KX979484
A/black-headed gull/Netherlands/3/2007	H16N3	MF682769
A/black-headed gull/Netherlands/9/2007	H16N3	KX979560
A/kelp gull/Delaware Bay/559/2008	H16N3	MH733675
A/black-headed gull/Netherlands/33/2008	H16N3	MF146283
A/black-headed gull/Netherlands/45/2008	H16N3	MF146919
A/black-headed gull/Netherlands/42/2008	H16N3	MF148107
A/black-headed gull/Netherlands/27/2008	H16N3	MF147106
A/black-headed gull/Netherlands/46/2008	H16N3	MF146782
A/black-headed gull/Netherlands/41/2008	H16N3	MF145733
A/black-headed gull/Netherlands/29/2008	H16N3	MF147357
A/black-headed gull/Netherlands/36/2008	H16N3	MF145806
A/black-headed gull/Netherlands/40/2008	H16N3	MF147770
A/black-headed gull/Netherlands/47/2008	H16N3	MF147165
A/black-headed gull/Netherlands/28/2008	H16N3	MF146590
A/black-headed gull/Netherlands/26/2008	H16N3	MF147467
A/great black-backed gull/Netherlands/1/2008	H16N3	MF146993
A/black-headed gull/Netherlands/43/2008	H16N8	MF146830
A/black-headed gull/Netherlands/80/2008	H16N3	MF146291
A/black-headed gull/Netherlands/62/2008	H16N3	MF146529
A/black-headed gull/Netherlands/72/2008	H16N3	MF146452
A/black-headed gull/Netherlands/76/2008	H16N3	MF146839
A/black-headed gull/Netherlands/54/2008	H16N3	MF147726
A/black-headed gull/Netherlands/77/2008	H16N3	MF147456
A/black-headed gull/Netherlands/84/2008	H16N3	MF148057
A/black-headed gull/Netherlands/53/2008	H16N3	MF147978
A/black-headed gull/Netherlands/69/2008	H16N3	MF147167
A/black-headed gull/Netherlands/82/2008	H16N3	MF148043
A/black-headed gull/Netherlands/56/2008	H16N3	MF146119
A/black-headed gull/Netherlands/75/2008	H16N3	MF146101
A/black-headed gull/Netherlands/81/2008	H16N3	KX978510
A/black-headed gull/Netherlands/61/2008	H16N3	MF682631
A/black-headed gull/Netherlands/60/2008	H16N3	MF146277
A/black-headed gull/Netherlands/78/2008	H16N3	MF146298
A/black-headed gull/Netherlands/57/2008	H16N3	MF146449
A/black-headed gull/Netherlands/79/2008	H16N3	MF147387
A/black-headed gull/Netherlands/85/2008	H16N3	MF147937
A/black-headed gull/Netherlands/63/2008	H16N3	KX979257
A/black-headed gull/Netherlands/91/2008	H16N3	MF145909
A/black-headed gull/Netherlands/50/2008	H16N3	MF147708
A/black-headed gull/Netherlands/92/2008	H16N3	KX979219
A/black-headed gull/Netherlands/89/2008	H16N3	MF147675
A/black-headed gull/Netherlands/59/2008	H16N3	MF146713
A/black-headed gull/Netherlands/98/2008	H16N3	KX978356
A/black-headed gull/Netherlands/101/2008	H16N3	KX977821
A/black-headed gull/Netherlands/100/2008	H16N3	MF146279
A/black-headed gull/Netherlands/99/2008	H16N3	KX978622
A/glaucous-winged gull/Southcentral Alaska/12NH01265/2008	H16N3	CY196755
A/glaucous-winged gull/Southcentral Alaska/12NH01285/2008	H16N3	CY196763
A/glaucous-winged gull/Southcentral Alaska/12NH01593/2008	H16N3	CY196795
A/glaucous-winged gull/Southcentral Alaska/12NH01538/2008	H16N3	CY196779
A/glaucous-winged gull/Southcentral Alaska/12NH01540/2008	H16N3	CY196787
A/glaucous-winged gull/Southcentral Alaska/12NH01600/2008	H16N3	CY196803
A/glaucous-winged gull/Southcentral Alaska/12NH01518/2008	H16N3	CY196771
A/glaucous-winged gull/Southcentral Alaska/12NH01679/2008	H16N3	CY196819
A/glaucous-winged gull/Southcentral Alaska/12NH01647/2008	H16N3	CY196811
A/black-headed gull/Netherlands/32/2009	H16N3	KX979031
A/black-headed gull/Netherlands/35/2009	H16N3	KX979442
A/black-headed gull/Netherlands/14/2009	H16N3	KX977848
A/black-headed gull/Netherlands/12/2009	H16N3	MF147857
A/black-headed gull/Netherlands/19/2009	H16N3	MF147178
A/black-headed gull/Netherlands/21/2009	H16N3	MF959955
A/black-headed gull/Netherlands/16/2009	H16N3	KX978921
A/black-headed gull/Netherlands/15/2009	H16N3	MF147883
A/black-headed gull/Netherlands/26/2009	H16N3	MF148129
A/black-headed gull/Netherlands/25/2009	H16N3	MF147574
A/black-headed gull/Netherlands/28/2009	H16N3	KX978736
A/black-headed gull/Netherlands/22/2009	H16N3	KX977782
A/black-headed gull/Netherlands/24/2009	H16N3	MF146077
A/black-headed gull/Netherlands/23/2009	H16N3	MF146595
A/black-headed gull/Sweden/87533/2009	H16N3	CY184503
A/glaucous-winged gull/Southcentral Alaska/9JR0783R0/2009	H16N3	CY070887
A/mallard/Quebec/02916-1/2009	H16N3	CY125613
A/gull/Newfoundland/1413/2009	H16N9	KC845024
A/ring-billed gull/Delaware/AI10-1144/2010	H16N3	MH500888
A/ring-billed gull/Delaware/AI10-1073/2010	H16N3	MH500928
A/herring gull/Newfoundland/GR032/2010	H16N3	KC845040
A/black-headed gull/Netherlands/3/2010	H16N3	KX977895
A/black-headed gull/Netherlands/14/2010	H16N3	KX978969
A/black-headed gull/Netherlands/11/2010	H16N3	KX978737
A/black-headed gull/Netherlands/9/2010	H16N3	KX979213
A/gull/Southeastern Alaska/10JR01527R0/2010	H16N3	CY130492
A/glaucous-winged gull/Southeastern Alaska/10JR01572R0/2010	H16N3	CY130500
A/glaucous-winged gull/Southeastern Alaska/10JR01700R0/2010	H16N3	CY130516
A/glaucous-winged gull/Southeastern Alaska/10JR01681R0/2010	H16N3	CY130508
A/glaucous-winged gull/Southcentral Alaska/10JR01814/2010	H16N3	CY196016
A/glaucous-winged gull/Southeastern Alaska/10JR01811R0/2010	H16N3	CY130524
A/black-headed gull/Iceland/713/2010	H16N3	CY138152
A/herring gull/Newfoundland/YH019/2010	H16N3	KC845117
A/European herring gull/Netherlands/1/2010	H16N3	KX979123
A/glaucous-winged gull/Southcentral Alaska/11JR00366/2011	H16N3	CY196410
A/black-headed gull/Netherlands/7/2011	H16N3	MF575092
A/black-headed gull/Netherlands/11/2011	H16N3	MF146481
A/black-headed gull/Netherlands/1/2011	H16N3	KX978268
A/black-headed gull/Netherlands/22/2011	H16N3	MF575299
A/black-headed gull/Netherlands/13/2011	H16N3	KX977689
A/black-headed gull/Netherlands/6/2011	H16N3	MF147793
A/black-headed gull/Netherlands/28/2011	H16N3	MF147891
A/black-headed gull/Netherlands/30/2011	H16N3	MF147752
A/black-headed gull/Netherlands/31/2011	H16N3	MF147683
A/black-headed gull/Netherlands/29/2011	H16N3	KX977805
A/black-headed gull/Netherlands/33/2011	H16N3	MF147445
A/black-headed gull/Netherlands/32/2011	H16N3	KX978138
A/black-headed gull/Netherlands/34/2011	H16N3	MF147460
A/black-headed gull/Netherlands/27/2011	H16N3	MF146547
A/black-headed gull/Netherlands/37/2011	H16N3	MF146022
A/Black-Headed Gull/Utluk/2-2-08/2011	H16N3	MK351601
A/glaucous-winged gull/Southcentral Alaska/11JR02017/2011	H16N3	CY196602
A/glaucous-winged gull/Southcentral Alaska/11JR01716/2011	H16N3	CY196458
A/glaucous-winged gull/Southcentral Alaska/11JR01711/2011	H16N3	CY196434
A/glaucous-winged gull/Southcentral Alaska/11JR01719/2011	H16N3	CY196466
A/glaucous-winged gull/Southcentral Alaska/11JR01871/2011	H16N3	CY196570
A/glaucous-winged gull/Southcentral Alaska/11JR01736/2011	H16N3	CY196514
A/glaucous-winged gull/Southcentral Alaska/11JR01734/2011	H16N3	CY196506
A/glaucous-winged gull/Southcentral Alaska/11JR01902/2011	H16N3	CY196578
A/glaucous-winged gull/Southcentral Alaska/11JR01761/2011	H16N3	CY196538
A/glaucous-winged gull/Southcentral Alaska/11JR01710/2011	H16N3	CY196426
A/glaucous-winged gull/Southcentral Alaska/11JR01712/2011	H16N3	CY196442
A/glaucous-winged gull/Southcentral Alaska/11JR01713/2011	H16N3	CY196450
A/glaucous-winged gull/Southcentral Alaska/11JR01859/2011	H16N3	CY196562
A/glaucous-winged gull/Southcentral Alaska/11JR01725/2011	H16N3	CY196482
A/glaucous-winged gull/Southcentral Alaska/11JR01724/2011	H16N3	CY196474
A/glaucous-winged gull/Southcentral Alaska/11JR01852/2011	H16N3	CY196554
A/glaucous-winged gull/Southcentral Alaska/11JR01908/2011	H16N3	CY196594
A/glaucous-winged gull/Southcentral Alaska/11JR01739/2011	H16N3	CY196530
A/glaucous-winged gull/Southcentral Alaska/11JR01906/2011	H16N3	CY196586
A/glaucous-winged gull/Southcentral Alaska/11JR01785/2011	H16N3	CY196546
A/glaucous-winged gull/Southcentral Alaska/11JR01368/2011	H16N3	CY196418
A/glaucous-winged gull/Southcentral Alaska/11JR01732/2011	H16N3	CY196490
A/glaucous-winged gull/Southcentral Alaska/11JR01733/2011	H16N3	CY196498
A/glaucous-winged gull/Southcentral Alaska/11JR01738/2011	H16N3	CY196522
A/glaucous-winged gull/Southcentral Alaska/11JR02272/2011	H16N3	CY196610
A/herring gull/Newfoundland/GR366/2011	H16N3	KC845048
A/glaucous gull-herring gull hybrid/Iceland/1108/2011	H16N3	CY149347
A/black-headed gull/Republic of Georgia/4/2012	H16N3	CY185592
A/sanderling/Delaware Bay/402/2012	H16N3	MH733629
A/dunlin/Delaware Bay/347/2012	H16N3	MK627642
A/black-headed gull/Netherlands/93/2012	H16N3	KX978269
A/black-headed gull/Netherlands/107/2012	H16N3	KX979068
A/black-headed gull/Netherlands/114/2012	H16N3	KX979573
A/glaucous-winged gull/Southcentral Alaska/12NH01263/2012	H16N3	CY195792
A/glaucous-winged gull/Southcentral Alaska/12MB01577/2012	H16N3	CY195686
A/glaucous-winged gull/Southcentral Alaska/12MB01573/2012	H16N3	CY195678
A/glaucous-winged gull/Southcentral Alaska/12MB01618/2012	H16N3	CY195694
A/glaucous-winged gull/Southcentral Alaska/12MB01620/2012	H16N3	CY195702
A/glaucous-winged gull/Southcentral Alaska/12MB01823/2012	H16N3	CY195718
A/glaucous-winged gull/Southcentral Alaska/12MB01812/2012	H16N3	CY195710
A/glaucous-winged gull/Southcentral Alaska/12NH01632/2012	H16N3	CY195800
A/glaucous gull-herring gull hybrid/Iceland/2442/2012	H16N3	MZ565516
A/glaucous gull-herring gull hybrid/Iceland/2297/2012	H16N3	MZ565508
A/herring gull/Iceland/2120/2012	H16N3	MZ565537
A/herring gull/Iceland/2207/2012	H16N3	MZ565561
A/herring gull/Iceland/2173/2012	H16N3	MZ565545
A/herring gull/Iceland/2226/2012	H16N3	MZ565569
A/gull/Massachusetts/12JR00662/2012	H16N3	CY195662
A/gull/Massachusetts/13WP00522/2013	H16N3	CY195840
A/gull/Massachusetts/13WP00539/2013	H16N3	CY195848
A/ruddy turnstone/New Jersey/AI13-2872/2013	H16N3	MH502501
A/laughing gull/New Jersey/AI13-1937/2013	H16N3	MH501077
A/black-headed gull/Netherlands/3/2013	H16N3	KX978716
A/black-headed gull/Netherlands/2/2013	H16N3	KX979054
A/black-headed gull/Netherlands/4/2013	H16N3	KX979198
A/black-headed gull/Netherlands/5/2013	H16N3	KX978660
A/California gull/California/1196P/2013	H16N3	CY177448
A/glaucous-winged gull/Southcentral Alaska/13MB01431/2013	H16N3	CY239295
A/glaucous-winged gull/Southcentral Alaska/13MB02410/2013	H16N3	CY239303
A/glaucous-winged gull/Southcentral Alaska/13MB02526/2013	H16N3	CY213718
A/glaucous-winged gull/Southcentral Alaska/13MB02527/2013	H16N3	CY213726
A/glaucous-winged gull/Southcentral Alaska/13MB02558/2013	H16N3	CY213734
A/glaucous-winged gull/Southcentral Alaska/13MB02599/2013	H16N3	CY213774
A/glaucous-winged gull/Southcentral Alaska/13MB02593/2013	H16N3	CY213766
A/glaucous-winged gull/Southcentral Alaska/13MB02561/2013	H16N3	CY213742
A/glaucous-winged gull/Southcentral Alaska/13MB02569/2013	H16N3	CY213750
A/glaucous-winged gull/Southcentral Alaska/13MB02582/2013	H16N3	CY213758
A/glaucous-winged gull/Alaska/567/2013	H16N3	KY131085
A/duck/Hokkaido/WZ82/2013	H16N3	AB937718
A/ruddy turnstone/Delaware Bay/48/2014	H16N3	MK637102
A/ruddy turnstone/Delaware Bay/486/2014	H16N3	MK637244
A/black-headed gull/Netherlands/36/2014	H16N3	MF575142
A/glaucous-winged gull/Southcentral Alaska/14MB00623/2014	H16N3	CY206869
A/glaucous-winged gull/Southcentral Alaska/14MB01306/2014	H16N3	CY206877
A/glaucous-winged gull/Southcentral Alaska/14MB01318/2014	H16N3	CY206885
A/glaucous-winged gull/Southcentral Alaska/14MB01336/2014	H16N3	CY206684
A/glaucous-winged gull/Southcentral Alaska/14MB01392/2014	H16N3	CY206901
A/glaucous-winged gull/Southcentral Alaska/14MB01383/2014	H16N3	CY206893
A/glaucous-winged gull/Southcentral Alaska/14MB01444/2014	H16N3	CY239311
A/glaucous-winged gull/Southcentral Alaska/14MB01417/2014	H16N3	CY206909
A/glaucous-winged gull/Southcentral Alaska/14MB01422/2014	H16N3	CY206925
A/glaucous-winged gull/Southcentral Alaska/14MB01438/2014	H16N3	CY206933
A/glaucous-winged gull/Southcentral Alaska/14MB01418/2014	H16N3	CY206917
A/glaucous-winged gull/Southcentral Alaska/14MB01615/2014	H16N3	CY206941
A/glaucous-winged gull/Southcentral Alaska/14MB01705/2014	H16N3	CY206949
A/glaucous-winged gull/Southcentral Alaska/14MB01770/2014	H16N3	CY206957
A/glaucous-winged gull/Southcentral Alaska/14MB01819/2014	H16N3	CY206965
A/glaucous-winged gull/Southcentral Alaska/14MB01893/2014	H16N3	CY206989
A/glaucous-winged gull/Southcentral Alaska/14MB01886/2014	H16N3	CY206981
A/glaucous-winged gull/Southcentral Alaska/14MB01884/2014	H16N3	CY206973
A/glaucous-winged gull/Southcentral Alaska/14MB01959/2014	H16N3	CY207005
A/glaucous-winged gull/Southcentral Alaska/14MB01926/2014	H16N3	CY206997
A/glaucous-winged gull/Southcentral Alaska/14MB02081/2014	H16N3	CY207021
A/glaucous-winged gull/Southcentral Alaska/14MB02094/2014	H16N3	CY239319
A/glaucous-winged gull/Southcentral Alaska/14MB02018/2014	H16N3	CY207013
A/herring gull/Iceland/3817/2014	H16N3	MZ575065
A/herring gull/Iceland/3833/2014	H16N3	MZ717544
A/herring gull/Iceland/3819/2014	H16N3	MZ717536
A/herring gull/Iceland/3816/2014	H16N3	MZ575057
A/herring gull/Iceland/3823/2014	H16N3	MZ575073
A/mallard/Alaska/903/2014	H16N3	KT338598
A/herring gull/Iceland/3894/2014	H16N3	MZ575081
A/great black-backed gull/Iceland/3850/2014	H16N3	MZ717408
A/lesser black-backed gull/Iceland/3899/2014	H16N3	MZ575089
A/herring gull/Iceland/3863/2014	H16N3	MZ717552
A/glaucous-winged gull/Alaska/915/2014	H16N3	KT338606
A/northern pintail/Alaska/886/2014	H16N3	KT338582
A/black-headed gull/Netherlands/18/2014	H16N3	MF147133
A/European herring gull/Netherlands/2/2014	H16N3	MF147409
A/black-headed gull/Netherlands/1/2015	H16N3	MF148019
A/gull/New Jersey/UGAI15-3459/2015	H16N3	MH501045
A/gull/New Jersey/UGAI15-3414/2015	H16N3	MH501029
A/black-headed gull/Netherlands/2/2015	H16N3	KX979202
A/black-headed gull/Netherlands/3/2015	H16N3	KX978791
A/black-headed gull/Netherlands/5/2015	H16N3	KX979540
A/black-headed gull/Netherlands/4/2015	H16N3	KX979348
A/glaucous-winged gull/Southcentral Alaska/15MB01680/2015	H16N3	CY213662
A/glaucous-winged gull/Southcentral Alaska/15MB01735/2015	H16N3	CY213558
A/glaucous-winged gull/Southcentral Alaska/15MB01747/2015	H16N3	CY213678
A/glaucous-winged gull/Southcentral Alaska/15MB01758/2015	H16N3	CY213686
A/lesser black-backed gull/Netherlands/1/2015	H16N3	MF693930
A/glaucous gull/Iceland/4377/2015	H16N3	MZ717400
A/herring gull/Iceland/4549/2015	H16N3	MZ717560
A/European herring gull/Netherlands/3/2015	H16N3	MF694059
A/brown-hooded gull/Chile/C8851/2016	H16N3	MH498867
A/kelp gull/Chile/C10579/2016	H16N3	MH134789
A/kelp gull/Chile/C10798/2016	H16N3	MH134899
A/dolphin gull/Chile/C10783/2016	H16N3	MH158645
A/kelp gull/Chile/C10779/2016	H16N3	MH134835
A/Franklin's gull/Chile/C10794/2016	H16N3	MH134718
A/kelp gull/Chile/C10826/2016	H16N3	MH134775
A/Franklin's gull/Chile/C10784/2016	H16N3	MH134797
A/glaucous-winged gull/Southcentral Alaska/16MB00033/2016	H16N3	CY239277
A/glaucous-winged gull/Southcentral Alaska/16MB00031/2016	H16N3	CY239383
A/black-headed gull/Netherlands/1/2016	H16N3	MF694261
A/black-headed gull/Netherlands/3/2016	H16N3	MF694089
A/glaucous-winged gull/Southcentral Alaska/16MB02936/2016	H16N3	CY239327
A/glaucous-winged gull/Southcentral Alaska/16MB02942/2016	H16N3	CY239343
A/glaucous-winged gull/Southcentral Alaska/16MB02941/2016	H16N3	CY239335
A/glaucous-winged gull/Southcentral Alaska/16MB02960/2016	H16N3	CY239351
A/glaucous-winged gull/Southcentral Alaska/16MB03027/2016	H16N3	CY239359
A/glaucous-winged gull/Southcentral Alaska/16MB03046/2016	H16N3	CY239375
A/glaucous-winged gull/Southcentral Alaska/16MB03089/2016	H16N3	CY239391
A/glaucous-winged gull/Southcentral Alaska/16MB03039/2016	H16N3	CY239367
A/glaucous-winged gull/Southcentral Alaska/16MB03160/2016	H16N3	CY239399
A/Larus argentatus/Belgium/U1610336_H907447/2016	H16N3	MT407160
A/herring gull/Iceland/6076/2016	H16N3	MZ717568
A/black-headed Gull/Netherlands/5/2017	H16N3	MK192353
A/Glaucous-Winged Gull/Southcentral Alaska/17MB03725/2017	H16N3	MN210194
A/Mew Gull/Southcentral Alaska/18MB01898/2018	H16N3	MN210315
A/Glaucous-Winged Gull/Southcentral Alaska/18MB02150/2018	H16N3	MN210251
A/laughing gull/Delaware Bay/436/2018	H16N3	MK345970
A/laughing gull/Delaware Bay/453/2018	H16N3	MK345903
A/laughing gull/Delaware Bay/464/2018	H16N3	MK345854
A/Herring Gull/Delaware/608/2019	H16N3	MN911194
A/Laughing Gull/Delaware/589/2019	H16N3	MN911225
A/Herring Gull/Delaware/597/2019	H16N3	MN911209
A/Glaucous-Winged Gull/Alaska/19MB02467/2019	H16N3	MW872118
A/Glaucous-Winged Gull/Alaska/19MB02493/2019	H16N3	MW872198
A/Glaucous-Winged Gull/Alaska/19MB02458/2019	H16N3	MW872235
A/Glaucous-Winged Gull/Alaska/19MB02464/2019	H16N3	MW872228
A/Glaucous-Winged Gull/Alaska/19MB02474/2019	H16N3	MW872177
A/Glaucous-Winged Gull/Alaska/19MB02477/2019	H16N3	MW872219
A/Glaucous-Winged Gull/Alaska/19MB02461/2019	H16N3	MW872127
A/Glaucous-Winged Gull/Alaska/19MB02459/2019	H16N3	MW872155
A/Glaucous-Winged Gull/Alaska/19MB02547/2019	H16N3	MW872202
A/Glaucous-Winged Gull/Alaska/19MB02504/2019	H16N3	MW872209
A/Glaucous-Winged Gull/Alaska/19MB02555/2019	H16N3	MW872107
A/Glaucous-Winged Gull/Alaska/19MB02557/2019	H16N3	MW872249
A/glaucous-winged gull/Alaska/AK19-391/2019	H16N3	MW873579
A/glaucous-winged gull/Alaska/AK19-396/2019	H16N3	MW873587
A/glaucous-winged gull/Alaska/AK19-381/2019	H16N3	MW873571
A/Glaucous-Winged Gull/Alaska/20MB02837/2020	H16N3	MZ015677
A/Glaucous-Winged Gull/Alaska/20MB02826/2020	H16N3	MZ015690
A/Glaucous-Winged Gull/Alaska/20MB02834/2020	H16N3	MZ015708
A/Glaucous-Winged Gull/Alaska/20MB02816/2020	H16N3	MZ015640
A/Glaucous-Winged Gull/Alaska/20MB02858/2020	H16N3	MZ015655
A/Great Black-Backed Gull/Delaware/610/2021	H16N3	OM966141
A/Laughing Gull/Delaware/583/2021	H16N3	OM965811
A/Laughing Gull/Delaware/591/2021	H16N3	OM966185

## Sheet: PB1
Isolate name	Subtype	Segment ID
A/common_gull/Norway/10_1313/2009	H13N2	HE802713
A/herring_gull/NJ/782/1986	H13N2	CY004456
A/herring_gull/DE/475/1986	H13N2	CY003900
A/laughing_gull/DE/2838/1987	H13N2	CY005070
A/laughing_gull/Delaware_Bay/2838/1987	H13N2	CY185819
A/herring_gull/Massachusetts/A00080257/2006	H13N2	CY239286
A/herring_gull/Massachusetts/A00080255/2006	H13N2	CY239414
A/whimbrel/Peru/P41/2007	H13N2	KR824669
A/gull/Peru/P43/2007	H13N2	KR824677
A/Herring_Gull/Massachusetts/A00648685/2008	H13N2	MN210274
A/Herring_Gull/Massachusetts/A00648696/2008	H13N2	MN210282
A/great_black-backed_gull/Newfoundland/296/2008	H13N2	GU724151
A/black-headed_gull/Netherlands/4/2009	H13N2	MF959994
A/black-headed_gull/Netherlands/3/2009	H13N2	MF147865
A/black-headed_gull/Netherlands/7/2009	H13N2	MF146319
A/black-headed_gull/Netherlands/9/2009	H13N2	KX979693
A/black-headed_gull/Netherlands/6/2009	H13N2	MF147939
A/black-headed_gull/Netherlands/8/2009	H13N2	MF148063
A/black-headed_gull/Netherlands/1/2009	H13N2	KX979871
A/black-headed_gull/Netherlands/2/2009	H13N2	MF148070
A/black-headed_gull/Netherlands/5/2009	H13N2	MF146792
A/black-headed_gull/Netherlands/37/2009	H13N2	KX979722
A/black-headed_gull/Netherlands/36/2009	H13N2	MF147114
A/black-headed_gull/Netherlands/38/2009	H13N2	MF146141
A/black-headed_gull/Netherlands/31/2009	H13N2	KX979690
A/black-headed_gull/Netherlands/34/2009	H13N2	MF682780
A/black-headed_gull/Netherlands/33/2009	H13N2	KX979774
A/black-headed_gull/Netherlands/13/2009	H13N2	MF146069
A/black-headed_gull/Netherlands/18/2009	H13N2	KX979606
A/black-headed_gull/Netherlands/27/2009	H13N2	KX979820
A/gull/Peru/CH02/2009	H13N2	KR824564
A/mallard/Korea/SH38-45/2010	H13N2	JX030404
A/black_skimmer/Peru/CH55/2010	H13N2	KR824610
A/black-headed_gull/Netherlands/8/2010	H13N2	KX979660
A/black-headed_gull/Netherlands/12/2010	H13N2	KX979646
A/black-headed_gull/Netherlands/13/2010	H13N2	KX979865
A/gull/Peru/CH121/2010	H13N2	KR824572
A/common_snipe/Republic_of_Georgia/1/2012	H13N2	CY185369
A/Armenian_gull/Republic_of_Georgia/2/2012	H13N2	CY185353
A/glaucous-winged_gull/Alaska/695/2013	H13N2	KY131142
A/glaucous-winged_gull/Alaska/545/2013	H13N2	KY131078
A/glaucous-winged_gull/Alaska/664/2013	H13N2	KY131126
A/glaucous-winged_gull/Alaska/654/2013	H13N2	KY131110
A/glaucous-winged_gull/Alaska/414/2013	H13N2	KY131038
A/glaucous-winged_gull/Alaska/387/2013	H13N2	KY131015
A/glaucous-winged_gull/Alaska/544/2013	H13N2	KY131070
A/glaucous-winged_gull/Alaska/458/2013	H13N2	KY131054
A/glaucous-winged_gull/Alaska/667/2013	H13N2	KY131134
A/glaucous-winged_gull/Alaska/660/2013	H13N2	KY131118
A/black-headed_gull/Netherlands/37/2014	H13N2	MF146770
A/black-headed_gull/Netherlands/25/2014	H13N2	KX979785
A/black-headed_gull/Netherlands/23/2014	H13N2	KX979641
A/black-headed_gull/Netherlands/24/2014	H13N2	MF147260
A/black-headed_gull/Netherlands/8/2014	H13N2	KX979860
A/black-headed_gull/Netherlands/27/2014	H13N2	KX979879
A/black-headed_gull/Netherlands/12/2014	H13N2	KX979800
A/black-headed_gull/Netherlands/4/2014	H13N2	MF575218
A/black-headed_gull/Netherlands/6/2014	H13N2	KX979742
A/black-headed_gull/Netherlands/13/2014	H13N2	MF146862
A/black-headed_gull/Netherlands/9/2014	H13N2	MF146465
A/black-headed_gull/Netherlands/1/2014	H13N2	KX979780
A/black-headed_gull/Netherlands/2/2014	H13N2	MF148012
A/gull/Arica/71/2016	H13N2	MF099358
A/shorebird/Chile/C7037/2016	H13N2	MH498786
A/kelp_gull/Chile/C8595/2016	H13N2	MH499126
A/kelp_gull/Chile/C8609/2016	H13N2	MH499033
A/kelp_gull/Chile/C8602/2016	H13N2	MH498676
A/kelp_gull/Chile/C8594/2016	H13N2	MH499015
A/kelp_gull/Chile/C8599/2016	H13N2	MH499059
A/kelp_gull/Chile/C8939/2016	H13N2	MH498700
A/brown-hooded_gull/Chile/C10246/2016	H13N2	MH498955
A/brown-hooded_gull/Chile/C10256/2016	H13N2	MH134770
A/whimbrel/Chile/C10834/2016	H13N2	MH134732
A/whimbrel/Chile/C12523/2016	H13N2	MH134906
A/kelp_gull/Chile/C12508/2016	H13N2	MH134853
A/black-headed_gull/Netherlands/7/2016	H13N2	MF694151
A/black-headed_gull/Netherlands/6/2016	H13N2	MF694186
A/black-headed_gull/Netherlands/2/2016	H13N2	MF693972
A/black-headed_gull/Netherlands/8/2016	H13N2	MF694007
A/black-headed_gull/Netherlands/11/2016	H13N2	MF694011
A/black-headed_gull/Netherlands/10/2016	H13N2	MF694211
A/black-headed_gull/Netherlands/9/2016	H13N2	MF694069
A/black-tailed_gull/Weihai/115/2016	H13N2	MF461178
A/black-tailed_gull/Weihai/42/2016	H13N2	MH201560
A/ring-billed_gull/Minnesota/CLMNAI1199/2017	H13N2	MH764094
A/ring-billed_gull/Minnesota/CLMNAI1301/2017	H13N2	MH764227
A/ring-billed_gull/Minnesota/CLMNAI1283/2017	H13N2	MH764219
A/ring-billed_gull/Minnesota/OPMNAI1286/2017	H13N2	MH764064
A/ring-billed_gull/Minnesota/OPMNAI1315/2017	H13N2	MH763889
A/Glaucous-Winged_Gull/Southcentral_Alaska/17MB03625/2017	H13N2	MN210177
A/Glaucous-Winged_Gull/Southcentral_Alaska/17MB03606/2017	H13N2	MN210169
A/Glaucous-Winged_Gull/Southcentral_Alaska/17MB03638/2017	H13N2	MN210185
A/ring-billed_gull/Minnesota/CLMNAI1501/2017	H13N2	MH764243
A/glaucous_gull/Alaska/44199-097/2006	H13N3	HM059959
A/black-headed_gull/Netherlands/6/2007	H13N3	MF575227
A/black-headed_gull/Netherlands/17/2009	H13N3	KX979661
A/black-headed_gull/Netherlands/8/2011	H13N3	MF575255
A/gull/New_Jersey/UGAI15-3767/2015	H13N3	MH501060
A/gull/Maryland/704/1977	H13N6	GU052017
A/gull/Minnesota/945/1980	H13N6	CY005864
A/duck/Siberia/272/1998	H13N6	AB284986
A/duck/Siberia/272PF/1998	H13N6	AB285092
A/duck/Hokkaido/W189/2006	H13N6	LC339625
A/silver_gull/Tasmania/062/2006	H13N6	CY094909
A/ring-billed_gull/Georgia/AI00-2658/2000	H13N6	CY144208
A/ruddy_turnstone/New_Jersey/AI01-1407/2001	H13N6	MH500871
A/silver_gull/Tasmania/06-0349-105/2006	H13N6	OL369946
A/black_headed_gull/Mongolia/1766/2006	H13N6	GQ907308
A/black-headed_gull/Netherlands/10/2007	H13N6	KX979662
A/black-headed_gull/Netherlands/2/2007	H13N6	KX979778
A/black-headed_gull/Netherlands/4/2007	H13N6	KX979643
A/Mongolian_gull/Mongolia/401/2007	H13N6	GQ907316
A/Mongolian_gull/Mongolia/405/2007	H13N6	GQ907324
A/ruddy_turnstone/New_Jersey/AI09-294/2009	H13N6	CY145945
A/herring_gull/New_Jersey/AI09-1105/2009	H13N6	CY144160
A/black-headed_gull/Netherlands/39/2009	H13N6	KX979831
A/black-headed_gull/Netherlands/11/2009	H13N6	KX979866
A/ring-billed_gull/Quebec/02434-1/2009	H13N6	CY125218
A/black-headed_gull/Netherlands/29/2009	H13N6	KX979718
A/black-legged_kittiwake/Quebec/02838-1/2009	H13N6	CY125307
A/glaucous-winged_gull/Southcentral_Alaska/9JR0769R0/2009	H13N6	CY070872
A/glaucous-winged_gull/Southcentral_Alaska/9JR0781R0/2009	H13N6	CY070880
A/glaucous-winged_gull/Southcentral_Alaska/9JR0691R0/2009	H13N6	CY070848
A/glaucous-winged_gull/Southcentral_Alaska/9JR0738R0/2009	H13N6	CY070856
A/glaucous-winged_gull/Southcentral_Alaska/9JR0747R0/2009	H13N6	CY070864
A/glaucous-winged_gull/Southeastern_Alaska/9JR0822R0/2009	H13N6	CY130346
A/mallard-black_duck_hybrid/New_Brunswick/03736/2009	H13N6	CY128964
A/hooded_merganser/New_Brunswick/03750/2009	H13N6	CY125315
A/red_knot/Delaware_Bay/489/2010	H13N6	MK627736
A/black-headed_gull/Netherlands/1/2010	H13N6	KX979749
A/great_black-backed_gull/Newfoundland/YH038/2010	H13N6	KC845133
A/glaucous-winged_gull/Southcentral_Alaska/11JR02474/2011	H13N6	CY196617
A/ring-billed_gull/Newfoundland/GR384/2011	H13N6	KC845057
A/herring_gull/Newfoundland/GR578/2011	H13N6	KC845072
A/herring_gull/Newfoundland/GR656/2011	H13N6	KC845088
A/herring_gull/Newfoundland/GR654/2011	H13N6	KC845080
A/herring_gull/Newfoundland/GR657/2011	H13N6	KC845096
A/herring_gull/Newfoundland/GR658/2011	H13N6	KC845104
A/yellow-legged_gull/Republic_of_Georgia/1/2011	H13N6	CY185503
A/black-headed_gull/Republic_of_Georgia/7/2011	H13N6	CY185495
A/black-headed_gull/Republic_of_Georgia/2/2012	H13N6	CY185575
A/black-headed_gull/Georgia/5/2012	H13N6	MF682851
A/black-headed_gull/Republic_of_Georgia/1/2012	H13N6	CY185331
A/ruddy_turnstone/New_Jersey/AI12-1737/2012	H13N6	MH501663
A/dunlin/Delaware_Bay/391/2012	H13N6	MK627650
A/black-headed_gull/Netherlands/1/2012	H13N6	MF145724
A/black-headed_gull/Netherlands/2/2012	H13N6	KX979751
A/black-headed_gull/Netherlands/138/2012	H13N6	MF146487
A/black-headed_gull/Netherlands/3/2012	H13N6	MF146210
A/black-headed_gull/Netherlands/123/2012	H13N6	MF146761
A/black-headed_gull/Netherlands/17/2012	H13N6	MF147349
A/black-headed_gull/Netherlands/134/2012	H13N6	KX979713
A/black-headed_gull/Netherlands/23/2012	H13N6	KX979836
A/black-headed_gull/Netherlands/33/2012	H13N6	KX979715
A/black-headed_gull/Netherlands/4/2012	H13N6	MF146788
A/black-headed_gull/Netherlands/29/2012	H13N6	MF146584
A/black-headed_gull/Netherlands/118/2012	H13N6	MF146308
A/black-headed_gull/Netherlands/5/2012	H13N6	MF145912
A/black-headed_gull/Netherlands/36/2012	H13N6	MF145800
A/black-headed_gull/Netherlands/11/2012	H13N6	MF147681
A/black-headed_gull/Netherlands/32/2012	H13N6	MF147592
A/black-headed_gull/Netherlands/15/2012	H13N6	MF147830
A/black-headed_gull/Netherlands/24/2012	H13N6	MF147524
A/black-headed_gull/Netherlands/130/2012	H13N6	MF146086
A/black-headed_gull/Netherlands/131/2012	H13N6	MF147755
A/black-headed_gull/Netherlands/122/2012	H13N6	MF146290
A/black-headed_gull/Netherlands/12/2012	H13N6	MF146698
A/black-headed_gull/Netherlands/128/2012	H13N6	MF146451
A/black-headed_gull/Netherlands/7/2012	H13N6	MF147964
A/black-headed_gull/Netherlands/133/2012	H13N6	MF147874
A/black-headed_gull/Netherlands/132/2012	H13N6	MF147713
A/black-headed_gull/Netherlands/121/2012	H13N6	KX979676
A/black-headed_gull/Netherlands/6/2012	H13N6	MF146626
A/black-headed_gull/Netherlands/8/2012	H13N6	MF146485
A/black-headed_gull/Netherlands/9/2012	H13N6	MF575160
A/black-headed_gull/Netherlands/16/2012	H13N6	MF147062
A/black-headed_gull/Netherlands/129/2012	H13N6	MF147088
A/black-headed_gull/Netherlands/34/2012	H13N6	MF146354
A/black-headed_gull/Netherlands/35/2012	H13N6	MF146616
A/black-headed_gull/Netherlands/127/2012	H13N6	MF146343
A/black-headed_gull/Netherlands/137/2012	H13N6	MF146329
A/black-headed_gull/Netherlands/38/2012	H13N6	MF146246
A/black-headed_gull/Netherlands/31/2012	H13N6	MF147921
A/black-headed_gull/Netherlands/25/2012	H13N6	KX979617
A/black-headed_gull/Netherlands/119/2012	H13N6	MF146018
A/black-headed_gull/Netherlands/20/2012	H13N6	MF147826
A/black-headed_gull/Netherlands/13/2012	H13N6	MF147075
A/black-headed_gull/Netherlands/14/2012	H13N6	MF146284
A/black-headed_gull/Netherlands/18/2012	H13N6	MF146162
A/Mediterranean_gull/Netherlands/1/2012	H13N6	MF148003
A/black-headed_gull/Netherlands/125/2012	H13N6	MF146699
A/black-headed_gull/Netherlands/26/2012	H13N6	MF145723
A/black-headed_gull/Netherlands/126/2012	H13N6	KX979802
A/black-headed_gull/Netherlands/19/2012	H13N6	MF146884
A/black-headed_gull/Netherlands/28/2012	H13N6	MF146052
A/black-headed_gull/Netherlands/10/2012	H13N6	MF147074
A/black-headed_gull/Netherlands/120/2012	H13N6	MF145797
A/black-headed_gull/Netherlands/136/2012	H13N6	MF147566
A/black-headed_gull/Netherlands/21/2012	H13N6	MF146901
A/black-headed_gull/Netherlands/22/2012	H13N6	MF145778
A/black-headed_gull/Netherlands/27/2012	H13N6	MF145882
A/black-headed_gull/Netherlands/135/2012	H13N6	MF147317
A/black-headed_gull/Netherlands/37/2012	H13N6	MF146935
A/black-headed_gull/Netherlands/30/2012	H13N6	MF148069
A/black-headed_gull/Netherlands/124/2012	H13N6	MF146717
A/black-headed_gull/Netherlands/45/2012	H13N6	MF147627
A/black-headed_gull/Netherlands/44/2012	H13N6	MF146840
A/black-headed_gull/Netherlands/46/2012	H13N6	MF145883
A/black-headed_gull/Netherlands/39/2012	H13N6	MF145815
A/black-headed_gull/Netherlands/43/2012	H13N6	MF147802
A/black-headed_gull/Netherlands/47/2012	H13N6	KX979694
A/black-headed_gull/Netherlands/48/2012	H13N6	MF146223
A/black-headed_gull/Netherlands/49/2012	H13N6	MF146029
A/black-headed_gull/Netherlands/41/2012	H13N6	MF147117
A/black-headed_gull/Netherlands/40/2012	H13N6	MF146367
A/black-headed_gull/Netherlands/42/2012	H13N6	KX979637
A/black-headed_gull/Netherlands/52/2012	H13N6	KX979863
A/black-headed_gull/Netherlands/77/2012	H13N6	MF145971
A/black-headed_gull/Netherlands/64/2012	H13N6	MF145804
A/black-headed_gull/Netherlands/50/2012	H13N6	MF147039
A/black-headed_gull/Netherlands/68/2012	H13N6	MF147026
A/black-headed_gull/Netherlands/78/2012	H13N6	MF147418
A/black-headed_gull/Netherlands/72/2012	H13N6	KX979663
A/black-headed_gull/Netherlands/79/2012	H13N6	MF147350
A/black-headed_gull/Netherlands/73/2012	H13N6	MF146956
A/black-headed_gull/Netherlands/71/2012	H13N6	MF147738
A/black-headed_gull/Netherlands/80/2012	H13N6	MF147103
A/black-headed_gull/Netherlands/63/2012	H13N6	MF146542
A/black-headed_gull/Netherlands/51/2012	H13N6	MF145826
A/black-headed_gull/Netherlands/69/2012	H13N6	KX979666
A/black-headed_gull/Netherlands/59/2012	H13N6	MF146098
A/black-headed_gull/Netherlands/57/2012	H13N6	MF147603
A/black-headed_gull/Netherlands/67/2012	H13N6	MF147611
A/black-headed_gull/Netherlands/58/2012	H13N6	MF145994
A/black-headed_gull/Netherlands/61/2012	H13N6	MF146846
A/black-headed_gull/Netherlands/76/2012	H13N6	KX979716
A/black-headed_gull/Netherlands/60/2012	H13N6	MF146008
A/black-headed_gull/Netherlands/74/2012	H13N6	MF146808
A/black-headed_gull/Netherlands/75/2012	H13N6	MF145721
A/black-headed_gull/Netherlands/66/2012	H13N6	MF145942
A/black-headed_gull/Netherlands/56/2012	H13N6	MF146703
A/black-headed_gull/Netherlands/65/2012	H13N6	KX979804
A/black-headed_gull/Netherlands/62/2012	H13N6	MF147051
A/black-headed_gull/Netherlands/55/2012	H13N6	MF148115
A/black-headed_gull/Netherlands/53/2012	H13N6	MF147107
A/black-headed_gull/Netherlands/70/2012	H13N6	MF147836
A/black-headed_gull/Netherlands/54/2012	H13N6	MF146614
A/black-headed_gull/Netherlands/81/2012	H13N6	KX979856
A/black-headed_gull/Netherlands/85/2012	H13N6	KX979707
A/black-headed_gull/Netherlands/83/2012	H13N6	KX979613
A/black-headed_gull/Netherlands/82/2012	H13N6	KX979776
A/black-headed_gull/Netherlands/84/2012	H13N6	MF147799
A/black-headed_gull/Netherlands/115/2012	H13N6	KX979859
A/black-headed_gull/Netherlands/89/2012	H13N6	MF147722
A/black-headed_gull/Netherlands/86/2012	H13N6	MF146921
A/black-headed_gull/Netherlands/87/2012	H13N6	KX979878
A/black-headed_gull/Netherlands/99/2012	H13N6	KX979648
A/black-headed_gull/Netherlands/95/2012	H13N6	MF147322
A/black-headed_gull/Netherlands/100/2012	H13N6	KX979655
A/black-headed_gull/Netherlands/94/2012	H13N6	MF682637
A/black-headed_gull/Netherlands/96/2012	H13N6	MF148005
A/black-headed_gull/Netherlands/98/2012	H13N6	KX979723
A/black-headed_gull/Netherlands/88/2012	H13N6	KX979862
A/black-headed_gull/Netherlands/92/2012	H13N6	KX979729
A/black-headed_gull/Netherlands/90/2012	H13N6	MF147983
A/black-headed_gull/Netherlands/97/2012	H13N6	MF148132
A/black-headed_gull/Netherlands/91/2012	H13N6	MF148083
A/black-headed_gull/Netherlands/101/2012	H13N6	MF147680
A/black-headed_gull/Netherlands/105/2012	H13N6	KX979888
A/black-headed_gull/Netherlands/104/2012	H13N6	KX979793
A/black-headed_gull/Netherlands/103/2012	H13N6	MF147626
A/black-headed_gull/Netherlands/102/2012	H13N6	KX979832
A/Armenian_gull/Republic_of_Georgia/1/2012	H13N6	CY185361
A/black-headed_gull/Netherlands/106/2012	H13N6	KX979794
A/black-headed_gull/Netherlands/109/2012	H13N6	KX979634
A/black-headed_gull/Netherlands/110/2012	H13N6	KX979887
A/black-headed_gull/Netherlands/108/2012	H13N6	MF148029
A/black-headed_gull/Netherlands/113/2012	H13N6	KX979791
A/black-headed_gull/Netherlands/111/2012	H13N6	MF146144
A/black-headed_gull/Netherlands/112/2012	H13N6	KX979703
A/black-headed_gull/Netherlands/117/2012	H13N6	KX979786
A/yellow-legged_gull/Republic_of_Georgia/3/2012	H13N6	CY185615
A/yellow-legged_gull/Republic_of_Georgia/2/2012	H13N6	CY185607
A/yellow-legged_gull/Republic_of_Georgia/5/2012	H13N6	CY185679
A/yellow-legged_gull/Republic_of_Georgia/6/2012	H13N6	CY185671
A/gull/Massachusetts/12JR00671/2012	H13N6	CY195669
A/ring-billed_gull/Massachusetts/12DC00060/2012	H13N6	CY195653
A/gull/Massachusetts/13JR03320/2013	H13N6	CY195831
A/herring_gull/Maine/ND0000047/2013	H13N6	KM374016
A/mallard/Dalian/DZ-137/2013	H13N6	KJ907709
A/laughing_gull/Delaware_Bay/30/2014	H13N6	MK637222
A/laughing_gull/Delaware_Bay/39/2014	H13N6	MK637121
A/herring_gull/Delaware_Bay/22/2014	H13N6	MK637076
A/laughing_gull/Delaware_Bay/350/2014	H13N6	MK637031
A/laughing_gull/Delaware_Bay/340/2014	H13N6	MK637354
A/laughing_gull/Delaware_Bay/358/2014	H13N6	MK637395
A/laughing_gull/Delaware_Bay/327/2014	H13N6	MK637295
A/laughing_gull/Delaware_Bay/328/2014	H13N6	MK637374
A/laughing_gull/Delaware_Bay/351/2014	H13N6	MK637372
A/ruddy_turnstone/New_Jersey/UGAI14-1436/2014	H13N6	MH502670
A/black-headed_gull/Netherlands/10/2014	H13N6	KX979838
A/black-headed_gull/Netherlands/7/2014	H13N6	MF147660
A/black-headed_gull/Netherlands/3/2014	H13N6	KX979770
A/black-headed_gull/Netherlands/11/2014	H13N6	KX979652
A/black-headed_gull/Netherlands/26/2014	H13N6	KX979625
A/black-headed_gull/Netherlands/5/2014	H13N6	KX979636
A/black-headed_gull/Netherlands/28/2014	H13N6	KX979890
A/black-headed_gull/Netherlands/30/2014	H13N6	MF146049
A/black-headed_gull/Netherlands/33/2014	H13N6	MF575208
A/black-headed_gull/Netherlands/14/2014	H13N6	MF146966
A/black-headed_gull/Netherlands/34/2014	H13N6	MF575185
A/black-headed_gull/Netherlands/17/2014	H13N6	KX979844
A/black-headed_gull/Netherlands/35/2014	H13N6	KX979824
A/black-headed_gull/Netherlands/29/2014	H13N6	KX979765
A/black-headed_gull/Netherlands/16/2014	H13N6	MF146399
A/black-headed_gull/Netherlands/32/2014	H13N6	KX979782
A/black-headed_gull/Netherlands/15/2014	H13N6	KX979877
A/black-headed_gull/Netherlands/31/2014	H13N6	MF575267
A/Eurasian_curlew/Liaoning/ZH-186/2014	H13N6	KR010433
A/gull/New_Jersey/UGAI15-3728/2015	H13N6	MH501052
A/glaucous-winged_gull/Southcentral_Alaska/15MB01557/2015	H13N6	CY213626
A/glaucous-winged_gull/Southcentral_Alaska/15MB01429/2015	H13N6	CY213634
A/glaucous-winged_gull/Southcentral_Alaska/15MB01632/2015	H13N6	CY213642
A/glaucous-winged_gull/Southcentral_Alaska/15MB01610/2015	H13N6	CY213533
A/glaucous-winged_gull/Southcentral_Alaska/15MB01645/2015	H13N6	CY213541
A/glaucous-winged_gull/Southcentral_Alaska/15MB01694/2015	H13N6	CY213669
A/glaucous-winged_gull/Southcentral_Alaska/15MB01693/2015	H13N6	CY213549
A/glaucous-winged_gull/Southcentral_Alaska/15MB01776/2015	H13N6	CY213693
A/shelduck/Ukraine/KT-9-2-11/2016	H13N6	MW132947
A/laughing_gull/New_Jersey/UGAI17-2843/2017	H13N6	MH068349
A/laughing_gull/New_Jersey/UGAI17-2856/2017	H13N6	MH068373
A/laughing_gull/New_Jersey/UGAI17-2850/2017	H13N6	MH068365
A/laughing_gull/New_Jersey/UGAI17-2839/2017	H13N6	MH068341
A/ring-billed_gull/Minnesota/CLMNAI0891/2017	H13N6	MH764000
A/ring-billed_gull/Minnesota/OPMNAI0939/2017	H13N6	MH763905
A/ring-billed_gull/Minnesota/CLMNAI0939/2017	H13N6	MH764166
A/ring-billed_gull/Minnesota/OPMNAI0926/2017	H13N6	MH763881
A/ring-billed_gull/Minnesota/OPMNAI0935/2017	H13N6	MH763929
A/ring-billed_gull/Minnesota/CLMNAI0926/2017	H13N6	MH763920
A/ring-billed_gull/Minnesota/CLMNAI0947/2017	H13N6	MH764174
A/ring-billed_gull/Minnesota/CLMNAI1025/2017	H13N6	MH763953
A/ring-billed_gull/Minnesota/CLMNAI1420/2017	H13N6	MH764235
A/ring-billed_gull/Minnesota/CLMNAI1529/2017	H13N6	MH764251
A/ring-billed_gull/Minnesota/CLMNAI1539/2017	H13N6	MH764259
A/laughing_gull/Delaware_Bay/451/2018	H13N6	MK345836
A/laughing_gull/Delaware_Bay/433/2018	H13N6	MK376975
A/laughing_gull/Delaware_Bay/458/2018	H13N6	MK376991
A/Glaucous-Winged_Gull/Southcentral_Alaska/18MB00689/2018	H13N6	MN210226
A/Glaucous-Winged_Gull/Southcentral_Alaska/18MB00667/2018	H13N6	MN210201
A/Glaucous-Winged_Gull/Southcentral_Alaska/18MB00690/2018	H13N6	MN210234
A/Glaucous-Winged_Gull/Southcentral_Alaska/18MB00688/2018	H13N6	MN210218
A/Glaucous-Winged_Gull/Southcentral_Alaska/18MB00676/2018	H13N6	MN210209
A/Glaucous-Winged_Gull/Southcentral_Alaska/18MB00247/2018	H13N6	MN210106
A/Glaucous-Winged_Gull/Southcentral_Alaska/18MB00705/2018	H13N6	MN210242
A/Glaucous-Winged_Gull/Southcentral_Alaska/18MB03351/2018	H13N6	MN210258
A/glaucous-winged_gull/Alaska/AK18-288/2018	H13N6	MW873564
A/Glaucous_Gull/Northern_Alaska/18AR00289/2018	H13N6	MN210145
A/Red_Knot/Delaware_Bay/3/2019	H13N6	MN783536
A/Kelp_gull/Peru/M8/2019	H13N6	OL355041
A/Red_Knot/Delaware_Bay/420/2020	H13N6	MW875485
A/Red_Knot/Delaware_Bay/605/2020	H13N6	MW874990
A/Glaucous-Winged_Gull/Alaska/20MB02182/2020	H13N6	MZ015623
A/Glaucous-Winged_Gull/Alaska/20MB02836/2020	H13N6	MZ015683
A/Glaucous-Winged_Gull/Alaska/20MB02831/2020	H13N6	MZ015633
A/Laughing_Gull/Delaware/294/2021	H13N6	OM966176
A/Red_Knot/Delaware/224/2021	H13N6	OM965832
A/black-headed_gull/Netherlands/1/00	H13N8	AY684878
A/black-headed_gull/Sweden/1/2005	H13N8	CY077006
A/black-headed_gull/Netherlands/1/2000	H13N8	MF147400
A/black-headed_gull/Netherlands/3/2008	H13N8	MF145922
A/black-headed_gull/Netherlands/6/2008	H13N8	MF146480
A/black-headed_gull/Netherlands/17/2008	H13N8	MF146402
A/black-headed_gull/Netherlands/14/2008	H13N8	MF147216
A/black-headed_gull/Netherlands/4/2008	H13N8	MF146187
A/black-headed_gull/Netherlands/20/2008	H13N8	KX979873
A/black-headed_gull/Netherlands/7/2008	H13N8	MF148044
A/black-headed_gull/Netherlands/5/2008	H13N8	MF146099
A/black-headed_gull/Netherlands/10/2008	H13N8	MF682891
A/black-headed_gull/Netherlands/11/2008	H13N8	MF146405
A/black-headed_gull/Netherlands/13/2008	H13N8	MF147947
A/black-headed_gull/Netherlands/16/2008	H13N8	MF146991
A/black-headed_gull/Netherlands/9/2008	H13N8	KX979626
A/black-headed_gull/Netherlands/15/2008	H13N8	MF147509
A/black-headed_gull/Netherlands/18/2008	H13N8	MF147304
A/black-headed_gull/Netherlands/19/2008	H13N8	MF148077
A/black-headed_gull/Netherlands/8/2008	H13N8	MF575077
A/black-headed_gull/Netherlands/2/2008	H13N8	MF148108
A/black-headed_gull/Netherlands/12/2008	H13N8	MF147321
A/black-headed_gull/Netherlands/39/2008	H13N8	MF147825
A/black-headed_gull/Netherlands/35/2008	H13N8	MF682630
A/black-headed_gull/Netherlands/37/2008	H13N8	MF146888
A/black-headed_gull/Netherlands/44/2008	H13N8	MF148074
A/black-headed_gull/Netherlands/30/2008	H13N8	MF146969
A/black-headed_gull/Netherlands/48/2008	H13N8	MF682722
A/black-headed_gull/Netherlands/38/2008	H13N8	MF146743
A/black-headed_gull/Netherlands/52/2008	H13N8	MF146048
A/black-headed_gull/Netherlands/55/2008	H13N8	KX979668
A/black-headed_gull/Netherlands/51/2008	H13N8	MF146044
A/black-headed_gull/Netherlands/65/2008	H13N8	MF682849
A/black-headed_gull/Netherlands/87/2008	H13N8	MF145801
A/black-headed_gull/Netherlands/64/2008	H13N8	MF147453
A/black-headed_gull/Netherlands/49/2008	H13N8	MF146260
A/black-headed_gull/Netherlands/88/2008	H13N8	MF146860
A/black-headed_gull/Netherlands/86/2008	H13N8	MF145866
A/black-headed_gull/Netherlands/83/2008	H13N8	KX979819
A/black-headed_gull/Netherlands/66/2008	H13N8	MF147236
A/black-headed_gull/Netherlands/93/2008	H13N8	MF146398
A/black-headed_gull/Netherlands/67/2008	H13N8	MF146396
A/black-headed_gull/Netherlands/70/2008	H13N8	MF146243
A/black-headed_gull/Netherlands/74/2008	H13N8	MF146886
A/black-headed_gull/Netherlands/68/2008	H13N8	MF146702
A/black-headed_gull/Netherlands/96/2008	H13N8	KX979841
A/black-headed_gull/Netherlands/97/2008	H13N8	MF145961
A/black-headed_gull/Netherlands/94/2008	H13N8	KX979695
A/black-headed_gull/Netherlands/102/2008	H13N8	KX979806
A/black-headed_gull/Netherlands/95/2008	H13N8	MF146692
A/black-headed_gull/Sweden/74342/2008	H13N8	CY184494
A/black-headed_gull/Netherlands/24/2008	H13N8	MF146457
A/black-headed_gull/Netherlands/21/2008	H13N8	KX979777
A/black-headed_gull/Netherlands/22/2008	H13N8	MF147593
A/black-headed_gull/Netherlands/25/2008	H13N8	KX979768
A/black-headed_gull/Netherlands/23/2008	H13N8	KX979608
A/herring_gull/Mongolia/454/2008	H13N8	JF775476
A/black-headed_gull/Netherlands/2/2010	H13N8	MF147606
A/black-headed_gull/Netherlands/4/2010	H13N8	KX979702
A/black-headed_gull/Netherlands/5/2010	H13N8	MF147129
A/black-headed_gull/Netherlands/6/2010	H13N8	KX979677
A/black-headed_gull/Netherlands/7/2010	H13N8	MF682841
A/black-headed_gull/Netherlands/10/2010	H13N8	KX979649
A/yellow-legged_gull/Georgia/1/2011	H13N8	MF146031
A/black-headed_gull/Republic_of_Georgia/1/2011	H13N8	CY185519
A/black-headed_gull/Republic_of_Georgia/4/2011	H13N8	CY185543
A/black-headed_gull/Republic_of_Georgia/3/2011	H13N8	CY185535
A/black-headed_gull/Republic_of_Georgia/6/2011	H13N8	CY185559
A/black-headed_gull/Netherlands/20/2011	H13N8	MF146509
A/black-headed_gull/Netherlands/15/2011	H13N8	KX979845
A/black-headed_gull/Netherlands/12/2011	H13N8	MF146708
A/black-headed_gull/Netherlands/3/2011	H13N8	MF146524
A/black-headed_gull/Netherlands/23/2011	H13N8	MF575321
A/black-headed_gull/Netherlands/14/2011	H13N8	MF147811
A/black-headed_gull/Netherlands/19/2011	H13N8	MF146389
A/black-headed_gull/Netherlands/18/2011	H13N8	KX979767
A/black-headed_gull/Netherlands/4/2011	H13N8	MF147993
A/black-headed_gull/Netherlands/17/2011	H13N8	MF146312
A/black-headed_gull/Netherlands/25/2011	H13N8	MF145938
A/black-headed_gull/Netherlands/2/2011	H13N8	KX979817
A/black-headed_gull/Netherlands/21/2011	H13N8	KX979627
A/black-headed_gull/Netherlands/26/2011	H13N8	MF146783
A/black-headed_gull/Netherlands/24/2011	H13N8	MF575075
A/black-headed_gull/Netherlands/10/2011	H13N8	MF146727
A/black-headed_gull/Netherlands/5/2011	H13N8	MF575264
A/black-headed_gull/Netherlands/9/2011	H13N8	MF147564
A/black-headed_gull/Netherlands/35/2011	H13N8	KX979651
A/black-headed_gull/Netherlands/36/2011	H13N8	KX979811
A/black-headed_gull/Netherlands/38/2011	H13N8	MF147188
A/black-headed_gull/Netherlands/39/2011	H13N8	MF146959
A/black-headed_gull/Republic_of_Georgia/9/2011	H13N8	CY185663
A/yellow-legged_gull/Georgia/4/2012	H13N8	MF147356
A/yellow-legged_gull/Republic_of_Georgia/1/2013	H13N8	CY185631
A/yellow-legged_gull/Republic_of_Georgia/2/2013	H13N8	CY185639
A/black-headed_gull/Netherlands/6/2013	H13N8	MF146912
A/black-headed_gull/Netherlands/7/2013	H13N8	KX979790
A/black-headed_gull/Netherlands/9/2013	H13N8	MF147251
A/black-headed_gull/Netherlands/8/2013	H13N8	MF147741
A/black-headed_gull/Netherlands/10/2013	H13N8	KX979760
A/ring-billed_gull/Massachusetts/13DC30736-2/2013	H13N8	CY195815
A/ring-billed_gull/Massachusetts/13DC30736-1/2013	H13N8	CY195807
A/Eurasian_curlew/Liaoning/ZH-385/2014	H13N8	KR010441
A/glaucous-winged_gull/Southcentral_Alaska/15MB02016/2015	H13N8	CY213701
A/glaucous-winged_gull/Southcentral_Alaska/15MB02018/2015	H13N8	CY213709
A/black_skimmer/Chile/C20057/2016	H13N8	MH498721
A/black-tailed_gull/Weihai/17/2016	H13N8	MF461186
A/black-tailed_gull/Weihai/6/2016	H13N8	MH201568
A/Duck/China/Weihai/2017	H13N8	MH894206
A/kelp_gull/Chile/C27733/2017	H13N8	MH499164
A/ring-billed_gull/Minnesota/CLMNAI0806/2017	H13N8	MH764118
A/ring-billed_gull/Minnesota/OPMNAI0834/2017	H13N8	MH763897
A/ring-billed_gull/Minnesota/OPMNAI0806/2017	H13N8	MH764040
A/ring-billed_gull/Minnesota/CLMNAI0821/2017	H13N8	MH764016
A/ring-billed_gull/Minnesota/CLMNAI0827/2017	H13N8	MH764150
A/ring-billed_gull/Minnesota/OPMNAI0801/2017	H13N8	MH763961
A/ring-billed_gull/Minnesota/CLMNAI0809/2017	H13N8	MH763979
A/ring-billed_gull/Minnesota/OPMNAI0809/2017	H13N8	MH764024
A/ring-billed_gull/Minnesota/CLMNAI0790/2017	H13N8	MH764102
A/ring-billed_gull/Minnesota/CLMNAI0815/2017	H13N8	MH763987
A/ring-billed_gull/Minnesota/OPMNAI0817/2017	H13N8	MH764048
A/ring-billed_gull/Minnesota/OPMNAI0816/2017	H13N8	MH763865
A/ring-billed_gull/Minnesota/OPMNAI0815/2017	H13N8	MH763937
A/ring-billed_gull/Minnesota/CLMNAI0814/2017	H13N8	MH764134
A/ring-billed_gull/Minnesota/CLMNAI0833/2017	H13N8	MH764158
A/ring-billed_gull/Minnesota/CLMNAI0811/2017	H13N8	MH764032
A/ring-billed_gull/Minnesota/CLMNAI0818/2017	H13N8	MH764142
A/ring-billed_gull/Minnesota/CLMNAI0808/2017	H13N8	MH764126
A/ring-billed_gull/Minnesota/CLMNAI0829/2017	H13N8	MH764008
A/ring-billed_gull/Minnesota/CLMNAI0798/2017	H13N8	MH764110
A/ring-billed_gull/Minnesota/OPMNAI0814/2017	H13N8	MH763971
A/ring-billed_gull/Minnesota/OPMNAI0800/2017	H13N8	MH764074
A/ring-billed_gull/Minnesota/CLMNAI0955/2017	H13N8	MH764182
A/ring-billed_gull/Minnesota/CLMNAI0968/2017	H13N8	MH764190
A/ring-billed_gull/Minnesota/CLMNAI0974/2017	H13N8	MH764198
A/ring-billed_gull/Minnesota/OPMNAI0966/2017	H13N8	MH764056
A/ring-billed_gull/Minnesota/CLMNAI1320/2017	H13N8	MH763873
A/kelp_gull/Argentina/LDC4/2006	H13N9	EU523142
A/ruddy_turnstone/Delaware_Bay/520/1988	H13N9	CY126294
A/ruddy_turnstone/Delaware_Bay/131/2004	H13N9	MH578818
A/semipalmated_sandpiper/Delaware_Bay/68/2004	H13N9	MH578806
A/shorebird/DE/68/2004	H13N9	CY004449
A/shorebird/Delaware/221/2006	H13N9	CY043894
A/shorebird/Delaware/224/2006	H13N9	CY043902
A/glaucous_gull/Alaska/44199-006/2006	H13N9	HM059954
A/lesser_snow_goose/Alaska/44199-115/2006	H13N9	HM059962
A/glaucous_gull/Alaska/44199-104/2006	H13N9	HM059955
A/herring_gull/New_Jersey/AI07-418/2007	H13N9	MH597001
A/semipalmated_sandpiper/Delaware_Bay/142/2007	H13N9	MH579084
A/kelp_gull/Delaware_Bay/304/2007	H13N9	MH578948
A/shorebird/Delaware_Bay/424/2007	H13N9	CY127805
A/laughing_gull/New_Jersey/Sg-00485/2008	H13N9	CY042428
A/laughing_gull/New_Jersey/Sg-00568/2008	H13N9	CY042605
A/laughing_gull/New_Jersey/Sg-00559/2008	H13N9	CY042591
A/seagull/Chile/5775/2009	H13N9	KF772954
A/Franklins_gull/Chile/C17421/2016	H13N9	MH499050
A/Franklins_gull/Chile/C17422/2016	H13N9	MH498909
A/black_skimmer/Chile/C20084/2016	H13N9	MH498790
A/whimbrel/Chile/C20106/2016	H13N9	MH498863
A/whimbrel/Chile/C20075/2016	H13N9	MH498895
A/American_oystercatcher/Chile/C20102/2016	H13N9	MH498816
A/Franklins_gull/Chile/C20149/2016	H13N9	MH498944
A/black_skimmer/Chile/C20100/2016	H13N9	MH499008
A/Franklins_gull/Chile/C20094/2016	H13N9	MH498725
A/black_skimmer/Chile/C20123/2016	H13N9	MH498928
A/Franklins_gull/Chile/C20069/2016	H13N9	MH498695
A/black_skimmer/Chile/C20077/2016	H13N9	MH498938
A/Franklins_gull/Chile/C20118/2016	H13N9	MH498827
A/Franklins_gull/Chile/C20086/2016	H13N9	MH498763
A/black_skimmer/Chile/C20124/2016	H13N9	MH499051
A/elegant_tern/Chile/C20093/2016	H13N9	MH499207
A/black_skimmer/Chile/C20140/2016	H13N9	MH498963
A/blackish_oystercatcher/Chile/C20062/2016	H13N9	MH498723
A/elegant_tern/Chile/C20085/2016	H13N9	MH499135
A/whimbrel/Chile/C20144/2016	H13N9	MH499045
A/black_skimmer/Chile/C20142/2016	H13N9	MH498750
A/black_skimmer/Chile/C20108/2016	H13N9	MH498754
A/Franklins_gull/Chile/C20070/2016	H13N9	MH499201
A/whimbrel/Chile/C20073/2016	H13N9	MH498932
A/white-backed_stilt/Chile/C20090/2016	H13N9	MH498879
A/kelp_gull/Chile/C20137/2016	H13N9	MH498906
A/Franklins_gull/Chile/C20110/2016	H13N9	MH499034
A/Franklins_gull/Chile/C20061/2016	H13N9	MH498992
A/whimbrel/Chile/C20147/2016	H13N9	MH498946
A/Franklins_gull/Chile/C20373/2016	H13N9	MH499179
A/shorebird/Delaware/172/2006	H16N3	CY130116
A/shorebird/Delaware/168/06	H16N3	EU030973
A/common gull/Norway/10_1617/2006	H16N3	HE802737
A/black-headed gull/Sweden/74340/2008	H16N3	CY184486
A/herring gull/New Jersey/780/1986	H16N3	CY136596
A/laughing gull/Delaware Bay/2839/1987	H16N3	CY136636
A/laughing gull/Delaware Bay/2623/1987	H16N3	CY136620
A/herring gull/Delaware Bay/2617/1987	H16N3	CY136612
A/herring gull/Delaware Bay/712/1988	H16N3	CY136735
A/laughing gull/Delaware Bay/296/1998	H16N3	CY127451
A/herring gull/New York/AI00-532/2000	H16N3	CY144184
A/European herring gull/Netherlands/5/2006	H16N3	MF148010
A/shorebird/Delaware/195/2006	H16N3	CY045389
A/black headed gull/Mongolia/1756/2006	H16N3	GQ907300
A/glaucous gull/Alaska/44198-027/2006	H16N3	HM059951
A/great black-backed gull/Delaware Bay/49/2007	H16N3	MH578716
A/black-headed gull/Netherlands/7/2007	H16N3	KX979818
A/black-headed gull/Netherlands/8/2007	H16N3	KX979642
A/black-headed gull/Netherlands/3/2007	H16N3	MF682747
A/black-headed gull/Netherlands/9/2007	H16N3	KX979849
A/kelp gull/Delaware Bay/559/2008	H16N3	MH733724
A/black-headed gull/Netherlands/33/2008	H16N3	MF146125
A/black-headed gull/Netherlands/45/2008	H16N3	MF146841
A/black-headed gull/Netherlands/42/2008	H16N3	MF146929
A/black-headed gull/Netherlands/27/2008	H16N3	MF147169
A/black-headed gull/Netherlands/46/2008	H16N3	MF147057
A/black-headed gull/Netherlands/41/2008	H16N3	MF146422
A/black-headed gull/Netherlands/29/2008	H16N3	MF146688
A/black-headed gull/Netherlands/36/2008	H16N3	MF147263
A/black-headed gull/Netherlands/40/2008	H16N3	MF147237
A/black-headed gull/Netherlands/47/2008	H16N3	MF146853
A/black-headed gull/Netherlands/28/2008	H16N3	MF147712
A/black-headed gull/Netherlands/26/2008	H16N3	MF146035
A/great black-backed gull/Netherlands/1/2008	H16N3	MF147050
A/black-headed gull/Netherlands/43/2008	H16N8	MF146486
A/black-headed gull/Netherlands/80/2008	H16N3	MF146659
A/black-headed gull/Netherlands/62/2008	H16N3	MF146057
A/black-headed gull/Netherlands/72/2008	H16N3	MF146016
A/black-headed gull/Netherlands/76/2008	H16N3	MF147067
A/black-headed gull/Netherlands/54/2008	H16N3	MF146203
A/black-headed gull/Netherlands/77/2008	H16N3	MF145891
A/black-headed gull/Netherlands/84/2008	H16N3	MF146811
A/black-headed gull/Netherlands/53/2008	H16N3	MF147538
A/black-headed gull/Netherlands/69/2008	H16N3	MF147010
A/black-headed gull/Netherlands/82/2008	H16N3	MF146423
A/black-headed gull/Netherlands/56/2008	H16N3	MF146176
A/black-headed gull/Netherlands/75/2008	H16N3	MF145760
A/black-headed gull/Netherlands/81/2008	H16N3	KX979815
A/black-headed gull/Netherlands/61/2008	H16N3	MF682821
A/black-headed gull/Netherlands/60/2008	H16N3	MF147096
A/black-headed gull/Netherlands/78/2008	H16N3	MF145772
A/black-headed gull/Netherlands/57/2008	H16N3	MF147295
A/black-headed gull/Netherlands/79/2008	H16N3	MF146235
A/black-headed gull/Netherlands/85/2008	H16N3	MF146475
A/black-headed gull/Netherlands/63/2008	H16N3	KX979698
A/black-headed gull/Netherlands/91/2008	H16N3	MF147299
A/black-headed gull/Netherlands/50/2008	H16N3	MF146679
A/black-headed gull/Netherlands/92/2008	H16N3	KX979748
A/black-headed gull/Netherlands/89/2008	H16N3	MF146880
A/black-headed gull/Netherlands/59/2008	H16N3	MF147652
A/black-headed gull/Netherlands/98/2008	H16N3	KX979700
A/black-headed gull/Netherlands/101/2008	H16N3	KX979799
A/black-headed gull/Netherlands/100/2008	H16N3	MF147514
A/black-headed gull/Netherlands/99/2008	H16N3	KX979809
A/glaucous-winged gull/Southcentral Alaska/12NH01265/2008	H16N3	CY196754
A/glaucous-winged gull/Southcentral Alaska/12NH01285/2008	H16N3	CY196762
A/glaucous-winged gull/Southcentral Alaska/12NH01593/2008	H16N3	CY196794
A/glaucous-winged gull/Southcentral Alaska/12NH01538/2008	H16N3	CY196778
A/glaucous-winged gull/Southcentral Alaska/12NH01540/2008	H16N3	CY196786
A/glaucous-winged gull/Southcentral Alaska/12NH01600/2008	H16N3	CY196802
A/glaucous-winged gull/Southcentral Alaska/12NH01518/2008	H16N3	CY196770
A/glaucous-winged gull/Southcentral Alaska/12NH01679/2008	H16N3	CY196818
A/glaucous-winged gull/Southcentral Alaska/12NH01647/2008	H16N3	CY196810
A/black-headed gull/Netherlands/32/2009	H16N3	KX979672
A/black-headed gull/Netherlands/35/2009	H16N3	KX979825
A/black-headed gull/Netherlands/14/2009	H16N3	KX979889
A/black-headed gull/Netherlands/12/2009	H16N3	MF146685
A/black-headed gull/Netherlands/19/2009	H16N3	MF146447
A/black-headed gull/Netherlands/21/2009	H16N3	MF959952
A/black-headed gull/Netherlands/16/2009	H16N3	KX979623
A/black-headed gull/Netherlands/15/2009	H16N3	MF147182
A/black-headed gull/Netherlands/26/2009	H16N3	MF146971
A/black-headed gull/Netherlands/25/2009	H16N3	MF146927
A/black-headed gull/Netherlands/28/2009	H16N3	KX979826
A/black-headed gull/Netherlands/22/2009	H16N3	KX979640
A/black-headed gull/Netherlands/24/2009	H16N3	MF147020
A/black-headed gull/Netherlands/23/2009	H16N3	MF147137
A/black-headed gull/Sweden/87533/2009	H16N3	CY184502
A/glaucous-winged gull/Southcentral Alaska/9JR0783R0/2009	H16N3	CY070888
A/mallard/Quebec/02916-1/2009	H16N3	CY125612
A/gull/Newfoundland/1413/2009	H16N9	KC845025
A/ring-billed gull/Delaware/AI10-1144/2010	H16N3	MH500887
A/ring-billed gull/Delaware/AI10-1073/2010	H16N3	MH500927
A/herring gull/Newfoundland/GR032/2010	H16N3	KC845041
A/black-headed gull/Netherlands/3/2010	H16N3	KX979701
A/black-headed gull/Netherlands/14/2010	H16N3	KX979659
A/black-headed gull/Netherlands/11/2010	H16N3	KX979678
A/black-headed gull/Netherlands/9/2010	H16N3	KX979881
A/gull/Southeastern Alaska/10JR01527R0/2010	H16N3	CY130491
A/glaucous-winged gull/Southeastern Alaska/10JR01572R0/2010	H16N3	CY130499
A/glaucous-winged gull/Southeastern Alaska/10JR01700R0/2010	H16N3	CY130515
A/glaucous-winged gull/Southeastern Alaska/10JR01681R0/2010	H16N3	CY130507
A/glaucous-winged gull/Southcentral Alaska/10JR01814/2010	H16N3	CY196015
A/glaucous-winged gull/Southeastern Alaska/10JR01811R0/2010	H16N3	CY130523
A/black-headed gull/Iceland/713/2010	H16N3	CY138151
A/herring gull/Newfoundland/YH019/2010	H16N3	KC845118
A/European herring gull/Netherlands/1/2010	H16N3	KX979635
A/glaucous-winged gull/Southcentral Alaska/11JR00366/2011	H16N3	CY196409
A/black-headed gull/Netherlands/7/2011	H16N3	MF575042
A/black-headed gull/Netherlands/11/2011	H16N3	MF146817
A/black-headed gull/Netherlands/1/2011	H16N3	KX979764
A/black-headed gull/Netherlands/22/2011	H16N3	MF575231
A/black-headed gull/Netherlands/13/2011	H16N3	KX979639
A/black-headed gull/Netherlands/6/2011	H16N3	MF147271
A/black-headed gull/Netherlands/28/2011	H16N3	MF147804
A/black-headed gull/Netherlands/30/2011	H16N3	MF147142
A/black-headed gull/Netherlands/31/2011	H16N3	MF147952
A/black-headed gull/Netherlands/29/2011	H16N3	KX979657
A/black-headed gull/Netherlands/33/2011	H16N3	MF146278
A/black-headed gull/Netherlands/32/2011	H16N3	KX979861
A/black-headed gull/Netherlands/34/2011	H16N3	MF147851
A/black-headed gull/Netherlands/27/2011	H16N3	MF147636
A/black-headed gull/Netherlands/37/2011	H16N3	MF146748
A/Black-Headed Gull/Utluk/2-2-08/2011	H16N3	MK351600
A/glaucous-winged gull/Southcentral Alaska/11JR02017/2011	H16N3	CY196601
A/glaucous-winged gull/Southcentral Alaska/11JR01716/2011	H16N3	CY196457
A/glaucous-winged gull/Southcentral Alaska/11JR01711/2011	H16N3	CY196433
A/glaucous-winged gull/Southcentral Alaska/11JR01719/2011	H16N3	CY196465
A/glaucous-winged gull/Southcentral Alaska/11JR01871/2011	H16N3	CY196569
A/glaucous-winged gull/Southcentral Alaska/11JR01736/2011	H16N3	CY196513
A/glaucous-winged gull/Southcentral Alaska/11JR01734/2011	H16N3	CY196505
A/glaucous-winged gull/Southcentral Alaska/11JR01902/2011	H16N3	CY196577
A/glaucous-winged gull/Southcentral Alaska/11JR01761/2011	H16N3	CY196537
A/glaucous-winged gull/Southcentral Alaska/11JR01710/2011	H16N3	CY196425
A/glaucous-winged gull/Southcentral Alaska/11JR01712/2011	H16N3	CY196441
A/glaucous-winged gull/Southcentral Alaska/11JR01713/2011	H16N3	CY196449
A/glaucous-winged gull/Southcentral Alaska/11JR01859/2011	H16N3	CY196561
A/glaucous-winged gull/Southcentral Alaska/11JR01725/2011	H16N3	CY196481
A/glaucous-winged gull/Southcentral Alaska/11JR01724/2011	H16N3	CY196473
A/glaucous-winged gull/Southcentral Alaska/11JR01852/2011	H16N3	CY196553
A/glaucous-winged gull/Southcentral Alaska/11JR01908/2011	H16N3	CY196593
A/glaucous-winged gull/Southcentral Alaska/11JR01739/2011	H16N3	CY196529
A/glaucous-winged gull/Southcentral Alaska/11JR01906/2011	H16N3	CY196585
A/glaucous-winged gull/Southcentral Alaska/11JR01785/2011	H16N3	CY196545
A/glaucous-winged gull/Southcentral Alaska/11JR01368/2011	H16N3	CY196417
A/glaucous-winged gull/Southcentral Alaska/11JR01732/2011	H16N3	CY196489
A/glaucous-winged gull/Southcentral Alaska/11JR01733/2011	H16N3	CY196497
A/glaucous-winged gull/Southcentral Alaska/11JR01738/2011	H16N3	CY196521
A/glaucous-winged gull/Southcentral Alaska/11JR02272/2011	H16N3	CY196609
A/herring gull/Newfoundland/GR366/2011	H16N3	KC845049
A/glaucous gull-herring gull hybrid/Iceland/1108/2011	H16N3	CY149346
A/black-headed gull/Republic of Georgia/4/2012	H16N3	CY185591
A/sanderling/Delaware Bay/402/2012	H16N3	MH733632
A/dunlin/Delaware Bay/347/2012	H16N3	MK627640
A/black-headed gull/Netherlands/93/2012	H16N3	KX979834
A/black-headed gull/Netherlands/107/2012	H16N3	KX979628
A/black-headed gull/Netherlands/114/2012	H16N3	KX979728
A/glaucous-winged gull/Southcentral Alaska/12NH01263/2012	H16N3	CY195791
A/glaucous-winged gull/Southcentral Alaska/12MB01577/2012	H16N3	CY195685
A/glaucous-winged gull/Southcentral Alaska/12MB01573/2012	H16N3	CY195677
A/glaucous-winged gull/Southcentral Alaska/12MB01618/2012	H16N3	CY195693
A/glaucous-winged gull/Southcentral Alaska/12MB01620/2012	H16N3	CY195701
A/glaucous-winged gull/Southcentral Alaska/12MB01823/2012	H16N3	CY195717
A/glaucous-winged gull/Southcentral Alaska/12MB01812/2012	H16N3	CY195709
A/glaucous-winged gull/Southcentral Alaska/12NH01632/2012	H16N3	CY195799
A/glaucous gull-herring gull hybrid/Iceland/2442/2012	H16N3	MZ565515
A/glaucous gull-herring gull hybrid/Iceland/2297/2012	H16N3	MZ565507
A/herring gull/Iceland/2120/2012	H16N3	MZ565536
A/herring gull/Iceland/2207/2012	H16N3	MZ565560
A/herring gull/Iceland/2173/2012	H16N3	MZ565544
A/herring gull/Iceland/2226/2012	H16N3	MZ565568
A/gull/Massachusetts/12JR00662/2012	H16N3	CY195661
A/gull/Massachusetts/13WP00522/2013	H16N3	CY195839
A/gull/Massachusetts/13WP00539/2013	H16N3	CY195847
A/ruddy turnstone/New Jersey/AI13-2872/2013	H16N3	MH502500
A/laughing gull/New Jersey/AI13-1937/2013	H16N3	MH501076
A/black-headed gull/Netherlands/3/2013	H16N3	KX979759
A/black-headed gull/Netherlands/2/2013	H16N3	KX979632
A/black-headed gull/Netherlands/4/2013	H16N3	KX979647
A/black-headed gull/Netherlands/5/2013	H16N3	KX979631
A/California gull/California/1196P/2013	H16N3	CY177447
A/glaucous-winged gull/Southcentral Alaska/13MB01431/2013	H16N3	CY239294
A/glaucous-winged gull/Southcentral Alaska/13MB02410/2013	H16N3	CY239302
A/glaucous-winged gull/Southcentral Alaska/13MB02526/2013	H16N3	CY213717
A/glaucous-winged gull/Southcentral Alaska/13MB02527/2013	H16N3	CY213725
A/glaucous-winged gull/Southcentral Alaska/13MB02558/2013	H16N3	CY213733
A/glaucous-winged gull/Southcentral Alaska/13MB02599/2013	H16N3	CY213773
A/glaucous-winged gull/Southcentral Alaska/13MB02593/2013	H16N3	CY213765
A/glaucous-winged gull/Southcentral Alaska/13MB02561/2013	H16N3	CY213741
A/glaucous-winged gull/Southcentral Alaska/13MB02569/2013	H16N3	CY213749
A/glaucous-winged gull/Southcentral Alaska/13MB02582/2013	H16N3	CY213757
A/glaucous-winged gull/Alaska/567/2013	H16N3	KY131086
A/duck/Hokkaido/WZ82/2013	H16N3	AB937719
A/ruddy turnstone/Delaware Bay/48/2014	H16N3	MK637103
A/ruddy turnstone/Delaware Bay/486/2014	H16N3	MK637246
A/black-headed gull/Netherlands/36/2014	H16N3	MF575049
A/glaucous-winged gull/Southcentral Alaska/14MB00623/2014	H16N3	CY206868
A/glaucous-winged gull/Southcentral Alaska/14MB01306/2014	H16N3	CY206876
A/glaucous-winged gull/Southcentral Alaska/14MB01318/2014	H16N3	CY206884
A/glaucous-winged gull/Southcentral Alaska/14MB01336/2014	H16N3	CY206683
A/glaucous-winged gull/Southcentral Alaska/14MB01392/2014	H16N3	CY206900
A/glaucous-winged gull/Southcentral Alaska/14MB01383/2014	H16N3	CY206892
A/glaucous-winged gull/Southcentral Alaska/14MB01444/2014	H16N3	CY239310
A/glaucous-winged gull/Southcentral Alaska/14MB01417/2014	H16N3	CY206908
A/glaucous-winged gull/Southcentral Alaska/14MB01422/2014	H16N3	CY206924
A/glaucous-winged gull/Southcentral Alaska/14MB01438/2014	H16N3	CY206932
A/glaucous-winged gull/Southcentral Alaska/14MB01418/2014	H16N3	CY206916
A/glaucous-winged gull/Southcentral Alaska/14MB01615/2014	H16N3	CY206940
A/glaucous-winged gull/Southcentral Alaska/14MB01705/2014	H16N3	CY206948
A/glaucous-winged gull/Southcentral Alaska/14MB01770/2014	H16N3	CY206956
A/glaucous-winged gull/Southcentral Alaska/14MB01819/2014	H16N3	CY206964
A/glaucous-winged gull/Southcentral Alaska/14MB01893/2014	H16N3	CY206988
A/glaucous-winged gull/Southcentral Alaska/14MB01886/2014	H16N3	CY206980
A/glaucous-winged gull/Southcentral Alaska/14MB01884/2014	H16N3	CY206972
A/glaucous-winged gull/Southcentral Alaska/14MB01959/2014	H16N3	CY207004
A/glaucous-winged gull/Southcentral Alaska/14MB01926/2014	H16N3	CY206996
A/glaucous-winged gull/Southcentral Alaska/14MB02081/2014	H16N3	CY207020
A/glaucous-winged gull/Southcentral Alaska/14MB02094/2014	H16N3	CY239318
A/glaucous-winged gull/Southcentral Alaska/14MB02018/2014	H16N3	CY207012
A/herring gull/Iceland/3817/2014	H16N3	MZ575064
A/herring gull/Iceland/3833/2014	H16N3	MZ717543
A/herring gull/Iceland/3819/2014	H16N3	MZ717535
A/herring gull/Iceland/3816/2014	H16N3	MZ575056
A/herring gull/Iceland/3823/2014	H16N3	MZ575072
A/mallard/Alaska/903/2014	H16N3	KT338599
A/herring gull/Iceland/3894/2014	H16N3	MZ575080
A/great black-backed gull/Iceland/3850/2014	H16N3	MZ717407
A/lesser black-backed gull/Iceland/3899/2014	H16N3	MZ575088
A/herring gull/Iceland/3863/2014	H16N3	MZ717551
A/glaucous-winged gull/Alaska/915/2014	H16N3	KT338607
A/northern pintail/Alaska/886/2014	H16N3	KT338583
A/black-headed gull/Netherlands/18/2014	H16N3	MF147623
A/European herring gull/Netherlands/2/2014	H16N3	MF147794
A/black-headed gull/Netherlands/1/2015	H16N3	MF145750
A/gull/New Jersey/UGAI15-3459/2015	H16N3	MH501044
A/gull/New Jersey/UGAI15-3414/2015	H16N3	MH501028
A/black-headed gull/Netherlands/2/2015	H16N3	KX979855
A/black-headed gull/Netherlands/3/2015	H16N3	KX979665
A/black-headed gull/Netherlands/5/2015	H16N3	KX979734
A/black-headed gull/Netherlands/4/2015	H16N3	KX979803
A/glaucous-winged gull/Southcentral Alaska/15MB01680/2015	H16N3	CY213661
A/glaucous-winged gull/Southcentral Alaska/15MB01735/2015	H16N3	CY213557
A/glaucous-winged gull/Southcentral Alaska/15MB01747/2015	H16N3	CY213677
A/glaucous-winged gull/Southcentral Alaska/15MB01758/2015	H16N3	CY213685
A/lesser black-backed gull/Netherlands/1/2015	H16N3	MF694161
A/glaucous gull/Iceland/4377/2015	H16N3	MZ717399
A/herring gull/Iceland/4549/2015	H16N3	MZ717559
A/European herring gull/Netherlands/3/2015	H16N3	MF694259
A/brown-hooded gull/Chile/C8851/2016	H16N3	MH499081
A/kelp gull/Chile/C10579/2016	H16N3	MH134793
A/kelp gull/Chile/C10798/2016	H16N3	MH134597
A/dolphin gull/Chile/C10783/2016	H16N3	MH158639
A/kelp gull/Chile/C10779/2016	H16N3	MH134874
A/Franklin's gull/Chile/C10794/2016	H16N3	MH134634
A/kelp gull/Chile/C10826/2016	H16N3	MH134781
A/Franklin's gull/Chile/C10784/2016	H16N3	MH134846
A/glaucous-winged gull/Southcentral Alaska/16MB00033/2016	H16N3	CY239275
A/glaucous-winged gull/Southcentral Alaska/16MB00031/2016	H16N3	CY239382
A/black-headed gull/Netherlands/1/2016	H16N3	MF694222
A/black-headed gull/Netherlands/3/2016	H16N3	MF694027
A/glaucous-winged gull/Southcentral Alaska/16MB02936/2016	H16N3	CY239326
A/glaucous-winged gull/Southcentral Alaska/16MB02942/2016	H16N3	CY239342
A/glaucous-winged gull/Southcentral Alaska/16MB02941/2016	H16N3	CY239334
A/glaucous-winged gull/Southcentral Alaska/16MB02960/2016	H16N3	CY239350
A/glaucous-winged gull/Southcentral Alaska/16MB03027/2016	H16N3	CY239358
A/glaucous-winged gull/Southcentral Alaska/16MB03046/2016	H16N3	CY239374
A/glaucous-winged gull/Southcentral Alaska/16MB03089/2016	H16N3	CY239390
A/glaucous-winged gull/Southcentral Alaska/16MB03039/2016	H16N3	CY239366
A/glaucous-winged gull/Southcentral Alaska/16MB03160/2016	H16N3	CY239398
A/Larus argentatus/Belgium/U1610336_H907447/2016	H16N3	MT407159
A/herring gull/Iceland/6076/2016	H16N3	MZ717567
A/black-headed Gull/Netherlands/5/2017	H16N3	MK192379
A/Glaucous-Winged Gull/Southcentral Alaska/17MB03725/2017	H16N3	MN210193
A/Mew Gull/Southcentral Alaska/18MB01898/2018	H16N3	MN210314
A/Glaucous-Winged Gull/Southcentral Alaska/18MB02150/2018	H16N3	MN210250
A/laughing gull/Delaware Bay/436/2018	H16N3	MK345964
A/laughing gull/Delaware Bay/453/2018	H16N3	MK345899
A/laughing gull/Delaware Bay/464/2018	H16N3	MK345858
A/Herring Gull/Delaware/608/2019	H16N3	MN911190
A/Laughing Gull/Delaware/589/2019	H16N3	MN911224
A/Herring Gull/Delaware/597/2019	H16N3	MN911211
A/Glaucous-Winged Gull/Alaska/19MB02467/2019	H16N3	MW872117
A/Glaucous-Winged Gull/Alaska/19MB02493/2019	H16N3	MW872196
A/Glaucous-Winged Gull/Alaska/19MB02458/2019	H16N3	MW872233
A/Glaucous-Winged Gull/Alaska/19MB02464/2019	H16N3	MW872226
A/Glaucous-Winged Gull/Alaska/19MB02474/2019	H16N3	MW872176
A/Glaucous-Winged Gull/Alaska/19MB02477/2019	H16N3	MW872217
A/Glaucous-Winged Gull/Alaska/19MB02461/2019	H16N3	MW872128
A/Glaucous-Winged Gull/Alaska/19MB02459/2019	H16N3	MW872159
A/Glaucous-Winged Gull/Alaska/19MB02547/2019	H16N3	MW872206
A/Glaucous-Winged Gull/Alaska/19MB02504/2019	H16N3	MW872211
A/Glaucous-Winged Gull/Alaska/19MB02555/2019	H16N3	MW872108
A/Glaucous-Winged Gull/Alaska/19MB02557/2019	H16N3	MW872250
A/glaucous-winged gull/Alaska/AK19-391/2019	H16N3	MW873580
A/glaucous-winged gull/Alaska/AK19-396/2019	H16N3	MW873588
A/glaucous-winged gull/Alaska/AK19-381/2019	H16N3	MW873572
A/Glaucous-Winged Gull/Alaska/20MB02837/2020	H16N3	MZ015680
A/Glaucous-Winged Gull/Alaska/20MB02826/2020	H16N3	MZ015696
A/Glaucous-Winged Gull/Alaska/20MB02834/2020	H16N3	MZ015706
A/Glaucous-Winged Gull/Alaska/20MB02816/2020	H16N3	MZ015638
A/Glaucous-Winged Gull/Alaska/20MB02858/2020	H16N3	MZ015651
A/Great Black-Backed Gull/Delaware/610/2021	H16N3	OM966140
A/Laughing Gull/Delaware/583/2021	H16N3	OM965810
A/Laughing Gull/Delaware/591/2021	H16N3	OM966184

## Sheet: PA
Isolate name	Subtype	Segment ID
A/common_gull/Norway/10_1313/2009	H13N2	HE802714
A/herring_gull/NJ/782/1986	H13N2	CY004455
A/herring_gull/DE/475/1986	H13N2	CY003899
A/laughing_gull/DE/2838/1987	H13N2	CY005069
A/laughing_gull/Delaware_Bay/2838/1987	H13N2	CY101427
A/herring_gull/Massachusetts/A00080257/2006	H13N2	CY239285
A/herring_gull/Massachusetts/A00080255/2006	H13N2	CY239413
A/whimbrel/Peru/P41/2007	H13N2	KR824668
A/gull/Peru/P43/2007	H13N2	KR824676
A/Herring_Gull/Massachusetts/A00648685/2008	H13N2	MN210273
A/Herring_Gull/Massachusetts/A00648696/2008	H13N2	MN210281
A/great_black-backed_gull/Newfoundland/296/2008	H13N2	GU724152
A/black-headed_gull/Netherlands/4/2009	H13N2	MF959968
A/black-headed_gull/Netherlands/3/2009	H13N2	MF145812
A/black-headed_gull/Netherlands/7/2009	H13N2	MF147798
A/black-headed_gull/Netherlands/9/2009	H13N2	KX979597
A/black-headed_gull/Netherlands/6/2009	H13N2	MF146460
A/black-headed_gull/Netherlands/8/2009	H13N2	MF146923
A/black-headed_gull/Netherlands/1/2009	H13N2	KX978668
A/black-headed_gull/Netherlands/2/2009	H13N2	MF146488
A/black-headed_gull/Netherlands/5/2009	H13N2	MF146084
A/black-headed_gull/Netherlands/37/2009	H13N2	KX979253
A/black-headed_gull/Netherlands/36/2009	H13N2	MF147607
A/black-headed_gull/Netherlands/38/2009	H13N2	MF147220
A/black-headed_gull/Netherlands/31/2009	H13N2	KX979098
A/black-headed_gull/Netherlands/34/2009	H13N2	MF682756
A/black-headed_gull/Netherlands/33/2009	H13N2	KX979158
A/black-headed_gull/Netherlands/13/2009	H13N2	MF147290
A/black-headed_gull/Netherlands/18/2009	H13N2	KX978621
A/black-headed_gull/Netherlands/27/2009	H13N2	KX979379
A/gull/Peru/CH02/2009	H13N2	KR824563
A/mallard/Korea/SH38-45/2010	H13N2	JX030403
A/black_skimmer/Peru/CH55/2010	H13N2	KR824609
A/black-headed_gull/Netherlands/8/2010	H13N2	KX978163
A/black-headed_gull/Netherlands/12/2010	H13N2	KX978550
A/black-headed_gull/Netherlands/13/2010	H13N2	KX978217
A/gull/Peru/CH121/2010	H13N2	KR824571
A/common_snipe/Republic_of_Georgia/1/2012	H13N2	CY185368
A/Armenian_gull/Republic_of_Georgia/2/2012	H13N2	CY185352
A/glaucous-winged_gull/Alaska/695/2013	H13N2	KY131143
A/glaucous-winged_gull/Alaska/545/2013	H13N2	KY131079
A/glaucous-winged_gull/Alaska/664/2013	H13N2	KY131127
A/glaucous-winged_gull/Alaska/654/2013	H13N2	KY131111
A/glaucous-winged_gull/Alaska/414/2013	H13N2	KY131039
A/glaucous-winged_gull/Alaska/387/2013	H13N2	KY131016
A/glaucous-winged_gull/Alaska/544/2013	H13N2	KY131071
A/glaucous-winged_gull/Alaska/458/2013	H13N2	KY131055
A/glaucous-winged_gull/Alaska/667/2013	H13N2	KY131135
A/glaucous-winged_gull/Alaska/660/2013	H13N2	KY131119
A/black-headed_gull/Netherlands/37/2014	H13N2	MF147278
A/black-headed_gull/Netherlands/25/2014	H13N2	KX978563
A/black-headed_gull/Netherlands/23/2014	H13N2	KX978013
A/black-headed_gull/Netherlands/24/2014	H13N2	MF145861
A/black-headed_gull/Netherlands/8/2014	H13N2	KX978466
A/black-headed_gull/Netherlands/27/2014	H13N2	KX977831
A/black-headed_gull/Netherlands/12/2014	H13N2	KX978613
A/black-headed_gull/Netherlands/4/2014	H13N2	MF575108
A/black-headed_gull/Netherlands/6/2014	H13N2	KX978053
A/black-headed_gull/Netherlands/13/2014	H13N2	MF145789
A/black-headed_gull/Netherlands/9/2014	H13N2	MF146275
A/black-headed_gull/Netherlands/1/2014	H13N2	KX977854
A/black-headed_gull/Netherlands/2/2014	H13N2	MF147846
A/gull/Arica/71/2016	H13N2	MF099282
A/shorebird/Chile/C7037/2016	H13N2	MH498672
A/kelp_gull/Chile/C8595/2016	H13N2	MH498726
A/kelp_gull/Chile/C8609/2016	H13N2	MH499140
A/kelp_gull/Chile/C8602/2016	H13N2	MH498766
A/kelp_gull/Chile/C8594/2016	H13N2	MH499103
A/kelp_gull/Chile/C8599/2016	H13N2	MH499137
A/kelp_gull/Chile/C8939/2016	H13N2	MH498890
A/brown-hooded_gull/Chile/C10246/2016	H13N2	MH498893
A/brown-hooded_gull/Chile/C10256/2016	H13N2	MH134628
A/whimbrel/Chile/C10834/2016	H13N2	MH134705
A/whimbrel/Chile/C12523/2016	H13N2	MH134834
A/kelp_gull/Chile/C12508/2016	H13N2	MH134769
A/black-headed_gull/Netherlands/7/2016	H13N2	MF694138
A/black-headed_gull/Netherlands/6/2016	H13N2	MF693944
A/black-headed_gull/Netherlands/2/2016	H13N2	MF694194
A/black-headed_gull/Netherlands/8/2016	H13N2	MF694080
A/black-headed_gull/Netherlands/11/2016	H13N2	MF694121
A/black-headed_gull/Netherlands/10/2016	H13N2	MF694126
A/black-headed_gull/Netherlands/9/2016	H13N2	MF694166
A/black-tailed_gull/Weihai/115/2016	H13N2	MF461179
A/black-tailed_gull/Weihai/42/2016	H13N2	MH201561
A/ring-billed_gull/Minnesota/CLMNAI1199/2017	H13N2	MH764093
A/ring-billed_gull/Minnesota/CLMNAI1301/2017	H13N2	MH764226
A/ring-billed_gull/Minnesota/CLMNAI1283/2017	H13N2	MH764218
A/ring-billed_gull/Minnesota/OPMNAI1286/2017	H13N2	MH764063
A/ring-billed_gull/Minnesota/OPMNAI1315/2017	H13N2	MH763888
A/Glaucous-Winged_Gull/Southcentral_Alaska/17MB03625/2017	H13N2	MN210176
A/Glaucous-Winged_Gull/Southcentral_Alaska/17MB03606/2017	H13N2	MN210168
A/Glaucous-Winged_Gull/Southcentral_Alaska/17MB03638/2017	H13N2	MN210184
A/ring-billed_gull/Minnesota/CLMNAI1501/2017	H13N2	MH764242
A/glaucous_gull/Alaska/44199-097/2006	H13N3	HM059975
A/black-headed_gull/Netherlands/6/2007	H13N3	MF575152
A/black-headed_gull/Netherlands/17/2009	H13N3	KX978392
A/black-headed_gull/Netherlands/8/2011	H13N3	MF575056
A/gull/New_Jersey/UGAI15-3767/2015	H13N3	MH501059
A/gull/Maryland/704/1977	H13N6	CY014699
A/gull/Minnesota/945/1980	H13N6	CY005863
A/duck/Siberia/272/1998	H13N6	AB284987
A/duck/Siberia/272PF/1998	H13N6	AB285093
A/duck/Hokkaido/W189/2006	H13N6	LC339626
A/silver_gull/Tasmania/062/2006	H13N6	CY094908
A/ring-billed_gull/Georgia/AI00-2658/2000	H13N6	CY144207
A/ruddy_turnstone/New_Jersey/AI01-1407/2001	H13N6	MH500870
A/silver_gull/Tasmania/06-0349-105/2006	H13N6	OL369947
A/black_headed_gull/Mongolia/1766/2006	H13N6	GQ907307
A/black-headed_gull/Netherlands/10/2007	H13N6	KX979552
A/black-headed_gull/Netherlands/2/2007	H13N6	KX977822
A/black-headed_gull/Netherlands/4/2007	H13N6	KX978103
A/Mongolian_gull/Mongolia/401/2007	H13N6	GQ907315
A/Mongolian_gull/Mongolia/405/2007	H13N6	GQ907323
A/ruddy_turnstone/New_Jersey/AI09-294/2009	H13N6	CY145944
A/herring_gull/New_Jersey/AI09-1105/2009	H13N6	CY144159
A/black-headed_gull/Netherlands/39/2009	H13N6	KX979116
A/black-headed_gull/Netherlands/11/2009	H13N6	KX978772
A/ring-billed_gull/Quebec/02434-1/2009	H13N6	CY125217
A/black-headed_gull/Netherlands/29/2009	H13N6	KX978901
A/black-legged_kittiwake/Quebec/02838-1/2009	H13N6	CY125306
A/glaucous-winged_gull/Southcentral_Alaska/9JR0769R0/2009	H13N6	CY070873
A/glaucous-winged_gull/Southcentral_Alaska/9JR0781R0/2009	H13N6	CY070881
A/glaucous-winged_gull/Southcentral_Alaska/9JR0691R0/2009	H13N6	CY070849
A/glaucous-winged_gull/Southcentral_Alaska/9JR0738R0/2009	H13N6	CY070857
A/glaucous-winged_gull/Southcentral_Alaska/9JR0747R0/2009	H13N6	CY070865
A/glaucous-winged_gull/Southeastern_Alaska/9JR0822R0/2009	H13N6	CY130345
A/mallard-black_duck_hybrid/New_Brunswick/03736/2009	H13N6	CY128963
A/hooded_merganser/New_Brunswick/03750/2009	H13N6	CY125314
A/red_knot/Delaware_Bay/489/2010	H13N6	MK627735
A/black-headed_gull/Netherlands/1/2010	H13N6	KX977725
A/great_black-backed_gull/Newfoundland/YH038/2010	H13N6	KC845134
A/glaucous-winged_gull/Southcentral_Alaska/11JR02474/2011	H13N6	CY196616
A/ring-billed_gull/Newfoundland/GR384/2011	H13N6	KC845058
A/herring_gull/Newfoundland/GR578/2011	H13N6	KC845073
A/herring_gull/Newfoundland/GR656/2011	H13N6	KC845089
A/herring_gull/Newfoundland/GR654/2011	H13N6	KC845081
A/herring_gull/Newfoundland/GR657/2011	H13N6	KC845097
A/herring_gull/Newfoundland/GR658/2011	H13N6	KC845105
A/yellow-legged_gull/Republic_of_Georgia/1/2011	H13N6	CY185502
A/black-headed_gull/Republic_of_Georgia/7/2011	H13N6	CY185494
A/black-headed_gull/Republic_of_Georgia/2/2012	H13N6	CY185574
A/black-headed_gull/Georgia/5/2012	H13N6	MF682728
A/black-headed_gull/Republic_of_Georgia/1/2012	H13N6	CY185330
A/ruddy_turnstone/New_Jersey/AI12-1737/2012	H13N6	MH501662
A/dunlin/Delaware_Bay/391/2012	H13N6	MK627652
A/black-headed_gull/Netherlands/1/2012	H13N6	MF146508
A/black-headed_gull/Netherlands/2/2012	H13N6	KX978923
A/black-headed_gull/Netherlands/138/2012	H13N6	MF147984
A/black-headed_gull/Netherlands/3/2012	H13N6	MF148013
A/black-headed_gull/Netherlands/123/2012	H13N6	MF147092
A/black-headed_gull/Netherlands/17/2012	H13N6	MF147272
A/black-headed_gull/Netherlands/134/2012	H13N6	KX978386
A/black-headed_gull/Netherlands/23/2012	H13N6	KX978792
A/black-headed_gull/Netherlands/33/2012	H13N6	KX977619
A/black-headed_gull/Netherlands/4/2012	H13N6	MF147700
A/black-headed_gull/Netherlands/29/2012	H13N6	MF147541
A/black-headed_gull/Netherlands/118/2012	H13N6	MF147063
A/black-headed_gull/Netherlands/5/2012	H13N6	MF147622
A/black-headed_gull/Netherlands/36/2012	H13N6	MF146691
A/black-headed_gull/Netherlands/11/2012	H13N6	MF145932
A/black-headed_gull/Netherlands/32/2012	H13N6	MF147068
A/black-headed_gull/Netherlands/15/2012	H13N6	MF147209
A/black-headed_gull/Netherlands/24/2012	H13N6	MF147568
A/black-headed_gull/Netherlands/130/2012	H13N6	MF146957
A/black-headed_gull/Netherlands/131/2012	H13N6	MF146328
A/black-headed_gull/Netherlands/122/2012	H13N6	MF147523
A/black-headed_gull/Netherlands/12/2012	H13N6	MF147756
A/black-headed_gull/Netherlands/128/2012	H13N6	MF146952
A/black-headed_gull/Netherlands/7/2012	H13N6	MF147032
A/black-headed_gull/Netherlands/133/2012	H13N6	MF146093
A/black-headed_gull/Netherlands/132/2012	H13N6	MF147522
A/black-headed_gull/Netherlands/121/2012	H13N6	KX978177
A/black-headed_gull/Netherlands/6/2012	H13N6	MF146155
A/black-headed_gull/Netherlands/8/2012	H13N6	MF145984
A/black-headed_gull/Netherlands/9/2012	H13N6	MF575066
A/black-headed_gull/Netherlands/16/2012	H13N6	MF147899
A/black-headed_gull/Netherlands/129/2012	H13N6	MF145839
A/black-headed_gull/Netherlands/34/2012	H13N6	MF146662
A/black-headed_gull/Netherlands/35/2012	H13N6	MF145844
A/black-headed_gull/Netherlands/127/2012	H13N6	MF146056
A/black-headed_gull/Netherlands/137/2012	H13N6	MF146259
A/black-headed_gull/Netherlands/38/2012	H13N6	MF147232
A/black-headed_gull/Netherlands/31/2012	H13N6	MF147979
A/black-headed_gull/Netherlands/25/2012	H13N6	KX978523
A/black-headed_gull/Netherlands/119/2012	H13N6	MF146781
A/black-headed_gull/Netherlands/20/2012	H13N6	MF147555
A/black-headed_gull/Netherlands/13/2012	H13N6	MF146300
A/black-headed_gull/Netherlands/14/2012	H13N6	MF145785
A/black-headed_gull/Netherlands/18/2012	H13N6	MF146596
A/Mediterranean_gull/Netherlands/1/2012	H13N6	MF147084
A/black-headed_gull/Netherlands/125/2012	H13N6	MF146852
A/black-headed_gull/Netherlands/26/2012	H13N6	MF147922
A/black-headed_gull/Netherlands/126/2012	H13N6	KX978738
A/black-headed_gull/Netherlands/19/2012	H13N6	MF147064
A/black-headed_gull/Netherlands/28/2012	H13N6	MF147474
A/black-headed_gull/Netherlands/10/2012	H13N6	MF148007
A/black-headed_gull/Netherlands/120/2012	H13N6	MF145836
A/black-headed_gull/Netherlands/136/2012	H13N6	MF147789
A/black-headed_gull/Netherlands/21/2012	H13N6	MF146866
A/black-headed_gull/Netherlands/22/2012	H13N6	MF147932
A/black-headed_gull/Netherlands/27/2012	H13N6	MF145868
A/black-headed_gull/Netherlands/135/2012	H13N6	MF145963
A/black-headed_gull/Netherlands/37/2012	H13N6	MF148124
A/black-headed_gull/Netherlands/30/2012	H13N6	MF147779
A/black-headed_gull/Netherlands/124/2012	H13N6	MF146533
A/black-headed_gull/Netherlands/45/2012	H13N6	MF148140
A/black-headed_gull/Netherlands/44/2012	H13N6	MF147482
A/black-headed_gull/Netherlands/46/2012	H13N6	MF147147
A/black-headed_gull/Netherlands/39/2012	H13N6	MF146123
A/black-headed_gull/Netherlands/43/2012	H13N6	MF147897
A/black-headed_gull/Netherlands/47/2012	H13N6	KX977983
A/black-headed_gull/Netherlands/48/2012	H13N6	MF146831
A/black-headed_gull/Netherlands/49/2012	H13N6	MF146127
A/black-headed_gull/Netherlands/41/2012	H13N6	MF145809
A/black-headed_gull/Netherlands/40/2012	H13N6	MF146603
A/black-headed_gull/Netherlands/42/2012	H13N6	KX977699
A/black-headed_gull/Netherlands/52/2012	H13N6	KX978360
A/black-headed_gull/Netherlands/77/2012	H13N6	MF146227
A/black-headed_gull/Netherlands/64/2012	H13N6	MF146068
A/black-headed_gull/Netherlands/50/2012	H13N6	MF147046
A/black-headed_gull/Netherlands/68/2012	H13N6	MF147563
A/black-headed_gull/Netherlands/78/2012	H13N6	MF147204
A/black-headed_gull/Netherlands/72/2012	H13N6	KX979207
A/black-headed_gull/Netherlands/79/2012	H13N6	MF146394
A/black-headed_gull/Netherlands/73/2012	H13N6	MF146407
A/black-headed_gull/Netherlands/71/2012	H13N6	MF145753
A/black-headed_gull/Netherlands/80/2012	H13N6	MF147429
A/black-headed_gull/Netherlands/63/2012	H13N6	MF145980
A/black-headed_gull/Netherlands/51/2012	H13N6	MF146571
A/black-headed_gull/Netherlands/69/2012	H13N6	KX978902
A/black-headed_gull/Netherlands/59/2012	H13N6	MF147215
A/black-headed_gull/Netherlands/57/2012	H13N6	MF147019
A/black-headed_gull/Netherlands/67/2012	H13N6	MF146834
A/black-headed_gull/Netherlands/58/2012	H13N6	MF146674
A/black-headed_gull/Netherlands/61/2012	H13N6	MF147480
A/black-headed_gull/Netherlands/76/2012	H13N6	KX977761
A/black-headed_gull/Netherlands/60/2012	H13N6	MF146007
A/black-headed_gull/Netherlands/74/2012	H13N6	MF146598
A/black-headed_gull/Netherlands/75/2012	H13N6	MF147001
A/black-headed_gull/Netherlands/66/2012	H13N6	MF147616
A/black-headed_gull/Netherlands/56/2012	H13N6	MF147875
A/black-headed_gull/Netherlands/65/2012	H13N6	KX977874
A/black-headed_gull/Netherlands/62/2012	H13N6	MF147731
A/black-headed_gull/Netherlands/55/2012	H13N6	MF147440
A/black-headed_gull/Netherlands/53/2012	H13N6	MF145722
A/black-headed_gull/Netherlands/70/2012	H13N6	MF147642
A/black-headed_gull/Netherlands/54/2012	H13N6	MF146041
A/black-headed_gull/Netherlands/81/2012	H13N6	KX977632
A/black-headed_gull/Netherlands/85/2012	H13N6	KX978429
A/black-headed_gull/Netherlands/83/2012	H13N6	KX979004
A/black-headed_gull/Netherlands/82/2012	H13N6	KX978091
A/black-headed_gull/Netherlands/84/2012	H13N6	MF146107
A/black-headed_gull/Netherlands/115/2012	H13N6	KX978424
A/black-headed_gull/Netherlands/89/2012	H13N6	MF147950
A/black-headed_gull/Netherlands/86/2012	H13N6	MF147339
A/black-headed_gull/Netherlands/87/2012	H13N6	KX977646
A/black-headed_gull/Netherlands/99/2012	H13N6	KX979270
A/black-headed_gull/Netherlands/95/2012	H13N6	MF147638
A/black-headed_gull/Netherlands/100/2012	H13N6	KX979251
A/black-headed_gull/Netherlands/94/2012	H13N6	MF682687
A/black-headed_gull/Netherlands/96/2012	H13N6	MF148135
A/black-headed_gull/Netherlands/98/2012	H13N6	KX978039
A/black-headed_gull/Netherlands/88/2012	H13N6	KX978086
A/black-headed_gull/Netherlands/92/2012	H13N6	KX979032
A/black-headed_gull/Netherlands/90/2012	H13N6	MF147231
A/black-headed_gull/Netherlands/97/2012	H13N6	MF147420
A/black-headed_gull/Netherlands/91/2012	H13N6	MF146666
A/black-headed_gull/Netherlands/101/2012	H13N6	MF147868
A/black-headed_gull/Netherlands/105/2012	H13N6	KX979323
A/black-headed_gull/Netherlands/104/2012	H13N6	KX978785
A/black-headed_gull/Netherlands/103/2012	H13N6	MF147261
A/black-headed_gull/Netherlands/102/2012	H13N6	KX978257
A/Armenian_gull/Republic_of_Georgia/1/2012	H13N6	CY185360
A/black-headed_gull/Netherlands/106/2012	H13N6	KX978822
A/black-headed_gull/Netherlands/109/2012	H13N6	KX979593
A/black-headed_gull/Netherlands/110/2012	H13N6	KX979182
A/black-headed_gull/Netherlands/108/2012	H13N6	MF146135
A/black-headed_gull/Netherlands/113/2012	H13N6	KX979006
A/black-headed_gull/Netherlands/111/2012	H13N6	MF146415
A/black-headed_gull/Netherlands/112/2012	H13N6	KX979586
A/black-headed_gull/Netherlands/117/2012	H13N6	KX979516
A/yellow-legged_gull/Republic_of_Georgia/3/2012	H13N6	CY185614
A/yellow-legged_gull/Republic_of_Georgia/2/2012	H13N6	CY185606
A/yellow-legged_gull/Republic_of_Georgia/5/2012	H13N6	CY185678
A/yellow-legged_gull/Republic_of_Georgia/6/2012	H13N6	CY185670
A/gull/Massachusetts/12JR00671/2012	H13N6	CY195668
A/ring-billed_gull/Massachusetts/12DC00060/2012	H13N6	CY195652
A/gull/Massachusetts/13JR03320/2013	H13N6	CY195830
A/herring_gull/Maine/ND0000047/2013	H13N6	KM374017
A/mallard/Dalian/DZ-137/2013	H13N6	KJ907710
A/laughing_gull/Delaware_Bay/30/2014	H13N6	MK637219
A/laughing_gull/Delaware_Bay/39/2014	H13N6	MK637120
A/herring_gull/Delaware_Bay/22/2014	H13N6	MK637079
A/laughing_gull/Delaware_Bay/350/2014	H13N6	MK637037
A/laughing_gull/Delaware_Bay/340/2014	H13N6	MK637350
A/laughing_gull/Delaware_Bay/358/2014	H13N6	MK637394
A/laughing_gull/Delaware_Bay/327/2014	H13N6	MK637294
A/laughing_gull/Delaware_Bay/328/2014	H13N6	MK637377
A/laughing_gull/Delaware_Bay/351/2014	H13N6	MK637367
A/ruddy_turnstone/New_Jersey/UGAI14-1436/2014	H13N6	MH502669
A/black-headed_gull/Netherlands/10/2014	H13N6	KX978919
A/black-headed_gull/Netherlands/7/2014	H13N6	MF146895
A/black-headed_gull/Netherlands/3/2014	H13N6	KX978794
A/black-headed_gull/Netherlands/11/2014	H13N6	KX978234
A/black-headed_gull/Netherlands/26/2014	H13N6	KX979275
A/black-headed_gull/Netherlands/5/2014	H13N6	KX979374
A/black-headed_gull/Netherlands/28/2014	H13N6	KX979212
A/black-headed_gull/Netherlands/30/2014	H13N6	MF146325
A/black-headed_gull/Netherlands/33/2014	H13N6	MF575107
A/black-headed_gull/Netherlands/14/2014	H13N6	MF147526
A/black-headed_gull/Netherlands/34/2014	H13N6	MF575238
A/black-headed_gull/Netherlands/17/2014	H13N6	KX978634
A/black-headed_gull/Netherlands/35/2014	H13N6	KX978546
A/black-headed_gull/Netherlands/29/2014	H13N6	KX979289
A/black-headed_gull/Netherlands/16/2014	H13N6	MF147496
A/black-headed_gull/Netherlands/32/2014	H13N6	KX977657
A/black-headed_gull/Netherlands/15/2014	H13N6	KX979177
A/black-headed_gull/Netherlands/31/2014	H13N6	MF575147
A/Eurasian_curlew/Liaoning/ZH-186/2014	H13N6	KR010434
A/gull/New_Jersey/UGAI15-3728/2015	H13N6	MH501051
A/glaucous-winged_gull/Southcentral_Alaska/15MB01557/2015	H13N6	CY213625
A/glaucous-winged_gull/Southcentral_Alaska/15MB01429/2015	H13N6	CY213633
A/glaucous-winged_gull/Southcentral_Alaska/15MB01632/2015	H13N6	CY213641
A/glaucous-winged_gull/Southcentral_Alaska/15MB01610/2015	H13N6	CY213532
A/glaucous-winged_gull/Southcentral_Alaska/15MB01645/2015	H13N6	CY213540
A/glaucous-winged_gull/Southcentral_Alaska/15MB01694/2015	H13N6	CY213668
A/glaucous-winged_gull/Southcentral_Alaska/15MB01693/2015	H13N6	CY213548
A/glaucous-winged_gull/Southcentral_Alaska/15MB01776/2015	H13N6	CY213692
A/shelduck/Ukraine/KT-9-2-11/2016	H13N6	MW132948
A/laughing_gull/New_Jersey/UGAI17-2843/2017	H13N6	MH068348
A/laughing_gull/New_Jersey/UGAI17-2856/2017	H13N6	MH068372
A/laughing_gull/New_Jersey/UGAI17-2850/2017	H13N6	MH068364
A/laughing_gull/New_Jersey/UGAI17-2839/2017	H13N6	MH068340
A/ring-billed_gull/Minnesota/CLMNAI0891/2017	H13N6	MH763999
A/ring-billed_gull/Minnesota/OPMNAI0939/2017	H13N6	MH763904
A/ring-billed_gull/Minnesota/CLMNAI0939/2017	H13N6	MH764165
A/ring-billed_gull/Minnesota/OPMNAI0926/2017	H13N6	MH763880
A/ring-billed_gull/Minnesota/OPMNAI0935/2017	H13N6	MH763928
A/ring-billed_gull/Minnesota/CLMNAI0926/2017	H13N6	MH763919
A/ring-billed_gull/Minnesota/CLMNAI0947/2017	H13N6	MH764173
A/ring-billed_gull/Minnesota/CLMNAI1025/2017	H13N6	MH763952
A/ring-billed_gull/Minnesota/CLMNAI1420/2017	H13N6	MH764234
A/ring-billed_gull/Minnesota/CLMNAI1529/2017	H13N6	MH764250
A/ring-billed_gull/Minnesota/CLMNAI1539/2017	H13N6	MH764258
A/laughing_gull/Delaware_Bay/451/2018	H13N6	MK345842
A/laughing_gull/Delaware_Bay/433/2018	H13N6	MK376977
A/laughing_gull/Delaware_Bay/458/2018	H13N6	MK376988
A/Glaucous-Winged_Gull/Southcentral_Alaska/18MB00689/2018	H13N6	MN210225
A/Glaucous-Winged_Gull/Southcentral_Alaska/18MB00667/2018	H13N6	MN210200
A/Glaucous-Winged_Gull/Southcentral_Alaska/18MB00690/2018	H13N6	MN210233
A/Glaucous-Winged_Gull/Southcentral_Alaska/18MB00688/2018	H13N6	MN210217
A/Glaucous-Winged_Gull/Southcentral_Alaska/18MB00676/2018	H13N6	MN210208
A/Glaucous-Winged_Gull/Southcentral_Alaska/18MB00247/2018	H13N6	MN210105
A/Glaucous-Winged_Gull/Southcentral_Alaska/18MB00705/2018	H13N6	MN210241
A/Glaucous-Winged_Gull/Southcentral_Alaska/18MB03351/2018	H13N6	MN210257
A/glaucous-winged_gull/Alaska/AK18-288/2018	H13N6	MW873565
A/Glaucous_Gull/Northern_Alaska/18AR00289/2018	H13N6	MN210144
A/Red_Knot/Delaware_Bay/3/2019	H13N6	MN783534
A/Kelp_gull/Peru/M8/2019	H13N6	OL355042
A/Red_Knot/Delaware_Bay/420/2020	H13N6	MW875486
A/Red_Knot/Delaware_Bay/605/2020	H13N6	MW874989
A/Glaucous-Winged_Gull/Alaska/20MB02182/2020	H13N6	MZ015621
A/Glaucous-Winged_Gull/Alaska/20MB02836/2020	H13N6	MZ015684
A/Glaucous-Winged_Gull/Alaska/20MB02831/2020	H13N6	MZ015634
A/Laughing_Gull/Delaware/294/2021	H13N6	OM966175
A/Red_Knot/Delaware/224/2021	H13N6	OM965831
A/black-headed_gull/Netherlands/1/00	H13N8	AY684882
A/black-headed_gull/Sweden/1/2005	H13N8	CY077005
A/black-headed_gull/Netherlands/1/2000	H13N8	MF148025
A/black-headed_gull/Netherlands/3/2008	H13N8	MF146434
A/black-headed_gull/Netherlands/6/2008	H13N8	MF147141
A/black-headed_gull/Netherlands/17/2008	H13N8	MF146158
A/black-headed_gull/Netherlands/14/2008	H13N8	MF147242
A/black-headed_gull/Netherlands/4/2008	H13N8	MF145944
A/black-headed_gull/Netherlands/20/2008	H13N8	KX978029
A/black-headed_gull/Netherlands/7/2008	H13N8	MF145728
A/black-headed_gull/Netherlands/5/2008	H13N8	MF147824
A/black-headed_gull/Netherlands/10/2008	H13N8	MF682740
A/black-headed_gull/Netherlands/11/2008	H13N8	MF148110
A/black-headed_gull/Netherlands/13/2008	H13N8	MF148078
A/black-headed_gull/Netherlands/16/2008	H13N8	MF145977
A/black-headed_gull/Netherlands/9/2008	H13N8	KX979430
A/black-headed_gull/Netherlands/15/2008	H13N8	MF147882
A/black-headed_gull/Netherlands/18/2008	H13N8	MF147898
A/black-headed_gull/Netherlands/19/2008	H13N8	MF146374
A/black-headed_gull/Netherlands/8/2008	H13N8	MF575319
A/black-headed_gull/Netherlands/2/2008	H13N8	MF147443
A/black-headed_gull/Netherlands/12/2008	H13N8	MF146053
A/black-headed_gull/Netherlands/39/2008	H13N8	MF147511
A/black-headed_gull/Netherlands/35/2008	H13N8	MF682874
A/black-headed_gull/Netherlands/37/2008	H13N8	MF146140
A/black-headed_gull/Netherlands/44/2008	H13N8	MF147320
A/black-headed_gull/Netherlands/30/2008	H13N8	MF148009
A/black-headed_gull/Netherlands/48/2008	H13N8	MF682768
A/black-headed_gull/Netherlands/38/2008	H13N8	MF147806
A/black-headed_gull/Netherlands/52/2008	H13N8	MF147515
A/black-headed_gull/Netherlands/55/2008	H13N8	KX977973
A/black-headed_gull/Netherlands/51/2008	H13N8	MF148120
A/black-headed_gull/Netherlands/65/2008	H13N8	MF682697
A/black-headed_gull/Netherlands/87/2008	H13N8	MF146755
A/black-headed_gull/Netherlands/64/2008	H13N8	MF147479
A/black-headed_gull/Netherlands/49/2008	H13N8	MF146073
A/black-headed_gull/Netherlands/88/2008	H13N8	MF147163
A/black-headed_gull/Netherlands/86/2008	H13N8	MF146804
A/black-headed_gull/Netherlands/83/2008	H13N8	KX977682
A/black-headed_gull/Netherlands/66/2008	H13N8	MF147024
A/black-headed_gull/Netherlands/93/2008	H13N8	MF146947
A/black-headed_gull/Netherlands/67/2008	H13N8	MF145926
A/black-headed_gull/Netherlands/70/2008	H13N8	MF147966
A/black-headed_gull/Netherlands/74/2008	H13N8	MF146225
A/black-headed_gull/Netherlands/68/2008	H13N8	MF146489
A/black-headed_gull/Netherlands/96/2008	H13N8	KX978879
A/black-headed_gull/Netherlands/97/2008	H13N8	MF147389
A/black-headed_gull/Netherlands/94/2008	H13N8	KX979235
A/black-headed_gull/Netherlands/102/2008	H13N8	KX979000
A/black-headed_gull/Netherlands/95/2008	H13N8	MF145870
A/black-headed_gull/Sweden/74342/2008	H13N8	CY184493
A/black-headed_gull/Netherlands/24/2008	H13N8	MF147556
A/black-headed_gull/Netherlands/21/2008	H13N8	KX977986
A/black-headed_gull/Netherlands/22/2008	H13N8	MF147383
A/black-headed_gull/Netherlands/25/2008	H13N8	KX978664
A/black-headed_gull/Netherlands/23/2008	H13N8	KX978359
A/herring_gull/Mongolia/454/2008	H13N8	JF775475
A/black-headed_gull/Netherlands/2/2010	H13N8	MF147655
A/black-headed_gull/Netherlands/4/2010	H13N8	KX978150
A/black-headed_gull/Netherlands/5/2010	H13N8	MF146320
A/black-headed_gull/Netherlands/6/2010	H13N8	KX977890
A/black-headed_gull/Netherlands/7/2010	H13N8	MF682810
A/black-headed_gull/Netherlands/10/2010	H13N8	KX979204
A/yellow-legged_gull/Georgia/1/2011	H13N8	MF145923
A/black-headed_gull/Republic_of_Georgia/1/2011	H13N8	CY185518
A/black-headed_gull/Republic_of_Georgia/4/2011	H13N8	CY185542
A/black-headed_gull/Republic_of_Georgia/3/2011	H13N8	CY185534
A/black-headed_gull/Republic_of_Georgia/6/2011	H13N8	CY185558
A/black-headed_gull/Netherlands/20/2011	H13N8	MF146812
A/black-headed_gull/Netherlands/15/2011	H13N8	KX979514
A/black-headed_gull/Netherlands/12/2011	H13N8	MF147334
A/black-headed_gull/Netherlands/3/2011	H13N8	MF147635
A/black-headed_gull/Netherlands/23/2011	H13N8	MF575143
A/black-headed_gull/Netherlands/14/2011	H13N8	MF147437
A/black-headed_gull/Netherlands/19/2011	H13N8	MF145756
A/black-headed_gull/Netherlands/18/2011	H13N8	KX979025
A/black-headed_gull/Netherlands/4/2011	H13N8	MF146265
A/black-headed_gull/Netherlands/17/2011	H13N8	MF145773
A/black-headed_gull/Netherlands/25/2011	H13N8	MF146295
A/black-headed_gull/Netherlands/2/2011	H13N8	KX978232
A/black-headed_gull/Netherlands/21/2011	H13N8	KX979406
A/black-headed_gull/Netherlands/26/2011	H13N8	MF146116
A/black-headed_gull/Netherlands/24/2011	H13N8	MF575192
A/black-headed_gull/Netherlands/10/2011	H13N8	MF148121
A/black-headed_gull/Netherlands/5/2011	H13N8	MF575154
A/black-headed_gull/Netherlands/9/2011	H13N8	MF148146
A/black-headed_gull/Netherlands/35/2011	H13N8	KX979554
A/black-headed_gull/Netherlands/36/2011	H13N8	KX977808
A/black-headed_gull/Netherlands/38/2011	H13N8	MF147729
A/black-headed_gull/Netherlands/39/2011	H13N8	MF146133
A/black-headed_gull/Republic_of_Georgia/9/2011	H13N8	CY185662
A/yellow-legged_gull/Georgia/4/2012	H13N8	MF146209
A/yellow-legged_gull/Republic_of_Georgia/1/2013	H13N8	CY185630
A/yellow-legged_gull/Republic_of_Georgia/2/2013	H13N8	CY185638
A/black-headed_gull/Netherlands/6/2013	H13N8	MF147871
A/black-headed_gull/Netherlands/7/2013	H13N8	KX977668
A/black-headed_gull/Netherlands/9/2013	H13N8	MF146333
A/black-headed_gull/Netherlands/8/2013	H13N8	MF147184
A/black-headed_gull/Netherlands/10/2013	H13N8	KX978156
A/ring-billed_gull/Massachusetts/13DC30736-2/2013	H13N8	CY195814
A/ring-billed_gull/Massachusetts/13DC30736-1/2013	H13N8	CY195806
A/Eurasian_curlew/Liaoning/ZH-385/2014	H13N8	KR010442
A/glaucous-winged_gull/Southcentral_Alaska/15MB02016/2015	H13N8	CY213700
A/glaucous-winged_gull/Southcentral_Alaska/15MB02018/2015	H13N8	CY213708
A/black_skimmer/Chile/C20057/2016	H13N8	MH498934
A/black-tailed_gull/Weihai/17/2016	H13N8	MF461187
A/black-tailed_gull/Weihai/6/2016	H13N8	MH201569
A/Duck/China/Weihai/2017	H13N8	MH894207
A/kelp_gull/Chile/C27733/2017	H13N8	MH499118
A/ring-billed_gull/Minnesota/CLMNAI0806/2017	H13N8	MH764117
A/ring-billed_gull/Minnesota/OPMNAI0834/2017	H13N8	MH763896
A/ring-billed_gull/Minnesota/OPMNAI0806/2017	H13N8	MH764039
A/ring-billed_gull/Minnesota/CLMNAI0821/2017	H13N8	MH764015
A/ring-billed_gull/Minnesota/CLMNAI0827/2017	H13N8	MH764149
A/ring-billed_gull/Minnesota/OPMNAI0801/2017	H13N8	MH763960
A/ring-billed_gull/Minnesota/CLMNAI0809/2017	H13N8	MH763978
A/ring-billed_gull/Minnesota/OPMNAI0809/2017	H13N8	MH764023
A/ring-billed_gull/Minnesota/CLMNAI0790/2017	H13N8	MH764101
A/ring-billed_gull/Minnesota/CLMNAI0815/2017	H13N8	MH763986
A/ring-billed_gull/Minnesota/OPMNAI0817/2017	H13N8	MH764047
A/ring-billed_gull/Minnesota/OPMNAI0816/2017	H13N8	MH763864
A/ring-billed_gull/Minnesota/OPMNAI0815/2017	H13N8	MH763936
A/ring-billed_gull/Minnesota/CLMNAI0814/2017	H13N8	MH764133
A/ring-billed_gull/Minnesota/CLMNAI0833/2017	H13N8	MH764157
A/ring-billed_gull/Minnesota/CLMNAI0811/2017	H13N8	MH764031
A/ring-billed_gull/Minnesota/CLMNAI0818/2017	H13N8	MH764141
A/ring-billed_gull/Minnesota/CLMNAI0808/2017	H13N8	MH764125
A/ring-billed_gull/Minnesota/CLMNAI0829/2017	H13N8	MH764007
A/ring-billed_gull/Minnesota/CLMNAI0798/2017	H13N8	MH764109
A/ring-billed_gull/Minnesota/OPMNAI0814/2017	H13N8	MH763970
A/ring-billed_gull/Minnesota/OPMNAI0800/2017	H13N8	MH764073
A/ring-billed_gull/Minnesota/CLMNAI0955/2017	H13N8	MH764181
A/ring-billed_gull/Minnesota/CLMNAI0968/2017	H13N8	MH764189
A/ring-billed_gull/Minnesota/CLMNAI0974/2017	H13N8	MH764197
A/ring-billed_gull/Minnesota/OPMNAI0966/2017	H13N8	MH764055
A/ring-billed_gull/Minnesota/CLMNAI1320/2017	H13N8	MH763872
A/kelp_gull/Argentina/LDC4/2006	H13N9	EU523141
A/ruddy_turnstone/Delaware_Bay/520/1988	H13N9	CY126293
A/ruddy_turnstone/Delaware_Bay/131/2004	H13N9	MH579322
A/semipalmated_sandpiper/Delaware_Bay/68/2004	H13N9	MH578923
A/shorebird/DE/68/2004	H13N9	CY004448
A/shorebird/Delaware/221/2006	H13N9	CY043893
A/shorebird/Delaware/224/2006	H13N9	CY043901
A/glaucous_gull/Alaska/44199-006/2006	H13N9	HM059977
A/lesser_snow_goose/Alaska/44199-115/2006	H13N9	HM059971
A/glaucous_gull/Alaska/44199-104/2006	H13N9	HM059967
A/herring_gull/New_Jersey/AI07-418/2007	H13N9	MH597000
A/semipalmated_sandpiper/Delaware_Bay/142/2007	H13N9	MH578869
A/kelp_gull/Delaware_Bay/304/2007	H13N9	MH579076
A/shorebird/Delaware_Bay/424/2007	H13N9	CY127804
A/laughing_gull/New_Jersey/Sg-00485/2008	H13N9	CY144986
A/laughing_gull/New_Jersey/Sg-00568/2008	H13N9	CY042606
A/laughing_gull/New_Jersey/Sg-00559/2008	H13N9	CY042592
A/seagull/Chile/5775/2009	H13N9	KF772955
A/Franklins_gull/Chile/C17421/2016	H13N9	MH499061
A/Franklins_gull/Chile/C17422/2016	H13N9	MH499180
A/black_skimmer/Chile/C20084/2016	H13N9	MH499121
A/whimbrel/Chile/C20106/2016	H13N9	MH499039
A/whimbrel/Chile/C20075/2016	H13N9	MH499029
A/American_oystercatcher/Chile/C20102/2016	H13N9	MH499136
A/Franklins_gull/Chile/C20149/2016	H13N9	MH498799
A/black_skimmer/Chile/C20100/2016	H13N9	MH499110
A/Franklins_gull/Chile/C20094/2016	H13N9	MH499150
A/black_skimmer/Chile/C20123/2016	H13N9	MH499210
A/Franklins_gull/Chile/C20069/2016	H13N9	MH499026
A/black_skimmer/Chile/C20077/2016	H13N9	MH498686
A/Franklins_gull/Chile/C20118/2016	H13N9	MH498931
A/Franklins_gull/Chile/C20086/2016	H13N9	MH498916
A/black_skimmer/Chile/C20124/2016	H13N9	MH498802
A/elegant_tern/Chile/C20093/2016	H13N9	MH499063
A/black_skimmer/Chile/C20140/2016	H13N9	MH498973
A/blackish_oystercatcher/Chile/C20062/2016	H13N9	MH499052
A/elegant_tern/Chile/C20085/2016	H13N9	MH498796
A/whimbrel/Chile/C20144/2016	H13N9	MH498998
A/black_skimmer/Chile/C20142/2016	H13N9	MH499105
A/black_skimmer/Chile/C20108/2016	H13N9	MH498834
A/Franklins_gull/Chile/C20070/2016	H13N9	MH498831
A/whimbrel/Chile/C20073/2016	H13N9	MH499058
A/white-backed_stilt/Chile/C20090/2016	H13N9	MH498939
A/kelp_gull/Chile/C20137/2016	H13N9	MH499047
A/Franklins_gull/Chile/C20110/2016	H13N9	MH498927
A/Franklins_gull/Chile/C20061/2016	H13N9	MH498708
A/whimbrel/Chile/C20147/2016	H13N9	MH499151
A/Franklins_gull/Chile/C20373/2016	H13N9	MH499096
A/shorebird/Delaware/172/2006	H16N3	CY130115
A/shorebird/Delaware/168/06	H16N3	EU030975
A/common gull/Norway/10_1617/2006	H16N3	HE802738
A/black-headed gull/Sweden/74340/2008	H16N3	CY184485
A/herring gull/New Jersey/780/1986	H16N3	CY136595
A/laughing gull/Delaware Bay/2839/1987	H16N3	CY136635
A/laughing gull/Delaware Bay/2623/1987	H16N3	CY136619
A/herring gull/Delaware Bay/2617/1987	H16N3	CY136611
A/herring gull/Delaware Bay/712/1988	H16N3	CY136734
A/laughing gull/Delaware Bay/296/1998	H16N3	CY127450
A/herring gull/New York/AI00-532/2000	H16N3	CY144183
A/European herring gull/Netherlands/5/2006	H16N3	MF147518
A/shorebird/Delaware/195/2006	H16N3	CY045388
A/black headed gull/Mongolia/1756/2006	H16N3	GQ907299
A/glaucous gull/Alaska/44198-027/2006	H16N3	HM059966
A/great black-backed gull/Delaware Bay/49/2007	H16N3	MH579005
A/black-headed gull/Netherlands/7/2007	H16N3	KX978515
A/black-headed gull/Netherlands/8/2007	H16N3	KX978153
A/black-headed gull/Netherlands/3/2007	H16N3	MF682904
A/black-headed gull/Netherlands/9/2007	H16N3	KX978739
A/kelp gull/Delaware Bay/559/2008	H16N3	MH733794
A/black-headed gull/Netherlands/33/2008	H16N3	MF147173
A/black-headed gull/Netherlands/45/2008	H16N3	MF146164
A/black-headed gull/Netherlands/42/2008	H16N3	MF145974
A/black-headed gull/Netherlands/27/2008	H16N3	MF147465
A/black-headed gull/Netherlands/46/2008	H16N3	MF146544
A/black-headed gull/Netherlands/41/2008	H16N3	MF148147
A/black-headed gull/Netherlands/29/2008	H16N3	MF147781
A/black-headed gull/Netherlands/36/2008	H16N3	MF147938
A/black-headed gull/Netherlands/40/2008	H16N3	MF146067
A/black-headed gull/Netherlands/47/2008	H16N3	MF146254
A/black-headed gull/Netherlands/28/2008	H16N3	MF147254
A/black-headed gull/Netherlands/26/2008	H16N3	MF147210
A/great black-backed gull/Netherlands/1/2008	H16N3	MF147027
A/black-headed gull/Netherlands/43/2008	H16N8	MF147331
A/black-headed gull/Netherlands/80/2008	H16N3	MF145949
A/black-headed gull/Netherlands/62/2008	H16N3	MF146739
A/black-headed gull/Netherlands/72/2008	H16N3	MF146012
A/black-headed gull/Netherlands/76/2008	H16N3	MF145770
A/black-headed gull/Netherlands/54/2008	H16N3	MF147737
A/black-headed gull/Netherlands/77/2008	H16N3	MF147686
A/black-headed gull/Netherlands/84/2008	H16N3	MF147775
A/black-headed gull/Netherlands/53/2008	H16N3	MF146270
A/black-headed gull/Netherlands/69/2008	H16N3	MF147784
A/black-headed gull/Netherlands/82/2008	H16N3	MF145792
A/black-headed gull/Netherlands/56/2008	H16N3	MF147338
A/black-headed gull/Netherlands/75/2008	H16N3	MF147399
A/black-headed gull/Netherlands/81/2008	H16N3	KX978703
A/black-headed gull/Netherlands/61/2008	H16N3	MF682788
A/black-headed gull/Netherlands/60/2008	H16N3	MF147587
A/black-headed gull/Netherlands/78/2008	H16N3	MF147743
A/black-headed gull/Netherlands/57/2008	H16N3	MF147791
A/black-headed gull/Netherlands/79/2008	H16N3	MF147955
A/black-headed gull/Netherlands/85/2008	H16N3	MF147795
A/black-headed gull/Netherlands/63/2008	H16N3	KX978725
A/black-headed gull/Netherlands/91/2008	H16N3	MF145782
A/black-headed gull/Netherlands/50/2008	H16N3	MF147560
A/black-headed gull/Netherlands/92/2008	H16N3	KX978880
A/black-headed gull/Netherlands/89/2008	H16N3	MF146587
A/black-headed gull/Netherlands/59/2008	H16N3	MF145780
A/black-headed gull/Netherlands/98/2008	H16N3	KX979389
A/black-headed gull/Netherlands/101/2008	H16N3	KX978544
A/black-headed gull/Netherlands/100/2008	H16N3	MF146075
A/black-headed gull/Netherlands/99/2008	H16N3	KX978724
A/glaucous-winged gull/Southcentral Alaska/12NH01265/2008	H16N3	CY196753
A/glaucous-winged gull/Southcentral Alaska/12NH01285/2008	H16N3	CY196761
A/glaucous-winged gull/Southcentral Alaska/12NH01593/2008	H16N3	CY196793
A/glaucous-winged gull/Southcentral Alaska/12NH01538/2008	H16N3	CY196777
A/glaucous-winged gull/Southcentral Alaska/12NH01540/2008	H16N3	CY196785
A/glaucous-winged gull/Southcentral Alaska/12NH01600/2008	H16N3	CY196801
A/glaucous-winged gull/Southcentral Alaska/12NH01518/2008	H16N3	CY196769
A/glaucous-winged gull/Southcentral Alaska/12NH01679/2008	H16N3	CY196817
A/glaucous-winged gull/Southcentral Alaska/12NH01647/2008	H16N3	CY196809
A/black-headed gull/Netherlands/32/2009	H16N3	KX978543
A/black-headed gull/Netherlands/35/2009	H16N3	KX978925
A/black-headed gull/Netherlands/14/2009	H16N3	KX977934
A/black-headed gull/Netherlands/12/2009	H16N3	MF147043
A/black-headed gull/Netherlands/19/2009	H16N3	MF147276
A/black-headed gull/Netherlands/21/2009	H16N3	MF959963
A/black-headed gull/Netherlands/16/2009	H16N3	KX977781
A/black-headed gull/Netherlands/15/2009	H16N3	MF147598
A/black-headed gull/Netherlands/26/2009	H16N3	MF146474
A/black-headed gull/Netherlands/25/2009	H16N3	MF145969
A/black-headed gull/Netherlands/28/2009	H16N3	KX979044
A/black-headed gull/Netherlands/22/2009	H16N3	KX979100
A/black-headed gull/Netherlands/24/2009	H16N3	MF146605
A/black-headed gull/Netherlands/23/2009	H16N3	MF147439
A/black-headed gull/Sweden/87533/2009	H16N3	CY184501
A/glaucous-winged gull/Southcentral Alaska/9JR0783R0/2009	H16N3	CY070889
A/mallard/Quebec/02916-1/2009	H16N3	CY125611
A/gull/Newfoundland/1413/2009	H16N9	KC845026
A/ring-billed gull/Delaware/AI10-1144/2010	H16N3	MH500886
A/ring-billed gull/Delaware/AI10-1073/2010	H16N3	MH500926
A/herring gull/Newfoundland/GR032/2010	H16N3	KC845042
A/black-headed gull/Netherlands/3/2010	H16N3	KX979114
A/black-headed gull/Netherlands/14/2010	H16N3	KX978490
A/black-headed gull/Netherlands/11/2010	H16N3	KX978881
A/black-headed gull/Netherlands/9/2010	H16N3	KX978897
A/gull/Southeastern Alaska/10JR01527R0/2010	H16N3	CY130490
A/glaucous-winged gull/Southeastern Alaska/10JR01572R0/2010	H16N3	CY130498
A/glaucous-winged gull/Southeastern Alaska/10JR01700R0/2010	H16N3	CY130514
A/glaucous-winged gull/Southeastern Alaska/10JR01681R0/2010	H16N3	CY130506
A/glaucous-winged gull/Southcentral Alaska/10JR01814/2010	H16N3	CY196014
A/glaucous-winged gull/Southeastern Alaska/10JR01811R0/2010	H16N3	CY130522
A/black-headed gull/Iceland/713/2010	H16N3	CY138150
A/herring gull/Newfoundland/YH019/2010	H16N3	KC845119
A/European herring gull/Netherlands/1/2010	H16N3	KX979396
A/glaucous-winged gull/Southcentral Alaska/11JR00366/2011	H16N3	CY196408
A/black-headed gull/Netherlands/7/2011	H16N3	MF575285
A/black-headed gull/Netherlands/11/2011	H16N3	MF147407
A/black-headed gull/Netherlands/1/2011	H16N3	KX978642
A/black-headed gull/Netherlands/22/2011	H16N3	MF575197
A/black-headed gull/Netherlands/13/2011	H16N3	KX978679
A/black-headed gull/Netherlands/6/2011	H16N3	MF146013
A/black-headed gull/Netherlands/28/2011	H16N3	MF146212
A/black-headed gull/Netherlands/30/2011	H16N3	MF146219
A/black-headed gull/Netherlands/31/2011	H16N3	MF147293
A/black-headed gull/Netherlands/29/2011	H16N3	KX979362
A/black-headed gull/Netherlands/33/2011	H16N3	MF145925
A/black-headed gull/Netherlands/32/2011	H16N3	KX978333
A/black-headed gull/Netherlands/34/2011	H16N3	MF146610
A/black-headed gull/Netherlands/27/2011	H16N3	MF147090
A/black-headed gull/Netherlands/37/2011	H16N3	MF146401
A/Black-Headed Gull/Utluk/2-2-08/2011	H16N3	MK351599
A/glaucous-winged gull/Southcentral Alaska/11JR02017/2011	H16N3	CY196600
A/glaucous-winged gull/Southcentral Alaska/11JR01716/2011	H16N3	CY196456
A/glaucous-winged gull/Southcentral Alaska/11JR01711/2011	H16N3	CY196432
A/glaucous-winged gull/Southcentral Alaska/11JR01719/2011	H16N3	CY196464
A/glaucous-winged gull/Southcentral Alaska/11JR01871/2011	H16N3	CY196568
A/glaucous-winged gull/Southcentral Alaska/11JR01736/2011	H16N3	CY196512
A/glaucous-winged gull/Southcentral Alaska/11JR01734/2011	H16N3	CY196504
A/glaucous-winged gull/Southcentral Alaska/11JR01902/2011	H16N3	CY196576
A/glaucous-winged gull/Southcentral Alaska/11JR01761/2011	H16N3	CY196536
A/glaucous-winged gull/Southcentral Alaska/11JR01710/2011	H16N3	CY196424
A/glaucous-winged gull/Southcentral Alaska/11JR01712/2011	H16N3	CY196440
A/glaucous-winged gull/Southcentral Alaska/11JR01713/2011	H16N3	CY196448
A/glaucous-winged gull/Southcentral Alaska/11JR01859/2011	H16N3	CY196560
A/glaucous-winged gull/Southcentral Alaska/11JR01725/2011	H16N3	CY196480
A/glaucous-winged gull/Southcentral Alaska/11JR01724/2011	H16N3	CY196472
A/glaucous-winged gull/Southcentral Alaska/11JR01852/2011	H16N3	CY196552
A/glaucous-winged gull/Southcentral Alaska/11JR01908/2011	H16N3	CY196592
A/glaucous-winged gull/Southcentral Alaska/11JR01739/2011	H16N3	CY196528
A/glaucous-winged gull/Southcentral Alaska/11JR01906/2011	H16N3	CY196584
A/glaucous-winged gull/Southcentral Alaska/11JR01785/2011	H16N3	CY196544
A/glaucous-winged gull/Southcentral Alaska/11JR01368/2011	H16N3	CY196416
A/glaucous-winged gull/Southcentral Alaska/11JR01732/2011	H16N3	CY196488
A/glaucous-winged gull/Southcentral Alaska/11JR01733/2011	H16N3	CY196496
A/glaucous-winged gull/Southcentral Alaska/11JR01738/2011	H16N3	CY196520
A/glaucous-winged gull/Southcentral Alaska/11JR02272/2011	H16N3	CY196608
A/herring gull/Newfoundland/GR366/2011	H16N3	KC845050
A/glaucous gull-herring gull hybrid/Iceland/1108/2011	H16N3	CY149345
A/black-headed gull/Republic of Georgia/4/2012	H16N3	CY185590
A/sanderling/Delaware Bay/402/2012	H16N3	MH733733
A/dunlin/Delaware Bay/347/2012	H16N3	MK627641
A/black-headed gull/Netherlands/93/2012	H16N3	KX978641
A/black-headed gull/Netherlands/107/2012	H16N3	KX977628
A/black-headed gull/Netherlands/114/2012	H16N3	KX977760
A/glaucous-winged gull/Southcentral Alaska/12NH01263/2012	H16N3	CY195790
A/glaucous-winged gull/Southcentral Alaska/12MB01577/2012	H16N3	CY195684
A/glaucous-winged gull/Southcentral Alaska/12MB01573/2012	H16N3	CY195676
A/glaucous-winged gull/Southcentral Alaska/12MB01618/2012	H16N3	CY195692
A/glaucous-winged gull/Southcentral Alaska/12MB01620/2012	H16N3	CY195700
A/glaucous-winged gull/Southcentral Alaska/12MB01823/2012	H16N3	CY195716
A/glaucous-winged gull/Southcentral Alaska/12MB01812/2012	H16N3	CY195708
A/glaucous-winged gull/Southcentral Alaska/12NH01632/2012	H16N3	CY195798
A/glaucous gull-herring gull hybrid/Iceland/2442/2012	H16N3	MZ565514
A/glaucous gull-herring gull hybrid/Iceland/2297/2012	H16N3	MZ565506
A/herring gull/Iceland/2120/2012	H16N3	MZ565535
A/herring gull/Iceland/2207/2012	H16N3	MZ565559
A/herring gull/Iceland/2173/2012	H16N3	MZ565543
A/herring gull/Iceland/2226/2012	H16N3	MZ565567
A/gull/Massachusetts/12JR00662/2012	H16N3	CY195660
A/gull/Massachusetts/13WP00522/2013	H16N3	CY195838
A/gull/Massachusetts/13WP00539/2013	H16N3	CY195846
A/ruddy turnstone/New Jersey/AI13-2872/2013	H16N3	MH502499
A/laughing gull/New Jersey/AI13-1937/2013	H16N3	MH501075
A/black-headed gull/Netherlands/3/2013	H16N3	KX979036
A/black-headed gull/Netherlands/2/2013	H16N3	KX977676
A/black-headed gull/Netherlands/4/2013	H16N3	KX977896
A/black-headed gull/Netherlands/5/2013	H16N3	KX978787
A/California gull/California/1196P/2013	H16N3	CY177446
A/glaucous-winged gull/Southcentral Alaska/13MB01431/2013	H16N3	CY239293
A/glaucous-winged gull/Southcentral Alaska/13MB02410/2013	H16N3	CY239301
A/glaucous-winged gull/Southcentral Alaska/13MB02526/2013	H16N3	CY213716
A/glaucous-winged gull/Southcentral Alaska/13MB02527/2013	H16N3	CY213724
A/glaucous-winged gull/Southcentral Alaska/13MB02558/2013	H16N3	CY213732
A/glaucous-winged gull/Southcentral Alaska/13MB02599/2013	H16N3	CY213772
A/glaucous-winged gull/Southcentral Alaska/13MB02593/2013	H16N3	CY213764
A/glaucous-winged gull/Southcentral Alaska/13MB02561/2013	H16N3	CY213740
A/glaucous-winged gull/Southcentral Alaska/13MB02569/2013	H16N3	CY213748
A/glaucous-winged gull/Southcentral Alaska/13MB02582/2013	H16N3	CY213756
A/glaucous-winged gull/Alaska/567/2013	H16N3	KY131087
A/duck/Hokkaido/WZ82/2013	H16N3	AB937720
A/ruddy turnstone/Delaware Bay/48/2014	H16N3	MK637101
A/ruddy turnstone/Delaware Bay/486/2014	H16N3	MK637242
A/black-headed gull/Netherlands/36/2014	H16N3	MF575165
A/glaucous-winged gull/Southcentral Alaska/14MB00623/2014	H16N3	CY206867
A/glaucous-winged gull/Southcentral Alaska/14MB01306/2014	H16N3	CY206875
A/glaucous-winged gull/Southcentral Alaska/14MB01318/2014	H16N3	CY206883
A/glaucous-winged gull/Southcentral Alaska/14MB01336/2014	H16N3	CY206682
A/glaucous-winged gull/Southcentral Alaska/14MB01392/2014	H16N3	CY206899
A/glaucous-winged gull/Southcentral Alaska/14MB01383/2014	H16N3	CY206891
A/glaucous-winged gull/Southcentral Alaska/14MB01444/2014	H16N3	CY239309
A/glaucous-winged gull/Southcentral Alaska/14MB01417/2014	H16N3	CY206907
A/glaucous-winged gull/Southcentral Alaska/14MB01422/2014	H16N3	CY206923
A/glaucous-winged gull/Southcentral Alaska/14MB01438/2014	H16N3	CY206931
A/glaucous-winged gull/Southcentral Alaska/14MB01418/2014	H16N3	CY206915
A/glaucous-winged gull/Southcentral Alaska/14MB01615/2014	H16N3	CY206939
A/glaucous-winged gull/Southcentral Alaska/14MB01705/2014	H16N3	CY206947
A/glaucous-winged gull/Southcentral Alaska/14MB01770/2014	H16N3	CY206955
A/glaucous-winged gull/Southcentral Alaska/14MB01819/2014	H16N3	CY206963
A/glaucous-winged gull/Southcentral Alaska/14MB01893/2014	H16N3	CY206987
A/glaucous-winged gull/Southcentral Alaska/14MB01886/2014	H16N3	CY206979
A/glaucous-winged gull/Southcentral Alaska/14MB01884/2014	H16N3	CY206971
A/glaucous-winged gull/Southcentral Alaska/14MB01959/2014	H16N3	CY207003
A/glaucous-winged gull/Southcentral Alaska/14MB01926/2014	H16N3	CY206995
A/glaucous-winged gull/Southcentral Alaska/14MB02081/2014	H16N3	CY207019
A/glaucous-winged gull/Southcentral Alaska/14MB02094/2014	H16N3	CY239317
A/glaucous-winged gull/Southcentral Alaska/14MB02018/2014	H16N3	CY207011
A/herring gull/Iceland/3817/2014	H16N3	MZ575063
A/herring gull/Iceland/3833/2014	H16N3	MZ717542
A/herring gull/Iceland/3819/2014	H16N3	MZ717534
A/herring gull/Iceland/3816/2014	H16N3	MZ575055
A/herring gull/Iceland/3823/2014	H16N3	MZ575071
A/mallard/Alaska/903/2014	H16N3	KT338600
A/herring gull/Iceland/3894/2014	H16N3	MZ575079
A/great black-backed gull/Iceland/3850/2014	H16N3	MZ717406
A/lesser black-backed gull/Iceland/3899/2014	H16N3	MZ575087
A/herring gull/Iceland/3863/2014	H16N3	MZ717550
A/glaucous-winged gull/Alaska/915/2014	H16N3	KT338608
A/northern pintail/Alaska/886/2014	H16N3	KT338584
A/black-headed gull/Netherlands/18/2014	H16N3	MF148073
A/European herring gull/Netherlands/2/2014	H16N3	MF145898
A/black-headed gull/Netherlands/1/2015	H16N3	MF148015
A/gull/New Jersey/UGAI15-3459/2015	H16N3	MH501043
A/gull/New Jersey/UGAI15-3414/2015	H16N3	MH501027
A/black-headed gull/Netherlands/2/2015	H16N3	KX978826
A/black-headed gull/Netherlands/3/2015	H16N3	KX979043
A/black-headed gull/Netherlands/5/2015	H16N3	KX978191
A/black-headed gull/Netherlands/4/2015	H16N3	KX977966
A/glaucous-winged gull/Southcentral Alaska/15MB01680/2015	H16N3	CY213660
A/glaucous-winged gull/Southcentral Alaska/15MB01735/2015	H16N3	CY213556
A/glaucous-winged gull/Southcentral Alaska/15MB01747/2015	H16N3	CY213676
A/glaucous-winged gull/Southcentral Alaska/15MB01758/2015	H16N3	CY213684
A/lesser black-backed gull/Netherlands/1/2015	H16N3	MF693992
A/glaucous gull/Iceland/4377/2015	H16N3	MZ717398
A/herring gull/Iceland/4549/2015	H16N3	MZ717558
A/European herring gull/Netherlands/3/2015	H16N3	MF694233
A/brown-hooded gull/Chile/C8851/2016	H16N3	MH499093
A/kelp gull/Chile/C10579/2016	H16N3	MH134603
A/kelp gull/Chile/C10798/2016	H16N3	MH134680
A/dolphin gull/Chile/C10783/2016	H16N3	MH158638
A/kelp gull/Chile/C10779/2016	H16N3	MH134790
A/Franklin's gull/Chile/C10794/2016	H16N3	MH134771
A/kelp gull/Chile/C10826/2016	H16N3	MH134661
A/Franklin's gull/Chile/C10784/2016	H16N3	MH134860
A/glaucous-winged gull/Southcentral Alaska/16MB00033/2016	H16N3	CY239274
A/glaucous-winged gull/Southcentral Alaska/16MB00031/2016	H16N3	CY239381
A/black-headed gull/Netherlands/1/2016	H16N3	MF694106
A/black-headed gull/Netherlands/3/2016	H16N3	MF693962
A/glaucous-winged gull/Southcentral Alaska/16MB02936/2016	H16N3	CY239325
A/glaucous-winged gull/Southcentral Alaska/16MB02942/2016	H16N3	CY239341
A/glaucous-winged gull/Southcentral Alaska/16MB02941/2016	H16N3	CY239333
A/glaucous-winged gull/Southcentral Alaska/16MB02960/2016	H16N3	CY239349
A/glaucous-winged gull/Southcentral Alaska/16MB03027/2016	H16N3	CY239357
A/glaucous-winged gull/Southcentral Alaska/16MB03046/2016	H16N3	CY239373
A/glaucous-winged gull/Southcentral Alaska/16MB03089/2016	H16N3	CY239389
A/glaucous-winged gull/Southcentral Alaska/16MB03039/2016	H16N3	CY239365
A/glaucous-winged gull/Southcentral Alaska/16MB03160/2016	H16N3	CY239397
A/Larus argentatus/Belgium/U1610336_H907447/2016	H16N3	MT407158
A/herring gull/Iceland/6076/2016	H16N3	MZ717566
A/black-headed Gull/Netherlands/5/2017	H16N3	MK192390
A/Glaucous-Winged Gull/Southcentral Alaska/17MB03725/2017	H16N3	MN210192
A/Mew Gull/Southcentral Alaska/18MB01898/2018	H16N3	MN210313
A/Glaucous-Winged Gull/Southcentral Alaska/18MB02150/2018	H16N3	MN210249
A/laughing gull/Delaware Bay/436/2018	H16N3	MK345968
A/laughing gull/Delaware Bay/453/2018	H16N3	MK345905
A/laughing gull/Delaware Bay/464/2018	H16N3	MK345852
A/Herring Gull/Delaware/608/2019	H16N3	MN911192
A/Laughing Gull/Delaware/589/2019	H16N3	MN911222
A/Herring Gull/Delaware/597/2019	H16N3	MN911208
A/Glaucous-Winged Gull/Alaska/19MB02467/2019	H16N3	MW872119
A/Glaucous-Winged Gull/Alaska/19MB02493/2019	H16N3	MW872194
A/Glaucous-Winged Gull/Alaska/19MB02458/2019	H16N3	MW872239
A/Glaucous-Winged Gull/Alaska/19MB02464/2019	H16N3	MW872231
A/Glaucous-Winged Gull/Alaska/19MB02474/2019	H16N3	MW872173
A/Glaucous-Winged Gull/Alaska/19MB02477/2019	H16N3	MW872218
A/Glaucous-Winged Gull/Alaska/19MB02461/2019	H16N3	MW872124
A/Glaucous-Winged Gull/Alaska/19MB02459/2019	H16N3	MW872156
A/Glaucous-Winged Gull/Alaska/19MB02547/2019	H16N3	MW872205
A/Glaucous-Winged Gull/Alaska/19MB02504/2019	H16N3	MW872214
A/Glaucous-Winged Gull/Alaska/19MB02555/2019	H16N3	MW872114
A/Glaucous-Winged Gull/Alaska/19MB02557/2019	H16N3	MW872255
A/glaucous-winged gull/Alaska/AK19-391/2019	H16N3	MW873581
A/glaucous-winged gull/Alaska/AK19-396/2019	H16N3	MW873589
A/glaucous-winged gull/Alaska/AK19-381/2019	H16N3	MW873573
A/Glaucous-Winged Gull/Alaska/20MB02837/2020	H16N3	MZ015679
A/Glaucous-Winged Gull/Alaska/20MB02826/2020	H16N3	MZ015695
A/Glaucous-Winged Gull/Alaska/20MB02834/2020	H16N3	MZ015707
A/Glaucous-Winged Gull/Alaska/20MB02816/2020	H16N3	MZ015639
A/Glaucous-Winged Gull/Alaska/20MB02858/2020	H16N3	MZ015656
A/Great Black-Backed Gull/Delaware/610/2021	H16N3	OM966139
A/Laughing Gull/Delaware/583/2021	H16N3	OM965809
A/Laughing Gull/Delaware/591/2021	H16N3	OM966183
A/white-fronted goose/Mongolia/1-125/2008	H3N8	JN029677
A/teal/Chany/444/2009	H8N8	CY098523
A/duck/Bangladesh/33676/2017	H4N6	MH135397
A/duck/Bangladesh/33676/2017	H4N6	MH135449
A/Anas Platyrhynchos/Belgium/10811_6/2019	H5N6	MT406814
A/Anas platyrhynchos/Belgium/724/2019	H7N3	MT407030
A/duck/Viet Nam/HN-2676/2016	mixed	MK942926
A/duck/Viet Nam/HN-2677/2016	mixed	MK943137
A/duck/Viet Nam/HN-2634/2016	H6N6	MK943298
A/duck/Viet Nam/HN-2666/2016	mixed	MK943306
A/Anas platyrhynchos/Belgium/10402_H195386/2017	H1N1	MT439902
A/spot-billed duck/Ningxia/YG93/2017	H5N6	MH283052
A/duck/Hokkaido/X9/2016	H8N4	MK978903
A/duck/Mongolia/575/2018	H3N1	MK978959
A/duck/Jiangsu/SE0261/2018	H5N3	MN171449
A/teal/Egypt/MB-D-148OP/2015	H10N7	MN207978
A/teal/Egypt/MB-D-487OP/2016	H7N3	MN208014
A/teal/Egypt/MB-D-621C/2016	H7N9	MN208048
A/White-fronted Goose/Ukraine/AN-118-28-02/2013	H9N2	MW127498
A/White-fronted Goose/Ukraine/Prymorske-20-16-12/2013	H9N2	MW132934
A/shelduck/Ukraine/KT-8-2-11/2016	H1N2	MW133046
A/duck/Moscow/5744/2019	H1N1	MW186803
A/duck/Mongolia/210/2018	H3N8	MW188572
A/duck/Mongolia/451/2018	H4N1	MW188636
A/mallard/Beijing/21-MA/2011	H4N6	MK028601
A/Anseriformes/Anhui/XZ1/2014	H3N8	MN148463
A/Anseriformes/Anhui/TT41/2014	H3N8	MN148471
A/Anseriformes/Anhui/XZ3/2014	H3N8	MN148479
A/Anseriformes/Anhui/XZ4/2014	H3N8	MN148487
A/Anseriformes/Anhui/XZ9/2014	H3N8	MN148495
A/duck/Kerala/DUCL1412100031/2014	H3N8	MT272396
A/duck/Assam/DUOR1512100004/2015	H3N8	MT272420
A/duck/Assam/DUOR1512100028/2015	H3N8	MT272428
A/wild waterfowl/Queensland/JCU-234/2018	H1N1	OL371974
A/mallard/Ukraine/AN-221-13-01/2020	H7N2	MW855591
A/mallard/Ukraine/AN-223-13-01/2020	H7N3	MW855993
A/mallard/Alaska/AK20-428/2020	H6N1	MW873709
A/White-fronted Goose(Anser albifrons)/South Korea/KNU2021-21/2021	H6N1	ON514002
A/northern shoveler/North/20/2020	H3N8	ON682727
A/Wide Bird/Ebinur Lake/47/2017	H3N8	ON287064
A/Duck/Jiangsu/JS0451/2021	H3	OM527188
A/Duck/Shandong/SD0220/2021	H3	OM527220
A/mallard duck/Egypt/MB-D-1043C/2016	H4N6	OQ793818
A/garganey/Egypt/MB-D-1340C/2017	H4N6	OQ793884
A/northern pintail duck/Egypt/MB-D-1187OP/2017	H7N3	OQ793895
A/northern pintail duck/Egypt/MB-D-727OP/2016	H5N2	OQ797547
A/mallard/Balkhash/6304_PA/2014	H1N1	MK463933
A/swan/Hokkaido/481102/2017	H4N6	MK592580
A/swan/Hokkaido/481107/2017	H4N6	MK592596
A/duck/Mongolia/876/2019	H3N8	MT020269
A/duck/Mongolia/961/2019	H3N8	MT020277
A/garganey/North Kazakhstan/45/2018	H3N8	MT126634
A/muscovy duck/Vietnam/LBM189/2012	H3N2	AB781668
A/common teal/Mongolia/1920/2011	H4N6	KF454826
A/ruddy shelduck/Mongolia/686C2/2008	H2N3	KF454817
A/wild goose/Dongting/C1037/2011	H12N8	KC876690
A/duck/Hunan/S11893/2012	H4N6	CY146595
A/greylag goose/Iceland/0961/2011	H6N8	CY149521
A/greylag goose/Iceland/0921/2011	H6N8	CY149481
A/greylag goose/Iceland/0911/2011	H6N8	CY149473
A/greylag goose/Iceland/1482/2011	H6N8	CY149465
A/greylag goose/Iceland/1474/2011	H6N8	CY149457
A/mallard/Republic of Georgia/13/2011	H6N2	CY185582
A/black-necked crane/Zhaotong/ZT-12/2013	H1N2	KJ907486
A/mallard/Dalian/DZ-137/2013	H13N6	KJ907710
A/duck/Bangladesh/14VIR1121-10/2013	H4N6	KM267823
A/muscovy duck/Vietnam/LBM201/2012	H3N2	LC028111
A/Anser fabalis/China/Anhui/L144/2014	H6N1	KT717281
A/Anser fabalis/China/Anhui/L63/2014	H6N2	KT717265
A/Anser fabalis/China/Anhui/L9/2014	H6N2	KT717257
A/Anser fabalis/China/Anhui/S104/2014	H6N2	KT717241
A/Anser fabalis/China/Anhui/S148/2014	H6N2	KT717249
A/Anser fabalis/China/Anhui/S45/2014	H6N2	KT717225
A/duck/Hubei/S2114/2012	H4N8	KU160954
A/duck/Mongolia/173/2015	H3N8	LC121299
A/duck/Mongolia/179/2015	H3N8	LC121307
A/Anseriformes/Anhui/L25/2014	H1N1	KU881703
A/Anseriformes/Anhui/L259/2014	H1N1	KU881719
A/Anseriformes/Anhui/S107/2014	H1N1	KU881687
A/Anseriformes/Anhui/S3/2014	H1N1	KU881671
A/duck/Mongolia/122/2015	H3N3	LC132903
A/duck/Mongolia/124/2015	H3N2	LC132911
A/duck/Mongolia/129/2015	H3N3	LC132919
A/wild bird/Korea/SK14/2014	H1N1	KX066870
A/mallard duck/Netherlands/37/2011	H1N1	KX978589
A/duck/Hubei/ZYSYG1/2015	H6N2	KY415782
A/duck/Bangladesh/24035/2014	H10N1	KY616772
A/black-tailed godwit/Bangladesh/24734/2015	H7N5	KY635496
A/duck/Bangladesh/24704/2015	H15N9	KY635563
A/duck/Bangladesh/25891/2015	H4N6	KY635521
A/duck/Bangladesh/26918/2015	H3N6	KY635609
A/duck/Bangladesh/26980/2015	H7N9	KY635690
A/duck/Bangladesh/26992/2015	H7N9	KY635802
A/mallard duck/Georgia/10/2016	H7N7	MF694149
A/aquatic bird/South Korea/sw001/2015	H7N1	MF987898
A/aquatic bird/South Korea/sw002/2016	H1N1	MG770143
A/aquatic bird/South Korea/sw003/2016	H1N1	MG770151
A/gadwall/Altai/1202/2007	H5N2	CY049755
A/garganey/Altai/1213/2007	H5N2	CY049771

## Sheet: NP
Isolate name	Subtype	Segment ID
A/common_gull/Norway/10_1313/2009	H13N2	HE802716
A/herring_gull/NJ/782/1986	H13N2	CY004453
A/herring_gull/DE/475/1986	H13N2	CY003897
A/laughing_gull/DE/2838/1987	H13N2	CY005067
A/laughing_gull/Delaware_Bay/2838/1987	H13N2	CY185816
A/herring_gull/Massachusetts/A00080257/2006	H13N2	CY239283
A/herring_gull/Massachusetts/A00080255/2006	H13N2	CY239411
A/whimbrel/Peru/P41/2007	H13N2	KR824666
A/gull/Peru/P43/2007	H13N2	KR824674
A/Herring_Gull/Massachusetts/A00648685/2008	H13N2	MN210271
A/Herring_Gull/Massachusetts/A00648696/2008	H13N2	MN210279
A/great_black-backed_gull/Newfoundland/296/2008	H13N2	GU724154
A/black-headed_gull/Netherlands/4/2009	H13N2	MF959986
A/black-headed_gull/Netherlands/3/2009	H13N2	MF148033
A/black-headed_gull/Netherlands/7/2009	H13N2	MF146657
A/black-headed_gull/Netherlands/9/2009	H13N2	KX978833
A/black-headed_gull/Netherlands/6/2009	H13N2	MF145729
A/black-headed_gull/Netherlands/8/2009	H13N2	MF146247
A/black-headed_gull/Netherlands/1/2009	H13N2	KX977872
A/black-headed_gull/Netherlands/2/2009	H13N2	MF146337
A/black-headed_gull/Netherlands/5/2009	H13N2	MF146154
A/black-headed_gull/Netherlands/37/2009	H13N2	KX978310
A/black-headed_gull/Netherlands/36/2009	H13N2	MF146184
A/black-headed_gull/Netherlands/38/2009	H13N2	MF146907
A/black-headed_gull/Netherlands/31/2009	H13N2	KX978635
A/black-headed_gull/Netherlands/34/2009	H13N2	MF682694
A/black-headed_gull/Netherlands/33/2009	H13N2	KX977600
A/black-headed_gull/Netherlands/13/2009	H13N2	MF145736
A/black-headed_gull/Netherlands/18/2009	H13N2	KX978258
A/black-headed_gull/Netherlands/27/2009	H13N2	KX977673
A/gull/Peru/CH02/2009	H13N2	KR824561
A/mallard/Korea/SH38-45/2010	H13N2	JX030409
A/black_skimmer/Peru/CH55/2010	H13N2	KR824607
A/black-headed_gull/Netherlands/8/2010	H13N2	KX977616
A/black-headed_gull/Netherlands/12/2010	H13N2	KX978891
A/black-headed_gull/Netherlands/13/2010	H13N2	KX978744
A/gull/Peru/CH121/2010	H13N2	KR824569
A/common_snipe/Republic_of_Georgia/1/2012	H13N2	CY185366
A/Armenian_gull/Republic_of_Georgia/2/2012	H13N2	CY185350
A/glaucous-winged_gull/Alaska/695/2013	H13N2	KY131145
A/glaucous-winged_gull/Alaska/545/2013	H13N2	KY131081
A/glaucous-winged_gull/Alaska/664/2013	H13N2	KY131129
A/glaucous-winged_gull/Alaska/654/2013	H13N2	KY131113
A/glaucous-winged_gull/Alaska/414/2013	H13N2	KY131041
A/glaucous-winged_gull/Alaska/387/2013	H13N2	KY131018
A/glaucous-winged_gull/Alaska/544/2013	H13N2	KY131073
A/glaucous-winged_gull/Alaska/458/2013	H13N2	KY131057
A/glaucous-winged_gull/Alaska/667/2013	H13N2	KY131137
A/glaucous-winged_gull/Alaska/660/2013	H13N2	KY131121
A/black-headed_gull/Netherlands/37/2014	H13N2	MF147326
A/black-headed_gull/Netherlands/25/2014	H13N2	KX978843
A/black-headed_gull/Netherlands/23/2014	H13N2	KX977841
A/black-headed_gull/Netherlands/24/2014	H13N2	MF147834
A/black-headed_gull/Netherlands/8/2014	H13N2	KX978069
A/black-headed_gull/Netherlands/27/2014	H13N2	KX978636
A/black-headed_gull/Netherlands/12/2014	H13N2	KX978158
A/black-headed_gull/Netherlands/4/2014	H13N2	MF575162
A/black-headed_gull/Netherlands/6/2014	H13N2	KX978976
A/black-headed_gull/Netherlands/13/2014	H13N2	MF148046
A/black-headed_gull/Netherlands/9/2014	H13N2	MF147584
A/black-headed_gull/Netherlands/1/2014	H13N2	KX979244
A/black-headed_gull/Netherlands/2/2014	H13N2	MF147270
A/gull/Arica/71/2016	H13N2	MF099201
A/shorebird/Chile/C7037/2016	H13N2	MH499243
A/kelp_gull/Chile/C8595/2016	H13N2	MH498667
A/kelp_gull/Chile/C8609/2016	H13N2	MH499138
A/kelp_gull/Chile/C8602/2016	H13N2	MH499038
A/kelp_gull/Chile/C8594/2016	H13N2	MH498636
A/kelp_gull/Chile/C8599/2016	H13N2	MH498673
A/kelp_gull/Chile/C8939/2016	H13N2	MH499092
A/brown-hooded_gull/Chile/C10246/2016	H13N2	MH499119
A/brown-hooded_gull/Chile/C10256/2016	H13N2	MH134751
A/whimbrel/Chile/C10834/2016	H13N2	MH134829
A/whimbrel/Chile/C12523/2016	H13N2	MH134720
A/kelp_gull/Chile/C12508/2016	H13N2	MH134694
A/black-headed_gull/Netherlands/7/2016	H13N2	MF693999
A/black-headed_gull/Netherlands/6/2016	H13N2	MF694178
A/black-headed_gull/Netherlands/2/2016	H13N2	MF694031
A/black-headed_gull/Netherlands/8/2016	H13N2	MF693977
A/black-headed_gull/Netherlands/11/2016	H13N2	MF694039
A/black-headed_gull/Netherlands/10/2016	H13N2	MF694075
A/black-headed_gull/Netherlands/9/2016	H13N2	MF694095
A/black-tailed_gull/Weihai/115/2016	H13N2	MF461181
A/black-tailed_gull/Weihai/42/2016	H13N2	MH201563
A/ring-billed_gull/Minnesota/CLMNAI1199/2017	H13N2	MH764091
A/ring-billed_gull/Minnesota/CLMNAI1301/2017	H13N2	MH764224
A/ring-billed_gull/Minnesota/CLMNAI1283/2017	H13N2	MH764216
A/ring-billed_gull/Minnesota/OPMNAI1286/2017	H13N2	MH764061
A/ring-billed_gull/Minnesota/OPMNAI1315/2017	H13N2	MH763886
A/Glaucous-Winged_Gull/Southcentral_Alaska/17MB03625/2017	H13N2	MN210174
A/Glaucous-Winged_Gull/Southcentral_Alaska/17MB03606/2017	H13N2	MN210166
A/Glaucous-Winged_Gull/Southcentral_Alaska/17MB03638/2017	H13N2	MN210182
A/ring-billed_gull/Minnesota/CLMNAI1501/2017	H13N2	MH764240
A/glaucous_gull/Alaska/44199-097/2006	H13N3	HM060012
A/black-headed_gull/Netherlands/6/2007	H13N3	MF575070
A/black-headed_gull/Netherlands/17/2009	H13N3	KX979272
A/black-headed_gull/Netherlands/8/2011	H13N3	MF575172
A/gull/New_Jersey/UGAI15-3767/2015	H13N3	MH501057
A/gull/Maryland/704/1977	H13N6	GU052016
A/gull/Minnesota/945/1980	H13N6	CY005861
A/duck/Siberia/272/1998	H13N6	AB284989
A/duck/Siberia/272PF/1998	H13N6	AB285095
A/duck/Hokkaido/W189/2006	H13N6	LC339628
A/silver_gull/Tasmania/062/2006	H13N6	CY094906
A/ring-billed_gull/Georgia/AI00-2658/2000	H13N6	CY144205
A/ruddy_turnstone/New_Jersey/AI01-1407/2001	H13N6	MH500868
A/silver_gull/Tasmania/06-0349-105/2006	H13N6	OL369949
A/black_headed_gull/Mongolia/1766/2006	H13N6	GQ907305
A/black-headed_gull/Netherlands/10/2007	H13N6	KX978730
A/black-headed_gull/Netherlands/2/2007	H13N6	KX978123
A/black-headed_gull/Netherlands/4/2007	H13N6	KX979295
A/Mongolian_gull/Mongolia/401/2007	H13N6	GQ907313
A/Mongolian_gull/Mongolia/405/2007	H13N6	GQ907321
A/ruddy_turnstone/New_Jersey/AI09-294/2009	H13N6	CY145942
A/herring_gull/New_Jersey/AI09-1105/2009	H13N6	CY144157
A/black-headed_gull/Netherlands/39/2009	H13N6	KX979569
A/black-headed_gull/Netherlands/11/2009	H13N6	KX978094
A/ring-billed_gull/Quebec/02434-1/2009	H13N6	CY125215
A/black-headed_gull/Netherlands/29/2009	H13N6	KX977935
A/black-legged_kittiwake/Quebec/02838-1/2009	H13N6	CY125304
A/glaucous-winged_gull/Southcentral_Alaska/9JR0769R0/2009	H13N6	CY070875
A/glaucous-winged_gull/Southcentral_Alaska/9JR0781R0/2009	H13N6	CY070883
A/glaucous-winged_gull/Southcentral_Alaska/9JR0691R0/2009	H13N6	CY070851
A/glaucous-winged_gull/Southcentral_Alaska/9JR0738R0/2009	H13N6	CY070859
A/glaucous-winged_gull/Southcentral_Alaska/9JR0747R0/2009	H13N6	CY070867
A/glaucous-winged_gull/Southeastern_Alaska/9JR0822R0/2009	H13N6	CY130343
A/mallard-black_duck_hybrid/New_Brunswick/03736/2009	H13N6	CY128961
A/hooded_merganser/New_Brunswick/03750/2009	H13N6	CY125312
A/red_knot/Delaware_Bay/489/2010	H13N6	MK627731
A/black-headed_gull/Netherlands/1/2010	H13N6	KX979164
A/great_black-backed_gull/Newfoundland/YH038/2010	H13N6	KC845136
A/glaucous-winged_gull/Southcentral_Alaska/11JR02474/2011	H13N6	CY196614
A/ring-billed_gull/Newfoundland/GR384/2011	H13N6	KC845060
A/herring_gull/Newfoundland/GR578/2011	H13N6	KC845075
A/herring_gull/Newfoundland/GR656/2011	H13N6	KC845091
A/herring_gull/Newfoundland/GR654/2011	H13N6	KC845083
A/herring_gull/Newfoundland/GR657/2011	H13N6	KC845099
A/herring_gull/Newfoundland/GR658/2011	H13N6	KC845107
A/yellow-legged_gull/Republic_of_Georgia/1/2011	H13N6	CY185500
A/black-headed_gull/Republic_of_Georgia/7/2011	H13N6	CY185492
A/black-headed_gull/Republic_of_Georgia/2/2012	H13N6	CY185572
A/black-headed_gull/Georgia/5/2012	H13N6	MF682871
A/black-headed_gull/Republic_of_Georgia/1/2012	H13N6	CY185328
A/ruddy_turnstone/New_Jersey/AI12-1737/2012	H13N6	MH501660
A/dunlin/Delaware_Bay/391/2012	H13N6	MK627646
A/black-headed_gull/Netherlands/1/2012	H13N6	MF146937
A/black-headed_gull/Netherlands/2/2012	H13N6	KX978509
A/black-headed_gull/Netherlands/138/2012	H13N6	MF147118
A/black-headed_gull/Netherlands/3/2012	H13N6	MF146503
A/black-headed_gull/Netherlands/123/2012	H13N6	MF146606
A/black-headed_gull/Netherlands/17/2012	H13N6	MF148112
A/black-headed_gull/Netherlands/134/2012	H13N6	KX977803
A/black-headed_gull/Netherlands/23/2012	H13N6	KX979502
A/black-headed_gull/Netherlands/33/2012	H13N6	KX979093
A/black-headed_gull/Netherlands/4/2012	H13N6	MF145889
A/black-headed_gull/Netherlands/29/2012	H13N6	MF147230
A/black-headed_gull/Netherlands/118/2012	H13N6	MF146933
A/black-headed_gull/Netherlands/5/2012	H13N6	MF146095
A/black-headed_gull/Netherlands/36/2012	H13N6	MF147419
A/black-headed_gull/Netherlands/11/2012	H13N6	MF147298
A/black-headed_gull/Netherlands/32/2012	H13N6	MF146478
A/black-headed_gull/Netherlands/15/2012	H13N6	MF146336
A/black-headed_gull/Netherlands/24/2012	H13N6	MF148080
A/black-headed_gull/Netherlands/130/2012	H13N6	MF147958
A/black-headed_gull/Netherlands/131/2012	H13N6	MF147297
A/black-headed_gull/Netherlands/122/2012	H13N6	MF147672
A/black-headed_gull/Netherlands/12/2012	H13N6	MF147486
A/black-headed_gull/Netherlands/128/2012	H13N6	MF147832
A/black-headed_gull/Netherlands/7/2012	H13N6	MF146709
A/black-headed_gull/Netherlands/133/2012	H13N6	MF146437
A/black-headed_gull/Netherlands/132/2012	H13N6	MF147926
A/black-headed_gull/Netherlands/121/2012	H13N6	KX978200
A/black-headed_gull/Netherlands/6/2012	H13N6	MF147571
A/black-headed_gull/Netherlands/8/2012	H13N6	MF146129
A/black-headed_gull/Netherlands/9/2012	H13N6	MF575110
A/black-headed_gull/Netherlands/16/2012	H13N6	MF148041
A/black-headed_gull/Netherlands/129/2012	H13N6	MF146885
A/black-headed_gull/Netherlands/34/2012	H13N6	MF147885
A/black-headed_gull/Netherlands/35/2012	H13N6	MF145990
A/black-headed_gull/Netherlands/127/2012	H13N6	MF147662
A/black-headed_gull/Netherlands/137/2012	H13N6	MF146242
A/black-headed_gull/Netherlands/38/2012	H13N6	MF147081
A/black-headed_gull/Netherlands/31/2012	H13N6	MF146941
A/black-headed_gull/Netherlands/25/2012	H13N6	KX977932
A/black-headed_gull/Netherlands/119/2012	H13N6	MF146497
A/black-headed_gull/Netherlands/20/2012	H13N6	MF145765
A/black-headed_gull/Netherlands/13/2012	H13N6	MF147171
A/black-headed_gull/Netherlands/14/2012	H13N6	MF147687
A/black-headed_gull/Netherlands/18/2012	H13N6	MF147805
A/Mediterranean_gull/Netherlands/1/2012	H13N6	MF148056
A/black-headed_gull/Netherlands/125/2012	H13N6	MF146881
A/black-headed_gull/Netherlands/26/2012	H13N6	MF147976
A/black-headed_gull/Netherlands/126/2012	H13N6	KX979365
A/black-headed_gull/Netherlands/19/2012	H13N6	MF146810
A/black-headed_gull/Netherlands/28/2012	H13N6	MF145997
A/black-headed_gull/Netherlands/10/2012	H13N6	MF148105
A/black-headed_gull/Netherlands/120/2012	H13N6	MF147633
A/black-headed_gull/Netherlands/136/2012	H13N6	MF147348
A/black-headed_gull/Netherlands/21/2012	H13N6	MF145999
A/black-headed_gull/Netherlands/22/2012	H13N6	MF146030
A/black-headed_gull/Netherlands/27/2012	H13N6	MF147641
A/black-headed_gull/Netherlands/135/2012	H13N6	MF145896
A/black-headed_gull/Netherlands/37/2012	H13N6	MF147796
A/black-headed_gull/Netherlands/30/2012	H13N6	MF145890
A/black-headed_gull/Netherlands/124/2012	H13N6	MF147329
A/black-headed_gull/Netherlands/45/2012	H13N6	MF146071
A/black-headed_gull/Netherlands/44/2012	H13N6	MF148126
A/black-headed_gull/Netherlands/46/2012	H13N6	MF146413
A/black-headed_gull/Netherlands/39/2012	H13N6	MF147151
A/black-headed_gull/Netherlands/43/2012	H13N6	MF147025
A/black-headed_gull/Netherlands/47/2012	H13N6	KX978352
A/black-headed_gull/Netherlands/48/2012	H13N6	MF145907
A/black-headed_gull/Netherlands/49/2012	H13N6	MF147531
A/black-headed_gull/Netherlands/41/2012	H13N6	MF146152
A/black-headed_gull/Netherlands/40/2012	H13N6	MF147631
A/black-headed_gull/Netherlands/42/2012	H13N6	KX978088
A/black-headed_gull/Netherlands/52/2012	H13N6	KX978421
A/black-headed_gull/Netherlands/77/2012	H13N6	MF148101
A/black-headed_gull/Netherlands/64/2012	H13N6	MF147949
A/black-headed_gull/Netherlands/50/2012	H13N6	MF146438
A/black-headed_gull/Netherlands/68/2012	H13N6	MF147931
A/black-headed_gull/Netherlands/78/2012	H13N6	MF146483
A/black-headed_gull/Netherlands/72/2012	H13N6	KX978023
A/black-headed_gull/Netherlands/79/2012	H13N6	MF146024
A/black-headed_gull/Netherlands/73/2012	H13N6	MF147060
A/black-headed_gull/Netherlands/71/2012	H13N6	MF148022
A/black-headed_gull/Netherlands/80/2012	H13N6	MF146464
A/black-headed_gull/Netherlands/63/2012	H13N6	MF145914
A/black-headed_gull/Netherlands/51/2012	H13N6	MF148027
A/black-headed_gull/Netherlands/69/2012	H13N6	KX978461
A/black-headed_gull/Netherlands/59/2012	H13N6	MF145759
A/black-headed_gull/Netherlands/57/2012	H13N6	MF145885
A/black-headed_gull/Netherlands/67/2012	H13N6	MF146169
A/black-headed_gull/Netherlands/58/2012	H13N6	MF147156
A/black-headed_gull/Netherlands/61/2012	H13N6	MF146346
A/black-headed_gull/Netherlands/76/2012	H13N6	KX979072
A/black-headed_gull/Netherlands/60/2012	H13N6	MF147035
A/black-headed_gull/Netherlands/74/2012	H13N6	MF146996
A/black-headed_gull/Netherlands/75/2012	H13N6	MF147464
A/black-headed_gull/Netherlands/66/2012	H13N6	MF146609
A/black-headed_gull/Netherlands/56/2012	H13N6	MF146274
A/black-headed_gull/Netherlands/65/2012	H13N6	KX978228
A/black-headed_gull/Netherlands/62/2012	H13N6	MF147048
A/black-headed_gull/Netherlands/55/2012	H13N6	MF146988
A/black-headed_gull/Netherlands/53/2012	H13N6	MF146153
A/black-headed_gull/Netherlands/70/2012	H13N6	MF146345
A/black-headed_gull/Netherlands/54/2012	H13N6	MF146829
A/black-headed_gull/Netherlands/81/2012	H13N6	KX978936
A/black-headed_gull/Netherlands/85/2012	H13N6	KX979436
A/black-headed_gull/Netherlands/83/2012	H13N6	KX978588
A/black-headed_gull/Netherlands/82/2012	H13N6	KX979125
A/black-headed_gull/Netherlands/84/2012	H13N6	MF148097
A/black-headed_gull/Netherlands/115/2012	H13N6	KX978887
A/black-headed_gull/Netherlands/89/2012	H13N6	MF147394
A/black-headed_gull/Netherlands/86/2012	H13N6	MF146444
A/black-headed_gull/Netherlands/87/2012	H13N6	KX978411
A/black-headed_gull/Netherlands/99/2012	H13N6	KX977818
A/black-headed_gull/Netherlands/95/2012	H13N6	MF148076
A/black-headed_gull/Netherlands/100/2012	H13N6	KX977723
A/black-headed_gull/Netherlands/94/2012	H13N6	MF682796
A/black-headed_gull/Netherlands/96/2012	H13N6	MF146745
A/black-headed_gull/Netherlands/98/2012	H13N6	KX979361
A/black-headed_gull/Netherlands/88/2012	H13N6	KX978272
A/black-headed_gull/Netherlands/92/2012	H13N6	KX977652
A/black-headed_gull/Netherlands/90/2012	H13N6	MF146894
A/black-headed_gull/Netherlands/97/2012	H13N6	MF145711
A/black-headed_gull/Netherlands/91/2012	H13N6	MF146711
A/black-headed_gull/Netherlands/101/2012	H13N6	MF145822
A/black-headed_gull/Netherlands/105/2012	H13N6	KX978702
A/black-headed_gull/Netherlands/104/2012	H13N6	KX977612
A/black-headed_gull/Netherlands/103/2012	H13N6	MF146746
A/black-headed_gull/Netherlands/102/2012	H13N6	KX977667
A/Armenian_gull/Republic_of_Georgia/1/2012	H13N6	CY185358
A/black-headed_gull/Netherlands/106/2012	H13N6	KX978365
A/black-headed_gull/Netherlands/109/2012	H13N6	KX977786
A/black-headed_gull/Netherlands/110/2012	H13N6	KX977624
A/black-headed_gull/Netherlands/108/2012	H13N6	MF148039
A/black-headed_gull/Netherlands/113/2012	H13N6	KX979387
A/black-headed_gull/Netherlands/111/2012	H13N6	MF146326
A/black-headed_gull/Netherlands/112/2012	H13N6	KX978998
A/black-headed_gull/Netherlands/117/2012	H13N6	KX977626
A/yellow-legged_gull/Republic_of_Georgia/3/2012	H13N6	CY185612
A/yellow-legged_gull/Republic_of_Georgia/2/2012	H13N6	CY185604
A/yellow-legged_gull/Republic_of_Georgia/5/2012	H13N6	CY185676
A/yellow-legged_gull/Republic_of_Georgia/6/2012	H13N6	CY185668
A/gull/Massachusetts/12JR00671/2012	H13N6	CY195666
A/ring-billed_gull/Massachusetts/12DC00060/2012	H13N6	CY195650
A/gull/Massachusetts/13JR03320/2013	H13N6	CY195828
A/herring_gull/Maine/ND0000047/2013	H13N6	KM374019
A/mallard/Dalian/DZ-137/2013	H13N6	KJ907712
A/laughing_gull/Delaware_Bay/30/2014	H13N6	MK637220
A/laughing_gull/Delaware_Bay/39/2014	H13N6	MK637117
A/herring_gull/Delaware_Bay/22/2014	H13N6	MK637081
A/laughing_gull/Delaware_Bay/350/2014	H13N6	MK637036
A/laughing_gull/Delaware_Bay/340/2014	H13N6	MK637355
A/laughing_gull/Delaware_Bay/358/2014	H13N6	MK637390
A/laughing_gull/Delaware_Bay/327/2014	H13N6	MK637290
A/laughing_gull/Delaware_Bay/328/2014	H13N6	MK637378
A/laughing_gull/Delaware_Bay/351/2014	H13N6	MK637370
A/ruddy_turnstone/New_Jersey/UGAI14-1436/2014	H13N6	MH502667
A/black-headed_gull/Netherlands/10/2014	H13N6	KX979441
A/black-headed_gull/Netherlands/7/2014	H13N6	MF146930
A/black-headed_gull/Netherlands/3/2014	H13N6	KX978325
A/black-headed_gull/Netherlands/11/2014	H13N6	KX977738
A/black-headed_gull/Netherlands/26/2014	H13N6	KX979459
A/black-headed_gull/Netherlands/5/2014	H13N6	KX978240
A/black-headed_gull/Netherlands/28/2014	H13N6	KX978757
A/black-headed_gull/Netherlands/30/2014	H13N6	MF146938
A/black-headed_gull/Netherlands/33/2014	H13N6	MF575210
A/black-headed_gull/Netherlands/14/2014	H13N6	MF146568
A/black-headed_gull/Netherlands/34/2014	H13N6	MF575053
A/black-headed_gull/Netherlands/17/2014	H13N6	KX979537
A/black-headed_gull/Netherlands/35/2014	H13N6	KX978082
A/black-headed_gull/Netherlands/29/2014	H13N6	KX978889
A/black-headed_gull/Netherlands/16/2014	H13N6	MF147488
A/black-headed_gull/Netherlands/32/2014	H13N6	KX978961
A/black-headed_gull/Netherlands/15/2014	H13N6	KX978347
A/black-headed_gull/Netherlands/31/2014	H13N6	MF575100
A/Eurasian_curlew/Liaoning/ZH-186/2014	H13N6	KR010436
A/gull/New_Jersey/UGAI15-3728/2015	H13N6	MH501049
A/glaucous-winged_gull/Southcentral_Alaska/15MB01557/2015	H13N6	CY213623
A/glaucous-winged_gull/Southcentral_Alaska/15MB01429/2015	H13N6	CY213631
A/glaucous-winged_gull/Southcentral_Alaska/15MB01632/2015	H13N6	CY213639
A/glaucous-winged_gull/Southcentral_Alaska/15MB01610/2015	H13N6	CY213530
A/glaucous-winged_gull/Southcentral_Alaska/15MB01645/2015	H13N6	CY213538
A/glaucous-winged_gull/Southcentral_Alaska/15MB01694/2015	H13N6	CY213666
A/glaucous-winged_gull/Southcentral_Alaska/15MB01693/2015	H13N6	CY213546
A/glaucous-winged_gull/Southcentral_Alaska/15MB01776/2015	H13N6	CY213690
A/shelduck/Ukraine/KT-9-2-11/2016	H13N6	MW132951
A/laughing_gull/New_Jersey/UGAI17-2843/2017	H13N6	MH068346
A/laughing_gull/New_Jersey/UGAI17-2856/2017	H13N6	MH068370
A/laughing_gull/New_Jersey/UGAI17-2850/2017	H13N6	MH068362
A/laughing_gull/New_Jersey/UGAI17-2839/2017	H13N6	MH068338
A/ring-billed_gull/Minnesota/CLMNAI0891/2017	H13N6	MH763997
A/ring-billed_gull/Minnesota/OPMNAI0939/2017	H13N6	MH763902
A/ring-billed_gull/Minnesota/CLMNAI0939/2017	H13N6	MH764163
A/ring-billed_gull/Minnesota/OPMNAI0926/2017	H13N6	MH763878
A/ring-billed_gull/Minnesota/OPMNAI0935/2017	H13N6	MH763926
A/ring-billed_gull/Minnesota/CLMNAI0926/2017	H13N6	MH763917
A/ring-billed_gull/Minnesota/CLMNAI0947/2017	H13N6	MH764171
A/ring-billed_gull/Minnesota/CLMNAI1025/2017	H13N6	MH763950
A/ring-billed_gull/Minnesota/CLMNAI1420/2017	H13N6	MH764232
A/ring-billed_gull/Minnesota/CLMNAI1529/2017	H13N6	MH764248
A/ring-billed_gull/Minnesota/CLMNAI1539/2017	H13N6	MH764256
A/laughing_gull/Delaware_Bay/451/2018	H13N6	MK345843
A/laughing_gull/Delaware_Bay/433/2018	H13N6	MK376978
A/laughing_gull/Delaware_Bay/458/2018	H13N6	MK376992
A/Glaucous-Winged_Gull/Southcentral_Alaska/18MB00689/2018	H13N6	MN210223
A/Glaucous-Winged_Gull/Southcentral_Alaska/18MB00667/2018	H13N6	MN210198
A/Glaucous-Winged_Gull/Southcentral_Alaska/18MB00690/2018	H13N6	MN210231
A/Glaucous-Winged_Gull/Southcentral_Alaska/18MB00688/2018	H13N6	MN210215
A/Glaucous-Winged_Gull/Southcentral_Alaska/18MB00676/2018	H13N6	MN210206
A/Glaucous-Winged_Gull/Southcentral_Alaska/18MB00247/2018	H13N6	MN210103
A/Glaucous-Winged_Gull/Southcentral_Alaska/18MB00705/2018	H13N6	MN210239
A/Glaucous-Winged_Gull/Southcentral_Alaska/18MB03351/2018	H13N6	MN210255
A/glaucous-winged_gull/Alaska/AK18-288/2018	H13N6	MW873567
A/Glaucous_Gull/Northern_Alaska/18AR00289/2018	H13N6	MN210142
A/Red_Knot/Delaware_Bay/3/2019	H13N6	MN783530
A/Kelp_gull/Peru/M8/2019	H13N6	OL355044
A/Red_Knot/Delaware_Bay/420/2020	H13N6	MW875490
A/Red_Knot/Delaware_Bay/605/2020	H13N6	MW874992
A/Glaucous-Winged_Gull/Alaska/20MB02182/2020	H13N6	MZ015627
A/Glaucous-Winged_Gull/Alaska/20MB02836/2020	H13N6	MZ015686
A/Glaucous-Winged_Gull/Alaska/20MB02831/2020	H13N6	MZ015632
A/Laughing_Gull/Delaware/294/2021	H13N6	OM966173
A/Red_Knot/Delaware/224/2021	H13N6	OM965829
A/black-headed_gull/Netherlands/1/00	H13N8	AY684896
A/black-headed_gull/Sweden/1/2005	H13N8	CY077003
A/black-headed_gull/Netherlands/1/2000	H13N8	MF146622
A/black-headed_gull/Netherlands/3/2008	H13N8	MF146142
A/black-headed_gull/Netherlands/6/2008	H13N8	MF145979
A/black-headed_gull/Netherlands/17/2008	H13N8	MF147929
A/black-headed_gull/Netherlands/14/2008	H13N8	MF147273
A/black-headed_gull/Netherlands/4/2008	H13N8	MF148053
A/black-headed_gull/Netherlands/20/2008	H13N8	KX978050
A/black-headed_gull/Netherlands/7/2008	H13N8	MF146962
A/black-headed_gull/Netherlands/5/2008	H13N8	MF147166
A/black-headed_gull/Netherlands/10/2008	H13N8	MF682684
A/black-headed_gull/Netherlands/11/2008	H13N8	MF146854
A/black-headed_gull/Netherlands/13/2008	H13N8	MF147905
A/black-headed_gull/Netherlands/16/2008	H13N8	MF147581
A/black-headed_gull/Netherlands/9/2008	H13N8	KX979262
A/black-headed_gull/Netherlands/15/2008	H13N8	MF145740
A/black-headed_gull/Netherlands/18/2008	H13N8	MF148098
A/black-headed_gull/Netherlands/19/2008	H13N8	MF147879
A/black-headed_gull/Netherlands/8/2008	H13N8	MF575130
A/black-headed_gull/Netherlands/2/2008	H13N8	MF145744
A/black-headed_gull/Netherlands/12/2008	H13N8	MF147128
A/black-headed_gull/Netherlands/39/2008	H13N8	MF147335
A/black-headed_gull/Netherlands/35/2008	H13N8	MF682824
A/black-headed_gull/Netherlands/37/2008	H13N8	MF145796
A/black-headed_gull/Netherlands/44/2008	H13N8	MF147613
A/black-headed_gull/Netherlands/30/2008	H13N8	MF145823
A/black-headed_gull/Netherlands/48/2008	H13N8	MF682680
A/black-headed_gull/Netherlands/38/2008	H13N8	MF146553
A/black-headed_gull/Netherlands/52/2008	H13N8	MF146613
A/black-headed_gull/Netherlands/55/2008	H13N8	KX978662
A/black-headed_gull/Netherlands/51/2008	H13N8	MF147821
A/black-headed_gull/Netherlands/65/2008	H13N8	MF682658
A/black-headed_gull/Netherlands/87/2008	H13N8	MF147330
A/black-headed_gull/Netherlands/64/2008	H13N8	MF147723
A/black-headed_gull/Netherlands/49/2008	H13N8	MF147991
A/black-headed_gull/Netherlands/88/2008	H13N8	MF147674
A/black-headed_gull/Netherlands/86/2008	H13N8	MF147764
A/black-headed_gull/Netherlands/83/2008	H13N8	KX978046
A/black-headed_gull/Netherlands/66/2008	H13N8	MF147247
A/black-headed_gull/Netherlands/93/2008	H13N8	MF147972
A/black-headed_gull/Netherlands/67/2008	H13N8	MF146468
A/black-headed_gull/Netherlands/70/2008	H13N8	MF147970
A/black-headed_gull/Netherlands/74/2008	H13N8	MF146003
A/black-headed_gull/Netherlands/68/2008	H13N8	MF146054
A/black-headed_gull/Netherlands/96/2008	H13N8	KX979226
A/black-headed_gull/Netherlands/97/2008	H13N8	MF147085
A/black-headed_gull/Netherlands/94/2008	H13N8	KX979167
A/black-headed_gull/Netherlands/102/2008	H13N8	KX979112
A/black-headed_gull/Netherlands/95/2008	H13N8	MF145924
A/black-headed_gull/Sweden/74342/2008	H13N8	CY184491
A/black-headed_gull/Netherlands/24/2008	H13N8	MF147699
A/black-headed_gull/Netherlands/21/2008	H13N8	KX979135
A/black-headed_gull/Netherlands/22/2008	H13N8	MF146281
A/black-headed_gull/Netherlands/25/2008	H13N8	KX977830
A/black-headed_gull/Netherlands/23/2008	H13N8	KX977820
A/herring_gull/Mongolia/454/2008	H13N8	JF775474
A/black-headed_gull/Netherlands/2/2010	H13N8	MF146442
A/black-headed_gull/Netherlands/4/2010	H13N8	KX977817
A/black-headed_gull/Netherlands/5/2010	H13N8	MF147066
A/black-headed_gull/Netherlands/6/2010	H13N8	KX978093
A/black-headed_gull/Netherlands/7/2010	H13N8	MF682717
A/black-headed_gull/Netherlands/10/2010	H13N8	KX977706
A/yellow-legged_gull/Georgia/1/2011	H13N8	MF145900
A/black-headed_gull/Republic_of_Georgia/1/2011	H13N8	CY185516
A/black-headed_gull/Republic_of_Georgia/4/2011	H13N8	CY185540
A/black-headed_gull/Republic_of_Georgia/3/2011	H13N8	CY185532
A/black-headed_gull/Republic_of_Georgia/6/2011	H13N8	CY185556
A/black-headed_gull/Netherlands/20/2011	H13N8	MF146365
A/black-headed_gull/Netherlands/15/2011	H13N8	KX979091
A/black-headed_gull/Netherlands/12/2011	H13N8	MF146516
A/black-headed_gull/Netherlands/3/2011	H13N8	MF146205
A/black-headed_gull/Netherlands/23/2011	H13N8	MF575087
A/black-headed_gull/Netherlands/14/2011	H13N8	MF146400
A/black-headed_gull/Netherlands/19/2011	H13N8	MF146762
A/black-headed_gull/Netherlands/18/2011	H13N8	KX978361
A/black-headed_gull/Netherlands/4/2011	H13N8	MF147012
A/black-headed_gull/Netherlands/17/2011	H13N8	MF146375
A/black-headed_gull/Netherlands/25/2011	H13N8	MF145853
A/black-headed_gull/Netherlands/2/2011	H13N8	KX978497
A/black-headed_gull/Netherlands/21/2011	H13N8	KX977813
A/black-headed_gull/Netherlands/26/2011	H13N8	MF147612
A/black-headed_gull/Netherlands/24/2011	H13N8	MF575073
A/black-headed_gull/Netherlands/10/2011	H13N8	MF147963
A/black-headed_gull/Netherlands/5/2011	H13N8	MF575093
A/black-headed_gull/Netherlands/9/2011	H13N8	MF147238
A/black-headed_gull/Netherlands/35/2011	H13N8	KX978224
A/black-headed_gull/Netherlands/36/2011	H13N8	KX978534
A/black-headed_gull/Netherlands/38/2011	H13N8	MF146671
A/black-headed_gull/Netherlands/39/2011	H13N8	MF147503
A/black-headed_gull/Republic_of_Georgia/9/2011	H13N8	CY185660
A/yellow-legged_gull/Georgia/4/2012	H13N8	MF147946
A/yellow-legged_gull/Republic_of_Georgia/1/2013	H13N8	CY185628
A/yellow-legged_gull/Republic_of_Georgia/2/2013	H13N8	CY185636
A/black-headed_gull/Netherlands/6/2013	H13N8	MF147252
A/black-headed_gull/Netherlands/7/2013	H13N8	KX979273
A/black-headed_gull/Netherlands/9/2013	H13N8	MF147358
A/black-headed_gull/Netherlands/8/2013	H13N8	MF146680
A/black-headed_gull/Netherlands/10/2013	H13N8	KX978516
A/ring-billed_gull/Massachusetts/13DC30736-2/2013	H13N8	CY195812
A/ring-billed_gull/Massachusetts/13DC30736-1/2013	H13N8	CY195804
A/Eurasian_curlew/Liaoning/ZH-385/2014	H13N8	KR010444
A/glaucous-winged_gull/Southcentral_Alaska/15MB02016/2015	H13N8	CY213698
A/glaucous-winged_gull/Southcentral_Alaska/15MB02018/2015	H13N8	CY213706
A/black_skimmer/Chile/C20057/2016	H13N8	MH498679
A/black-tailed_gull/Weihai/17/2016	H13N8	MF461189
A/black-tailed_gull/Weihai/6/2016	H13N8	MH201571
A/Duck/China/Weihai/2017	H13N8	MH894209
A/kelp_gull/Chile/C27733/2017	H13N8	MH498933
A/ring-billed_gull/Minnesota/CLMNAI0806/2017	H13N8	MH764115
A/ring-billed_gull/Minnesota/OPMNAI0834/2017	H13N8	MH763894
A/ring-billed_gull/Minnesota/OPMNAI0806/2017	H13N8	MH764037
A/ring-billed_gull/Minnesota/CLMNAI0821/2017	H13N8	MH764013
A/ring-billed_gull/Minnesota/CLMNAI0827/2017	H13N8	MH764147
A/ring-billed_gull/Minnesota/OPMNAI0801/2017	H13N8	MH763958
A/ring-billed_gull/Minnesota/CLMNAI0809/2017	H13N8	MH763976
A/ring-billed_gull/Minnesota/OPMNAI0809/2017	H13N8	MH764021
A/ring-billed_gull/Minnesota/CLMNAI0790/2017	H13N8	MH764099
A/ring-billed_gull/Minnesota/CLMNAI0815/2017	H13N8	MH763984
A/ring-billed_gull/Minnesota/OPMNAI0817/2017	H13N8	MH764045
A/ring-billed_gull/Minnesota/OPMNAI0816/2017	H13N8	MH763862
A/ring-billed_gull/Minnesota/OPMNAI0815/2017	H13N8	MH763934
A/ring-billed_gull/Minnesota/CLMNAI0814/2017	H13N8	MH764131
A/ring-billed_gull/Minnesota/CLMNAI0833/2017	H13N8	MH764155
A/ring-billed_gull/Minnesota/CLMNAI0811/2017	H13N8	MH764029
A/ring-billed_gull/Minnesota/CLMNAI0818/2017	H13N8	MH764139
A/ring-billed_gull/Minnesota/CLMNAI0808/2017	H13N8	MH764123
A/ring-billed_gull/Minnesota/CLMNAI0829/2017	H13N8	MH764005
A/ring-billed_gull/Minnesota/CLMNAI0798/2017	H13N8	MH764107
A/ring-billed_gull/Minnesota/OPMNAI0814/2017	H13N8	MH763968
A/ring-billed_gull/Minnesota/OPMNAI0800/2017	H13N8	MH764071
A/ring-billed_gull/Minnesota/CLMNAI0955/2017	H13N8	MH764179
A/ring-billed_gull/Minnesota/CLMNAI0968/2017	H13N8	MH764187
A/ring-billed_gull/Minnesota/CLMNAI0974/2017	H13N8	MH764195
A/ring-billed_gull/Minnesota/OPMNAI0966/2017	H13N8	MH764053
A/ring-billed_gull/Minnesota/CLMNAI1320/2017	H13N8	MH763870
A/kelp_gull/Argentina/LDC4/2006	H13N9	EU523140
A/ruddy_turnstone/Delaware_Bay/520/1988	H13N9	CY126291
A/ruddy_turnstone/Delaware_Bay/131/2004	H13N9	MH578699
A/semipalmated_sandpiper/Delaware_Bay/68/2004	H13N9	MH579332
A/shorebird/DE/68/2004	H13N9	CY004446
A/shorebird/Delaware/221/2006	H13N9	CY043891
A/shorebird/Delaware/224/2006	H13N9	CY043899
A/glaucous_gull/Alaska/44199-006/2006	H13N9	HM060016
A/lesser_snow_goose/Alaska/44199-115/2006	H13N9	HM060011
A/glaucous_gull/Alaska/44199-104/2006	H13N9	HM060013
A/herring_gull/New_Jersey/AI07-418/2007	H13N9	MH596998
A/semipalmated_sandpiper/Delaware_Bay/142/2007	H13N9	MH578903
A/kelp_gull/Delaware_Bay/304/2007	H13N9	MH579252
A/shorebird/Delaware_Bay/424/2007	H13N9	CY127802
A/laughing_gull/New_Jersey/Sg-00485/2008	H13N9	CY144984
A/laughing_gull/New_Jersey/Sg-00568/2008	H13N9	CY140256
A/laughing_gull/New_Jersey/Sg-00559/2008	H13N9	CY145456
A/seagull/Chile/5775/2009	H13N9	KF772957
A/Franklins_gull/Chile/C17421/2016	H13N9	MH498884
A/Franklins_gull/Chile/C17422/2016	H13N9	MH498872
A/black_skimmer/Chile/C20084/2016	H13N9	MH498649
A/whimbrel/Chile/C20106/2016	H13N9	MH498839
A/whimbrel/Chile/C20075/2016	H13N9	MH498935
A/American_oystercatcher/Chile/C20102/2016	H13N9	MH498804
A/Franklins_gull/Chile/C20149/2016	H13N9	MH499084
A/black_skimmer/Chile/C20100/2016	H13N9	MH498643
A/Franklins_gull/Chile/C20094/2016	H13N9	MH498889
A/black_skimmer/Chile/C20123/2016	H13N9	MH498769
A/Franklins_gull/Chile/C20069/2016	H13N9	MH499175
A/black_skimmer/Chile/C20077/2016	H13N9	MH499174
A/Franklins_gull/Chile/C20118/2016	H13N9	MH498924
A/Franklins_gull/Chile/C20086/2016	H13N9	MH498665
A/black_skimmer/Chile/C20124/2016	H13N9	MH498794
A/elegant_tern/Chile/C20093/2016	H13N9	MH498858
A/black_skimmer/Chile/C20140/2016	H13N9	MH499000
A/blackish_oystercatcher/Chile/C20062/2016	H13N9	MH498784
A/elegant_tern/Chile/C20085/2016	H13N9	MH498734
A/whimbrel/Chile/C20144/2016	H13N9	MH498980
A/black_skimmer/Chile/C20142/2016	H13N9	MH498847
A/black_skimmer/Chile/C20108/2016	H13N9	MH498642
A/Franklins_gull/Chile/C20070/2016	H13N9	MH499220
A/whimbrel/Chile/C20073/2016	H13N9	MH498922
A/white-backed_stilt/Chile/C20090/2016	H13N9	MH499233
A/kelp_gull/Chile/C20137/2016	H13N9	MH498748
A/Franklins_gull/Chile/C20110/2016	H13N9	MH499018
A/Franklins_gull/Chile/C20061/2016	H13N9	MH498853
A/whimbrel/Chile/C20147/2016	H13N9	MH498662
A/Franklins_gull/Chile/C20373/2016	H13N9	MH498779
A/shorebird/Delaware/172/2006	H16N3	CY130113
A/shorebird/Delaware/168/06	H16N3	EU030977
A/common gull/Norway/10_1617/2006	H16N3	HE802740
A/black-headed gull/Sweden/74340/2008	H16N3	CY184483
A/herring gull/New Jersey/780/1986	H16N3	CY136593
A/laughing gull/Delaware Bay/2839/1987	H16N3	CY136633
A/laughing gull/Delaware Bay/2623/1987	H16N3	CY136617
A/herring gull/Delaware Bay/2617/1987	H16N3	CY136609
A/herring gull/Delaware Bay/712/1988	H16N3	CY136732
A/laughing gull/Delaware Bay/296/1998	H16N3	CY127448
A/herring gull/New York/AI00-532/2000	H16N3	CY144181
A/European herring gull/Netherlands/5/2006	H16N3	MF147265
A/shorebird/Delaware/195/2006	H16N3	CY045386
A/black headed gull/Mongolia/1756/2006	H16N3	GQ907297
A/glaucous gull/Alaska/44198-027/2006	H16N3	HM060019
A/great black-backed gull/Delaware Bay/49/2007	H16N3	MH579190
A/black-headed gull/Netherlands/7/2007	H16N3	KX978557
A/black-headed gull/Netherlands/8/2007	H16N3	KX978519
A/black-headed gull/Netherlands/3/2007	H16N3	MF682814
A/black-headed gull/Netherlands/9/2007	H16N3	KX978382
A/kelp gull/Delaware Bay/559/2008	H16N3	MH733712
A/black-headed gull/Netherlands/33/2008	H16N3	MF147739
A/black-headed gull/Netherlands/45/2008	H16N3	MF145813
A/black-headed gull/Netherlands/42/2008	H16N3	MF147853
A/black-headed gull/Netherlands/27/2008	H16N3	MF146042
A/black-headed gull/Netherlands/46/2008	H16N3	MF147281
A/black-headed gull/Netherlands/41/2008	H16N3	MF146774
A/black-headed gull/Netherlands/29/2008	H16N3	MF147481
A/black-headed gull/Netherlands/36/2008	H16N3	MF146065
A/black-headed gull/Netherlands/40/2008	H16N3	MF145878
A/black-headed gull/Netherlands/47/2008	H16N3	MF146461
A/black-headed gull/Netherlands/28/2008	H16N3	MF147161
A/black-headed gull/Netherlands/26/2008	H16N3	MF146161
A/great black-backed gull/Netherlands/1/2008	H16N3	MF147823
A/black-headed gull/Netherlands/43/2008	H16N8	MF146793
A/black-headed gull/Netherlands/80/2008	H16N3	MF148089
A/black-headed gull/Netherlands/62/2008	H16N3	MF146640
A/black-headed gull/Netherlands/72/2008	H16N3	MF146707
A/black-headed gull/Netherlands/76/2008	H16N3	MF146287
A/black-headed gull/Netherlands/54/2008	H16N3	MF146936
A/black-headed gull/Netherlands/77/2008	H16N3	MF147653
A/black-headed gull/Netherlands/84/2008	H16N3	MF145706
A/black-headed gull/Netherlands/53/2008	H16N3	MF146009
A/black-headed gull/Netherlands/69/2008	H16N3	MF147590
A/black-headed gull/Netherlands/82/2008	H16N3	MF146989
A/black-headed gull/Netherlands/56/2008	H16N3	MF146536
A/black-headed gull/Netherlands/75/2008	H16N3	MF147855
A/black-headed gull/Netherlands/81/2008	H16N3	KX978438
A/black-headed gull/Netherlands/61/2008	H16N3	MF682660
A/black-headed gull/Netherlands/60/2008	H16N3	MF145915
A/black-headed gull/Netherlands/78/2008	H16N3	MF146893
A/black-headed gull/Netherlands/57/2008	H16N3	MF146476
A/black-headed gull/Netherlands/79/2008	H16N3	MF147367
A/black-headed gull/Netherlands/85/2008	H16N3	MF147909
A/black-headed gull/Netherlands/63/2008	H16N3	KX978166
A/black-headed gull/Netherlands/91/2008	H16N3	MF145703
A/black-headed gull/Netherlands/50/2008	H16N3	MF146304
A/black-headed gull/Netherlands/92/2008	H16N3	KX977647
A/black-headed gull/Netherlands/89/2008	H16N3	MF147365
A/black-headed gull/Netherlands/59/2008	H16N3	MF147759
A/black-headed gull/Netherlands/98/2008	H16N3	KX978366
A/black-headed gull/Netherlands/101/2008	H16N3	KX977993
A/black-headed gull/Netherlands/100/2008	H16N3	MF146314
A/black-headed gull/Netherlands/99/2008	H16N3	KX978380
A/glaucous-winged gull/Southcentral Alaska/12NH01265/2008	H16N3	CY196751
A/glaucous-winged gull/Southcentral Alaska/12NH01285/2008	H16N3	CY196759
A/glaucous-winged gull/Southcentral Alaska/12NH01593/2008	H16N3	CY196791
A/glaucous-winged gull/Southcentral Alaska/12NH01538/2008	H16N3	CY196775
A/glaucous-winged gull/Southcentral Alaska/12NH01540/2008	H16N3	CY196783
A/glaucous-winged gull/Southcentral Alaska/12NH01600/2008	H16N3	CY196799
A/glaucous-winged gull/Southcentral Alaska/12NH01518/2008	H16N3	CY196767
A/glaucous-winged gull/Southcentral Alaska/12NH01679/2008	H16N3	CY196815
A/glaucous-winged gull/Southcentral Alaska/12NH01647/2008	H16N3	CY196807
A/black-headed gull/Netherlands/32/2009	H16N3	KX979010
A/black-headed gull/Netherlands/35/2009	H16N3	KX978435
A/black-headed gull/Netherlands/14/2009	H16N3	KX977695
A/black-headed gull/Netherlands/12/2009	H16N3	MF146623
A/black-headed gull/Netherlands/19/2009	H16N3	MF146159
A/black-headed gull/Netherlands/21/2009	H16N3	MF959944
A/black-headed gull/Netherlands/16/2009	H16N3	KX978453
A/black-headed gull/Netherlands/15/2009	H16N3	MF145947
A/black-headed gull/Netherlands/26/2009	H16N3	MF147016
A/black-headed gull/Netherlands/25/2009	H16N3	MF146198
A/black-headed gull/Netherlands/28/2009	H16N3	KX978362
A/black-headed gull/Netherlands/22/2009	H16N3	KX979180
A/black-headed gull/Netherlands/24/2009	H16N3	MF145704
A/black-headed gull/Netherlands/23/2009	H16N3	MF146948
A/black-headed gull/Sweden/87533/2009	H16N3	CY184499
A/glaucous-winged gull/Southcentral Alaska/9JR0783R0/2009	H16N3	CY070891
A/mallard/Quebec/02916-1/2009	H16N3	CY125609
A/gull/Newfoundland/1413/2009	H16N9	KC845028
A/ring-billed gull/Delaware/AI10-1144/2010	H16N3	MH500884
A/ring-billed gull/Delaware/AI10-1073/2010	H16N3	MH500924
A/herring gull/Newfoundland/GR032/2010	H16N3	KC845044
A/black-headed gull/Netherlands/3/2010	H16N3	KX979013
A/black-headed gull/Netherlands/14/2010	H16N3	KX977604
A/black-headed gull/Netherlands/11/2010	H16N3	KX978136
A/black-headed gull/Netherlands/9/2010	H16N3	KX978586
A/gull/Southeastern Alaska/10JR01527R0/2010	H16N3	CY130488
A/glaucous-winged gull/Southeastern Alaska/10JR01572R0/2010	H16N3	CY130496
A/glaucous-winged gull/Southeastern Alaska/10JR01700R0/2010	H16N3	CY130512
A/glaucous-winged gull/Southeastern Alaska/10JR01681R0/2010	H16N3	CY130504
A/glaucous-winged gull/Southcentral Alaska/10JR01814/2010	H16N3	CY196012
A/glaucous-winged gull/Southeastern Alaska/10JR01811R0/2010	H16N3	CY130520
A/black-headed gull/Iceland/713/2010	H16N3	CY138148
A/herring gull/Newfoundland/YH019/2010	H16N3	KC845121
A/European herring gull/Netherlands/1/2010	H16N3	KX978927
A/glaucous-winged gull/Southcentral Alaska/11JR00366/2011	H16N3	CY196406
A/black-headed gull/Netherlands/7/2011	H16N3	MF575278
A/black-headed gull/Netherlands/11/2011	H16N3	MF147774
A/black-headed gull/Netherlands/1/2011	H16N3	KX979284
A/black-headed gull/Netherlands/22/2011	H16N3	MF575320
A/black-headed gull/Netherlands/13/2011	H16N3	KX979460
A/black-headed gull/Netherlands/6/2011	H16N3	MF147498
A/black-headed gull/Netherlands/28/2011	H16N3	MF146945
A/black-headed gull/Netherlands/30/2011	H16N3	MF147497
A/black-headed gull/Netherlands/31/2011	H16N3	MF145967
A/black-headed gull/Netherlands/29/2011	H16N3	KX978765
A/black-headed gull/Netherlands/33/2011	H16N3	MF146813
A/black-headed gull/Netherlands/32/2011	H16N3	KX978431
A/black-headed gull/Netherlands/34/2011	H16N3	MF147315
A/black-headed gull/Netherlands/27/2011	H16N3	MF146115
A/black-headed gull/Netherlands/37/2011	H16N3	MF147744
A/Black-Headed Gull/Utluk/2-2-08/2011	H16N3	MK351597
A/glaucous-winged gull/Southcentral Alaska/11JR02017/2011	H16N3	CY196598
A/glaucous-winged gull/Southcentral Alaska/11JR01716/2011	H16N3	CY196454
A/glaucous-winged gull/Southcentral Alaska/11JR01711/2011	H16N3	CY196430
A/glaucous-winged gull/Southcentral Alaska/11JR01719/2011	H16N3	CY196462
A/glaucous-winged gull/Southcentral Alaska/11JR01871/2011	H16N3	CY196566
A/glaucous-winged gull/Southcentral Alaska/11JR01736/2011	H16N3	CY196510
A/glaucous-winged gull/Southcentral Alaska/11JR01734/2011	H16N3	CY196502
A/glaucous-winged gull/Southcentral Alaska/11JR01902/2011	H16N3	CY196574
A/glaucous-winged gull/Southcentral Alaska/11JR01761/2011	H16N3	CY196534
A/glaucous-winged gull/Southcentral Alaska/11JR01710/2011	H16N3	CY196422
A/glaucous-winged gull/Southcentral Alaska/11JR01712/2011	H16N3	CY196438
A/glaucous-winged gull/Southcentral Alaska/11JR01713/2011	H16N3	CY196446
A/glaucous-winged gull/Southcentral Alaska/11JR01859/2011	H16N3	CY196558
A/glaucous-winged gull/Southcentral Alaska/11JR01725/2011	H16N3	CY196478
A/glaucous-winged gull/Southcentral Alaska/11JR01724/2011	H16N3	CY196470
A/glaucous-winged gull/Southcentral Alaska/11JR01852/2011	H16N3	CY196550
A/glaucous-winged gull/Southcentral Alaska/11JR01908/2011	H16N3	CY196590
A/glaucous-winged gull/Southcentral Alaska/11JR01739/2011	H16N3	CY196526
A/glaucous-winged gull/Southcentral Alaska/11JR01906/2011	H16N3	CY196582
A/glaucous-winged gull/Southcentral Alaska/11JR01785/2011	H16N3	CY196542
A/glaucous-winged gull/Southcentral Alaska/11JR01368/2011	H16N3	CY196414
A/glaucous-winged gull/Southcentral Alaska/11JR01732/2011	H16N3	CY196486
A/glaucous-winged gull/Southcentral Alaska/11JR01733/2011	H16N3	CY196494
A/glaucous-winged gull/Southcentral Alaska/11JR01738/2011	H16N3	CY196518
A/glaucous-winged gull/Southcentral Alaska/11JR02272/2011	H16N3	CY196606
A/herring gull/Newfoundland/GR366/2011	H16N3	KC845052
A/glaucous gull-herring gull hybrid/Iceland/1108/2011	H16N3	CY149343
A/black-headed gull/Republic of Georgia/4/2012	H16N3	CY185588
A/sanderling/Delaware Bay/402/2012	H16N3	MH733745
A/dunlin/Delaware Bay/347/2012	H16N3	MK627639
A/black-headed gull/Netherlands/93/2012	H16N3	KX977987
A/black-headed gull/Netherlands/107/2012	H16N3	KX977914
A/black-headed gull/Netherlands/114/2012	H16N3	KX977967
A/glaucous-winged gull/Southcentral Alaska/12NH01263/2012	H16N3	CY195788
A/glaucous-winged gull/Southcentral Alaska/12MB01577/2012	H16N3	CY195682
A/glaucous-winged gull/Southcentral Alaska/12MB01573/2012	H16N3	CY195674
A/glaucous-winged gull/Southcentral Alaska/12MB01618/2012	H16N3	CY195690
A/glaucous-winged gull/Southcentral Alaska/12MB01620/2012	H16N3	CY195698
A/glaucous-winged gull/Southcentral Alaska/12MB01823/2012	H16N3	CY195714
A/glaucous-winged gull/Southcentral Alaska/12MB01812/2012	H16N3	CY195706
A/glaucous-winged gull/Southcentral Alaska/12NH01632/2012	H16N3	CY195796
A/glaucous gull-herring gull hybrid/Iceland/2442/2012	H16N3	MZ565512
A/glaucous gull-herring gull hybrid/Iceland/2297/2012	H16N3	MZ565504
A/herring gull/Iceland/2120/2012	H16N3	MZ565533
A/herring gull/Iceland/2207/2012	H16N3	MZ565557
A/herring gull/Iceland/2173/2012	H16N3	MZ565541
A/herring gull/Iceland/2226/2012	H16N3	MZ565565
A/gull/Massachusetts/12JR00662/2012	H16N3	CY195658
A/gull/Massachusetts/13WP00522/2013	H16N3	CY195836
A/gull/Massachusetts/13WP00539/2013	H16N3	CY195844
A/ruddy turnstone/New Jersey/AI13-2872/2013	H16N3	MH502497
A/laughing gull/New Jersey/AI13-1937/2013	H16N3	MH501073
A/black-headed gull/Netherlands/3/2013	H16N3	KX978301
A/black-headed gull/Netherlands/2/2013	H16N3	KX979265
A/black-headed gull/Netherlands/4/2013	H16N3	KX977858
A/black-headed gull/Netherlands/5/2013	H16N3	KX978566
A/California gull/California/1196P/2013	H16N3	CY177444
A/glaucous-winged gull/Southcentral Alaska/13MB01431/2013	H16N3	CY239291
A/glaucous-winged gull/Southcentral Alaska/13MB02410/2013	H16N3	CY239299
A/glaucous-winged gull/Southcentral Alaska/13MB02526/2013	H16N3	CY213714
A/glaucous-winged gull/Southcentral Alaska/13MB02527/2013	H16N3	CY213722
A/glaucous-winged gull/Southcentral Alaska/13MB02558/2013	H16N3	CY213730
A/glaucous-winged gull/Southcentral Alaska/13MB02599/2013	H16N3	CY213770
A/glaucous-winged gull/Southcentral Alaska/13MB02593/2013	H16N3	CY213762
A/glaucous-winged gull/Southcentral Alaska/13MB02561/2013	H16N3	CY213738
A/glaucous-winged gull/Southcentral Alaska/13MB02569/2013	H16N3	CY213746
A/glaucous-winged gull/Southcentral Alaska/13MB02582/2013	H16N3	CY213754
A/glaucous-winged gull/Alaska/567/2013	H16N3	KY131089
A/duck/Hokkaido/WZ82/2013	H16N3	AB937722
A/ruddy turnstone/Delaware Bay/48/2014	H16N3	MK637107
A/ruddy turnstone/Delaware Bay/486/2014	H16N3	MK637243
A/black-headed gull/Netherlands/36/2014	H16N3	MF575257
A/glaucous-winged gull/Southcentral Alaska/14MB00623/2014	H16N3	CY206865
A/glaucous-winged gull/Southcentral Alaska/14MB01306/2014	H16N3	CY206873
A/glaucous-winged gull/Southcentral Alaska/14MB01318/2014	H16N3	CY206881
A/glaucous-winged gull/Southcentral Alaska/14MB01336/2014	H16N3	CY206680
A/glaucous-winged gull/Southcentral Alaska/14MB01392/2014	H16N3	CY206897
A/glaucous-winged gull/Southcentral Alaska/14MB01383/2014	H16N3	CY206889
A/glaucous-winged gull/Southcentral Alaska/14MB01444/2014	H16N3	CY239307
A/glaucous-winged gull/Southcentral Alaska/14MB01417/2014	H16N3	CY206905
A/glaucous-winged gull/Southcentral Alaska/14MB01422/2014	H16N3	CY206921
A/glaucous-winged gull/Southcentral Alaska/14MB01438/2014	H16N3	CY206929
A/glaucous-winged gull/Southcentral Alaska/14MB01418/2014	H16N3	CY206913
A/glaucous-winged gull/Southcentral Alaska/14MB01615/2014	H16N3	CY206937
A/glaucous-winged gull/Southcentral Alaska/14MB01705/2014	H16N3	CY206945
A/glaucous-winged gull/Southcentral Alaska/14MB01770/2014	H16N3	CY206953
A/glaucous-winged gull/Southcentral Alaska/14MB01819/2014	H16N3	CY206961
A/glaucous-winged gull/Southcentral Alaska/14MB01893/2014	H16N3	CY206985
A/glaucous-winged gull/Southcentral Alaska/14MB01886/2014	H16N3	CY206977
A/glaucous-winged gull/Southcentral Alaska/14MB01884/2014	H16N3	CY206969
A/glaucous-winged gull/Southcentral Alaska/14MB01959/2014	H16N3	CY207001
A/glaucous-winged gull/Southcentral Alaska/14MB01926/2014	H16N3	CY206993
A/glaucous-winged gull/Southcentral Alaska/14MB02081/2014	H16N3	CY207017
A/glaucous-winged gull/Southcentral Alaska/14MB02094/2014	H16N3	CY239315
A/glaucous-winged gull/Southcentral Alaska/14MB02018/2014	H16N3	CY207009
A/herring gull/Iceland/3817/2014	H16N3	MZ575061
A/herring gull/Iceland/3833/2014	H16N3	MZ717540
A/herring gull/Iceland/3819/2014	H16N3	MZ717532
A/herring gull/Iceland/3816/2014	H16N3	MZ575053
A/herring gull/Iceland/3823/2014	H16N3	MZ575069
A/mallard/Alaska/903/2014	H16N3	KT338602
A/herring gull/Iceland/3894/2014	H16N3	MZ575077
A/great black-backed gull/Iceland/3850/2014	H16N3	MZ717404
A/lesser black-backed gull/Iceland/3899/2014	H16N3	MZ575085
A/herring gull/Iceland/3863/2014	H16N3	MZ717548
A/glaucous-winged gull/Alaska/915/2014	H16N3	KT338610
A/northern pintail/Alaska/886/2014	H16N3	KT338586
A/black-headed gull/Netherlands/18/2014	H16N3	MF146891
A/European herring gull/Netherlands/2/2014	H16N3	MF146206
A/black-headed gull/Netherlands/1/2015	H16N3	MF146557
A/gull/New Jersey/UGAI15-3459/2015	H16N3	MH501041
A/gull/New Jersey/UGAI15-3414/2015	H16N3	MH501025
A/black-headed gull/Netherlands/2/2015	H16N3	KX977850
A/black-headed gull/Netherlands/3/2015	H16N3	KX979183
A/black-headed gull/Netherlands/5/2015	H16N3	KX978426
A/black-headed gull/Netherlands/4/2015	H16N3	KX979419
A/glaucous-winged gull/Southcentral Alaska/15MB01680/2015	H16N3	CY213658
A/glaucous-winged gull/Southcentral Alaska/15MB01735/2015	H16N3	CY213554
A/glaucous-winged gull/Southcentral Alaska/15MB01747/2015	H16N3	CY213674
A/glaucous-winged gull/Southcentral Alaska/15MB01758/2015	H16N3	CY213682
A/lesser black-backed gull/Netherlands/1/2015	H16N3	MF694209
A/glaucous gull/Iceland/4377/2015	H16N3	MZ717396
A/herring gull/Iceland/4549/2015	H16N3	MZ717556
A/European herring gull/Netherlands/3/2015	H16N3	MF693936
A/brown-hooded gull/Chile/C8851/2016	H16N3	MH498849
A/kelp gull/Chile/C10579/2016	H16N3	MH134883
A/kelp gull/Chile/C10798/2016	H16N3	MH134673
A/dolphin gull/Chile/C10783/2016	H16N3	MH158643
A/kelp gull/Chile/C10779/2016	H16N3	MH134794
A/Franklin's gull/Chile/C10794/2016	H16N3	MH134877
A/kelp gull/Chile/C10826/2016	H16N3	MH134784
A/Franklin's gull/Chile/C10784/2016	H16N3	MH134886
A/glaucous-winged gull/Southcentral Alaska/16MB00033/2016	H16N3	CY239272
A/glaucous-winged gull/Southcentral Alaska/16MB00031/2016	H16N3	CY239379
A/black-headed gull/Netherlands/1/2016	H16N3	MF694036
A/black-headed gull/Netherlands/3/2016	H16N3	MF694099
A/glaucous-winged gull/Southcentral Alaska/16MB02936/2016	H16N3	CY239323
A/glaucous-winged gull/Southcentral Alaska/16MB02942/2016	H16N3	CY239339
A/glaucous-winged gull/Southcentral Alaska/16MB02941/2016	H16N3	CY239331
A/glaucous-winged gull/Southcentral Alaska/16MB02960/2016	H16N3	CY239347
A/glaucous-winged gull/Southcentral Alaska/16MB03027/2016	H16N3	CY239355
A/glaucous-winged gull/Southcentral Alaska/16MB03046/2016	H16N3	CY239371
A/glaucous-winged gull/Southcentral Alaska/16MB03089/2016	H16N3	CY239387
A/glaucous-winged gull/Southcentral Alaska/16MB03039/2016	H16N3	CY239363
A/glaucous-winged gull/Southcentral Alaska/16MB03160/2016	H16N3	CY239395
A/Larus argentatus/Belgium/U1610336_H907447/2016	H16N3	MT407156
A/herring gull/Iceland/6076/2016	H16N3	MZ717564
A/black-headed Gull/Netherlands/5/2017	H16N3	MK192314
A/Glaucous-Winged Gull/Southcentral Alaska/17MB03725/2017	H16N3	MN210190
A/Mew Gull/Southcentral Alaska/18MB01898/2018	H16N3	MN210311
A/Glaucous-Winged Gull/Southcentral Alaska/18MB02150/2018	H16N3	MN210247
A/laughing gull/Delaware Bay/436/2018	H16N3	MK345966
A/laughing gull/Delaware Bay/453/2018	H16N3	MK345906
A/laughing gull/Delaware Bay/464/2018	H16N3	MK345855
A/Herring Gull/Delaware/608/2019	H16N3	MN911197
A/Laughing Gull/Delaware/589/2019	H16N3	MN911223
A/Herring Gull/Delaware/597/2019	H16N3	MN911210
A/Glaucous-Winged Gull/Alaska/19MB02467/2019	H16N3	MW872116
A/Glaucous-Winged Gull/Alaska/19MB02493/2019	H16N3	MW872193
A/Glaucous-Winged Gull/Alaska/19MB02458/2019	H16N3	MW872232
A/Glaucous-Winged Gull/Alaska/19MB02464/2019	H16N3	MW872227
A/Glaucous-Winged Gull/Alaska/19MB02474/2019	H16N3	MW872170
A/Glaucous-Winged Gull/Alaska/19MB02477/2019	H16N3	MW872222
A/Glaucous-Winged Gull/Alaska/19MB02461/2019	H16N3	MW872130
A/Glaucous-Winged Gull/Alaska/19MB02459/2019	H16N3	MW872158
A/Glaucous-Winged Gull/Alaska/19MB02547/2019	H16N3	MW872203
A/Glaucous-Winged Gull/Alaska/19MB02504/2019	H16N3	MW872212
A/Glaucous-Winged Gull/Alaska/19MB02555/2019	H16N3	MW872111
A/Glaucous-Winged Gull/Alaska/19MB02557/2019	H16N3	MW872253
A/glaucous-winged gull/Alaska/AK19-391/2019	H16N3	MW873583
A/glaucous-winged gull/Alaska/AK19-396/2019	H16N3	MW873591
A/glaucous-winged gull/Alaska/AK19-381/2019	H16N3	MW873575
A/Glaucous-Winged Gull/Alaska/20MB02837/2020	H16N3	MZ015681
A/Glaucous-Winged Gull/Alaska/20MB02826/2020	H16N3	MZ015692
A/Glaucous-Winged Gull/Alaska/20MB02834/2020	H16N3	MZ015711
A/Glaucous-Winged Gull/Alaska/20MB02816/2020	H16N3	MZ015644
A/Glaucous-Winged Gull/Alaska/20MB02858/2020	H16N3	MZ015650
A/Great Black-Backed Gull/Delaware/610/2021	H16N3	OM966137
A/Laughing Gull/Delaware/583/2021	H16N3	OM965807
A/Laughing Gull/Delaware/591/2021	H16N3	OM966181

## Sheet: M
Isolate name	Subtype	Segment ID
A/common_gull/Norway/10_1313/2009	H13N2	HE802718
A/herring_gull/NJ/782/1986	H13N2	CY004451
A/herring_gull/DE/475/1986	H13N2	CY003895
A/laughing_gull/DE/2838/1987	H13N2	CY005065
A/laughing_gull/Delaware_Bay/2838/1987	H13N2	CY185814
A/herring_gull/Massachusetts/A00080257/2006	H13N2	CY239281
A/herring_gull/Massachusetts/A00080255/2006	H13N2	CY239409
A/whimbrel/Peru/P41/2007	H13N2	KR824664
A/gull/Peru/P43/2007	H13N2	KR824672
A/Herring_Gull/Massachusetts/A00648685/2008	H13N2	MN210269
A/Herring_Gull/Massachusetts/A00648696/2008	H13N2	MN210277
A/great_black-backed_gull/Newfoundland/296/2008	H13N2	GU724156
A/black-headed_gull/Netherlands/4/2009	H13N2	MF959995
A/black-headed_gull/Netherlands/3/2009	H13N2	MF146429
A/black-headed_gull/Netherlands/7/2009	H13N2	MF147772
A/black-headed_gull/Netherlands/9/2009	H13N2	KX978847
A/black-headed_gull/Netherlands/6/2009	H13N2	MF146832
A/black-headed_gull/Netherlands/8/2009	H13N2	MF146292
A/black-headed_gull/Netherlands/1/2009	H13N2	KX978782
A/black-headed_gull/Netherlands/2/2009	H13N2	MF147507
A/black-headed_gull/Netherlands/5/2009	H13N2	MF146188
A/black-headed_gull/Netherlands/37/2009	H13N2	KX977744
A/black-headed_gull/Netherlands/36/2009	H13N2	MF146731
A/black-headed_gull/Netherlands/38/2009	H13N2	MF146958
A/black-headed_gull/Netherlands/31/2009	H13N2	KX979549
A/black-headed_gull/Netherlands/34/2009	H13N2	MF682734
A/black-headed_gull/Netherlands/33/2009	H13N2	KX978056
A/black-headed_gull/Netherlands/13/2009	H13N2	MF145894
A/black-headed_gull/Netherlands/18/2009	H13N2	KX979580
A/black-headed_gull/Netherlands/27/2009	H13N2	KX978102
A/gull/Peru/CH02/2009	H13N2	KR824559
A/mallard/Korea/SH38-45/2010	H13N2	JX030407
A/black_skimmer/Peru/CH55/2010	H13N2	KR824605
A/black-headed_gull/Netherlands/8/2010	H13N2	KX977972
A/black-headed_gull/Netherlands/12/2010	H13N2	KX979248
A/black-headed_gull/Netherlands/13/2010	H13N2	KX978895
A/gull/Peru/CH121/2010	H13N2	KR824567
A/common_snipe/Republic_of_Georgia/1/2012	H13N2	CY185364
A/Armenian_gull/Republic_of_Georgia/2/2012	H13N2	CY185348
A/glaucous-winged_gull/Alaska/695/2013	H13N2	KY131147
A/glaucous-winged_gull/Alaska/545/2013	H13N2	KY131083
A/glaucous-winged_gull/Alaska/664/2013	H13N2	KY131131
A/glaucous-winged_gull/Alaska/654/2013	H13N2	KY131115
A/glaucous-winged_gull/Alaska/414/2013	H13N2	KY131043
A/glaucous-winged_gull/Alaska/387/2013	H13N2	KY131020
A/glaucous-winged_gull/Alaska/544/2013	H13N2	KY131075
A/glaucous-winged_gull/Alaska/458/2013	H13N2	KY131059
A/glaucous-winged_gull/Alaska/667/2013	H13N2	KY131139
A/glaucous-winged_gull/Alaska/660/2013	H13N2	KY131123
A/black-headed_gull/Netherlands/37/2014	H13N2	MF147890
A/black-headed_gull/Netherlands/25/2014	H13N2	KX978395
A/black-headed_gull/Netherlands/23/2014	H13N2	KX979318
A/black-headed_gull/Netherlands/24/2014	H13N2	MF147037
A/black-headed_gull/Netherlands/8/2014	H13N2	KX978415
A/black-headed_gull/Netherlands/27/2014	H13N2	KX979115
A/black-headed_gull/Netherlands/12/2014	H13N2	KX978175
A/black-headed_gull/Netherlands/4/2014	H13N2	MF575029
A/black-headed_gull/Netherlands/6/2014	H13N2	KX979539
A/black-headed_gull/Netherlands/13/2014	H13N2	MF145998
A/black-headed_gull/Netherlands/9/2014	H13N2	MF147787
A/black-headed_gull/Netherlands/1/2014	H13N2	KX977903
A/black-headed_gull/Netherlands/2/2014	H13N2	MF146450
A/gull/Arica/71/2016	H13N2	MF099141
A/shorebird/Chile/C7037/2016	H13N2	MH498813
A/kelp_gull/Chile/C8595/2016	H13N2	MH499129
A/kelp_gull/Chile/C8609/2016	H13N2	MH499003
A/kelp_gull/Chile/C8602/2016	H13N2	MH498896
A/kelp_gull/Chile/C8594/2016	H13N2	MH498634
A/kelp_gull/Chile/C8599/2016	H13N2	MH498951
A/kelp_gull/Chile/C8939/2016	H13N2	MH498773
A/brown-hooded_gull/Chile/C10246/2016	H13N2	MH498850
A/brown-hooded_gull/Chile/C10256/2016	H13N2	MH134753
A/whimbrel/Chile/C10834/2016	H13N2	MH134808
A/whimbrel/Chile/C12523/2016	H13N2	MH134757
A/kelp_gull/Chile/C12508/2016	H13N2	MH134620
A/black-headed_gull/Netherlands/7/2016	H13N2	MF693982
A/black-headed_gull/Netherlands/6/2016	H13N2	MF694072
A/black-headed_gull/Netherlands/2/2016	H13N2	MF693956
A/black-headed_gull/Netherlands/8/2016	H13N2	MF694120
A/black-headed_gull/Netherlands/11/2016	H13N2	MF693946
A/black-headed_gull/Netherlands/10/2016	H13N2	MF693976
A/black-headed_gull/Netherlands/9/2016	H13N2	MF694175
A/black-tailed_gull/Weihai/115/2016	H13N2	MF461183
A/black-tailed_gull/Weihai/42/2016	H13N2	MH201565
A/ring-billed_gull/Minnesota/CLMNAI1199/2017	H13N2	MH764089
A/ring-billed_gull/Minnesota/CLMNAI1301/2017	H13N2	MH764222
A/ring-billed_gull/Minnesota/CLMNAI1283/2017	H13N2	MH764214
A/ring-billed_gull/Minnesota/OPMNAI1286/2017	H13N2	MH764059
A/ring-billed_gull/Minnesota/OPMNAI1315/2017	H13N2	MH763884
A/Glaucous-Winged_Gull/Southcentral_Alaska/17MB03625/2017	H13N2	MN210172
A/Glaucous-Winged_Gull/Southcentral_Alaska/17MB03606/2017	H13N2	MN210164
A/Glaucous-Winged_Gull/Southcentral_Alaska/17MB03638/2017	H13N2	MN210180
A/ring-billed_gull/Minnesota/CLMNAI1501/2017	H13N2	MH764238
A/glaucous_gull/Alaska/44199-097/2006	H13N3	HM060046
A/black-headed_gull/Netherlands/6/2007	H13N3	MF575290
A/black-headed_gull/Netherlands/17/2009	H13N3	KX978291
A/black-headed_gull/Netherlands/8/2011	H13N3	MF575271
A/gull/New_Jersey/UGAI15-3767/2015	H13N3	MH501055
A/gull/Maryland/704/1977	H13N6	GU052015
A/gull/Minnesota/945/1980	H13N6	CY005859
A/duck/Siberia/272/1998	H13N6	AB284991
A/duck/Siberia/272PF/1998	H13N6	AB285097
A/duck/Hokkaido/W189/2006	H13N6	LC339630
A/silver_gull/Tasmania/062/2006	H13N6	CY094904
A/ring-billed_gull/Georgia/AI00-2658/2000	H13N6	CY144203
A/ruddy_turnstone/New_Jersey/AI01-1407/2001	H13N6	MH500866
A/silver_gull/Tasmania/06-0349-105/2006	H13N6	OL369951
A/black_headed_gull/Mongolia/1766/2006	H13N6	GQ907303
A/black-headed_gull/Netherlands/10/2007	H13N6	KX978999
A/black-headed_gull/Netherlands/2/2007	H13N6	KX977607
A/black-headed_gull/Netherlands/4/2007	H13N6	KX979465
A/Mongolian_gull/Mongolia/401/2007	H13N6	GQ907311
A/Mongolian_gull/Mongolia/405/2007	H13N6	GQ907319
A/ruddy_turnstone/New_Jersey/AI09-294/2009	H13N6	CY145940
A/herring_gull/New_Jersey/AI09-1105/2009	H13N6	CY144155
A/black-headed_gull/Netherlands/39/2009	H13N6	KX979037
A/black-headed_gull/Netherlands/11/2009	H13N6	KX978273
A/ring-billed_gull/Quebec/02434-1/2009	H13N6	CY125213
A/black-headed_gull/Netherlands/29/2009	H13N6	KX977691
A/black-legged_kittiwake/Quebec/02838-1/2009	H13N6	CY125302
A/glaucous-winged_gull/Southcentral_Alaska/9JR0769R0/2009	H13N6	CY070877
A/glaucous-winged_gull/Southcentral_Alaska/9JR0781R0/2009	H13N6	CY070885
A/glaucous-winged_gull/Southcentral_Alaska/9JR0691R0/2009	H13N6	CY070853
A/glaucous-winged_gull/Southcentral_Alaska/9JR0738R0/2009	H13N6	CY070861
A/glaucous-winged_gull/Southcentral_Alaska/9JR0747R0/2009	H13N6	CY070869
A/glaucous-winged_gull/Southeastern_Alaska/9JR0822R0/2009	H13N6	CY130341
A/mallard-black_duck_hybrid/New_Brunswick/03736/2009	H13N6	CY128959
A/hooded_merganser/New_Brunswick/03750/2009	H13N6	CY125310
A/red_knot/Delaware_Bay/489/2010	H13N6	MK627732
A/black-headed_gull/Netherlands/1/2010	H13N6	KX979201
A/great_black-backed_gull/Newfoundland/YH038/2010	H13N6	KC845138
A/glaucous-winged_gull/Southcentral_Alaska/11JR02474/2011	H13N6	CY196612
A/ring-billed_gull/Newfoundland/GR384/2011	H13N6	KC845062
A/herring_gull/Newfoundland/GR578/2011	H13N6	KC845077
A/herring_gull/Newfoundland/GR656/2011	H13N6	KC845093
A/herring_gull/Newfoundland/GR654/2011	H13N6	KC845085
A/herring_gull/Newfoundland/GR657/2011	H13N6	KC845101
A/herring_gull/Newfoundland/GR658/2011	H13N6	KC845109
A/yellow-legged_gull/Republic_of_Georgia/1/2011	H13N6	CY185498
A/black-headed_gull/Republic_of_Georgia/7/2011	H13N6	CY185490
A/black-headed_gull/Republic_of_Georgia/2/2012	H13N6	CY185570
A/black-headed_gull/Georgia/5/2012	H13N6	MF682714
A/black-headed_gull/Republic_of_Georgia/1/2012	H13N6	CY185326
A/ruddy_turnstone/New_Jersey/AI12-1737/2012	H13N6	MH501658
A/dunlin/Delaware_Bay/391/2012	H13N6	MK627649
A/black-headed_gull/Netherlands/1/2012	H13N6	MF147510
A/black-headed_gull/Netherlands/2/2012	H13N6	KX979310
A/black-headed_gull/Netherlands/138/2012	H13N6	MF147974
A/black-headed_gull/Netherlands/3/2012	H13N6	MF147778
A/black-headed_gull/Netherlands/123/2012	H13N6	MF146778
A/black-headed_gull/Netherlands/17/2012	H13N6	MF146697
A/black-headed_gull/Netherlands/134/2012	H13N6	KX977980
A/black-headed_gull/Netherlands/23/2012	H13N6	KX978211
A/black-headed_gull/Netherlands/33/2012	H13N6	KX978978
A/black-headed_gull/Netherlands/4/2012	H13N6	MF146201
A/black-headed_gull/Netherlands/29/2012	H13N6	MF148149
A/black-headed_gull/Netherlands/118/2012	H13N6	MF145783
A/black-headed_gull/Netherlands/5/2012	H13N6	MF146004
A/black-headed_gull/Netherlands/36/2012	H13N6	MF147089
A/black-headed_gull/Netherlands/11/2012	H13N6	MF147954
A/black-headed_gull/Netherlands/32/2012	H13N6	MF146100
A/black-headed_gull/Netherlands/15/2012	H13N6	MF146286
A/black-headed_gull/Netherlands/24/2012	H13N6	MF147934
A/black-headed_gull/Netherlands/130/2012	H13N6	MF146815
A/black-headed_gull/Netherlands/131/2012	H13N6	MF146376
A/black-headed_gull/Netherlands/122/2012	H13N6	MF146822
A/black-headed_gull/Netherlands/12/2012	H13N6	MF147956
A/black-headed_gull/Netherlands/128/2012	H13N6	MF146470
A/black-headed_gull/Netherlands/7/2012	H13N6	MF145719
A/black-headed_gull/Netherlands/133/2012	H13N6	MF146092
A/black-headed_gull/Netherlands/132/2012	H13N6	MF147692
A/black-headed_gull/Netherlands/121/2012	H13N6	KX979601
A/black-headed_gull/Netherlands/6/2012	H13N6	MF147052
A/black-headed_gull/Netherlands/8/2012	H13N6	MF146324
A/black-headed_gull/Netherlands/9/2012	H13N6	MF575259
A/black-headed_gull/Netherlands/16/2012	H13N6	MF146980
A/black-headed_gull/Netherlands/129/2012	H13N6	MF146877
A/black-headed_gull/Netherlands/34/2012	H13N6	MF147072
A/black-headed_gull/Netherlands/35/2012	H13N6	MF145840
A/black-headed_gull/Netherlands/127/2012	H13N6	MF147446
A/black-headed_gull/Netherlands/137/2012	H13N6	MF147340
A/black-headed_gull/Netherlands/38/2012	H13N6	MF147098
A/black-headed_gull/Netherlands/31/2012	H13N6	MF147822
A/black-headed_gull/Netherlands/25/2012	H13N6	KX979023
A/black-headed_gull/Netherlands/119/2012	H13N6	MF146160
A/black-headed_gull/Netherlands/20/2012	H13N6	MF146355
A/black-headed_gull/Netherlands/13/2012	H13N6	MF145763
A/black-headed_gull/Netherlands/14/2012	H13N6	MF147873
A/black-headed_gull/Netherlands/18/2012	H13N6	MF146494
A/Mediterranean_gull/Netherlands/1/2012	H13N6	MF146359
A/black-headed_gull/Netherlands/125/2012	H13N6	MF145951
A/black-headed_gull/Netherlands/26/2012	H13N6	MF146301
A/black-headed_gull/Netherlands/126/2012	H13N6	KX979263
A/black-headed_gull/Netherlands/19/2012	H13N6	MF146545
A/black-headed_gull/Netherlands/28/2012	H13N6	MF145986
A/black-headed_gull/Netherlands/10/2012	H13N6	MF146499
A/black-headed_gull/Netherlands/120/2012	H13N6	MF145717
A/black-headed_gull/Netherlands/136/2012	H13N6	MF147930
A/black-headed_gull/Netherlands/21/2012	H13N6	MF145895
A/black-headed_gull/Netherlands/22/2012	H13N6	MF146868
A/black-headed_gull/Netherlands/27/2012	H13N6	MF145874
A/black-headed_gull/Netherlands/135/2012	H13N6	MF148123
A/black-headed_gull/Netherlands/37/2012	H13N6	MF146576
A/black-headed_gull/Netherlands/30/2012	H13N6	MF147424
A/black-headed_gull/Netherlands/124/2012	H13N6	MF147015
A/black-headed_gull/Netherlands/45/2012	H13N6	MF145871
A/black-headed_gull/Netherlands/44/2012	H13N6	MF145933
A/black-headed_gull/Netherlands/46/2012	H13N6	MF146311
A/black-headed_gull/Netherlands/39/2012	H13N6	MF147582
A/black-headed_gull/Netherlands/43/2012	H13N6	MF146913
A/black-headed_gull/Netherlands/47/2012	H13N6	KX978120
A/black-headed_gull/Netherlands/48/2012	H13N6	MF147396
A/black-headed_gull/Netherlands/49/2012	H13N6	MF147149
A/black-headed_gull/Netherlands/41/2012	H13N6	MF147918
A/black-headed_gull/Netherlands/40/2012	H13N6	MF146632
A/black-headed_gull/Netherlands/42/2012	H13N6	KX979563
A/black-headed_gull/Netherlands/52/2012	H13N6	KX979373
A/black-headed_gull/Netherlands/77/2012	H13N6	MF146700
A/black-headed_gull/Netherlands/64/2012	H13N6	MF147997
A/black-headed_gull/Netherlands/50/2012	H13N6	MF146418
A/black-headed_gull/Netherlands/68/2012	H13N6	MF145918
A/black-headed_gull/Netherlands/78/2012	H13N6	MF146949
A/black-headed_gull/Netherlands/72/2012	H13N6	KX978141
A/black-headed_gull/Netherlands/79/2012	H13N6	MF147112
A/black-headed_gull/Netherlands/73/2012	H13N6	MF147451
A/black-headed_gull/Netherlands/71/2012	H13N6	MF147528
A/black-headed_gull/Netherlands/80/2012	H13N6	MF147887
A/black-headed_gull/Netherlands/63/2012	H13N6	MF147659
A/black-headed_gull/Netherlands/51/2012	H13N6	MF147386
A/black-headed_gull/Netherlands/69/2012	H13N6	KX979298
A/black-headed_gull/Netherlands/59/2012	H13N6	MF147597
A/black-headed_gull/Netherlands/57/2012	H13N6	MF146835
A/black-headed_gull/Netherlands/67/2012	H13N6	MF146518
A/black-headed_gull/Netherlands/58/2012	H13N6	MF147324
A/black-headed_gull/Netherlands/61/2012	H13N6	MF147162
A/black-headed_gull/Netherlands/76/2012	H13N6	KX978568
A/black-headed_gull/Netherlands/60/2012	H13N6	MF145768
A/black-headed_gull/Netherlands/74/2012	H13N6	MF146519
A/black-headed_gull/Netherlands/75/2012	H13N6	MF147534
A/black-headed_gull/Netherlands/66/2012	H13N6	MF147352
A/black-headed_gull/Netherlands/56/2012	H13N6	MF147933
A/black-headed_gull/Netherlands/65/2012	H13N6	KX978857
A/black-headed_gull/Netherlands/62/2012	H13N6	MF145943
A/black-headed_gull/Netherlands/55/2012	H13N6	MF146653
A/black-headed_gull/Netherlands/53/2012	H13N6	MF145908
A/black-headed_gull/Netherlands/70/2012	H13N6	MF147651
A/black-headed_gull/Netherlands/54/2012	H13N6	MF148131
A/black-headed_gull/Netherlands/81/2012	H13N6	KX979188
A/black-headed_gull/Netherlands/85/2012	H13N6	KX977989
A/black-headed_gull/Netherlands/83/2012	H13N6	KX978485
A/black-headed_gull/Netherlands/82/2012	H13N6	KX977653
A/black-headed_gull/Netherlands/84/2012	H13N6	MF147131
A/black-headed_gull/Netherlands/115/2012	H13N6	KX978610
A/black-headed_gull/Netherlands/89/2012	H13N6	MF147381
A/black-headed_gull/Netherlands/86/2012	H13N6	MF147123
A/black-headed_gull/Netherlands/87/2012	H13N6	KX978479
A/black-headed_gull/Netherlands/99/2012	H13N6	KX977936
A/black-headed_gull/Netherlands/95/2012	H13N6	MF146669
A/black-headed_gull/Netherlands/100/2012	H13N6	KX978803
A/black-headed_gull/Netherlands/94/2012	H13N6	MF682778
A/black-headed_gull/Netherlands/96/2012	H13N6	MF146037
A/black-headed_gull/Netherlands/98/2012	H13N6	KX977764
A/black-headed_gull/Netherlands/88/2012	H13N6	KX979179
A/black-headed_gull/Netherlands/92/2012	H13N6	KX977825
A/black-headed_gull/Netherlands/90/2012	H13N6	MF146730
A/black-headed_gull/Netherlands/97/2012	H13N6	MF147847
A/black-headed_gull/Netherlands/91/2012	H13N6	MF146002
A/black-headed_gull/Netherlands/101/2012	H13N6	MF146168
A/black-headed_gull/Netherlands/105/2012	H13N6	KX979599
A/black-headed_gull/Netherlands/104/2012	H13N6	KX979351
A/black-headed_gull/Netherlands/103/2012	H13N6	MF145946
A/black-headed_gull/Netherlands/102/2012	H13N6	KX978565
A/Armenian_gull/Republic_of_Georgia/1/2012	H13N6	CY185356
A/black-headed_gull/Netherlands/106/2012	H13N6	KX978294
A/black-headed_gull/Netherlands/109/2012	H13N6	KX977769
A/black-headed_gull/Netherlands/110/2012	H13N6	KX979336
A/black-headed_gull/Netherlands/108/2012	H13N6	MF147760
A/black-headed_gull/Netherlands/113/2012	H13N6	KX977621
A/black-headed_gull/Netherlands/111/2012	H13N6	MF147346
A/black-headed_gull/Netherlands/112/2012	H13N6	KX978270
A/black-headed_gull/Netherlands/117/2012	H13N6	KX978231
A/yellow-legged_gull/Republic_of_Georgia/3/2012	H13N6	CY185610
A/yellow-legged_gull/Republic_of_Georgia/2/2012	H13N6	CY185602
A/yellow-legged_gull/Republic_of_Georgia/5/2012	H13N6	CY185674
A/yellow-legged_gull/Republic_of_Georgia/6/2012	H13N6	CY185666
A/gull/Massachusetts/12JR00671/2012	H13N6	CY195664
A/ring-billed_gull/Massachusetts/12DC00060/2012	H13N6	CY195648
A/gull/Massachusetts/13JR03320/2013	H13N6	CY195826
A/herring_gull/Maine/ND0000047/2013	H13N6	KM374021
A/mallard/Dalian/DZ-137/2013	H13N6	KJ907714
A/laughing_gull/Delaware_Bay/30/2014	H13N6	MK637223
A/laughing_gull/Delaware_Bay/39/2014	H13N6	MK637122
A/herring_gull/Delaware_Bay/22/2014	H13N6	MK637083
A/laughing_gull/Delaware_Bay/350/2014	H13N6	MK637033
A/laughing_gull/Delaware_Bay/340/2014	H13N6	MK637352
A/laughing_gull/Delaware_Bay/358/2014	H13N6	MK637392
A/laughing_gull/Delaware_Bay/327/2014	H13N6	MK637292
A/laughing_gull/Delaware_Bay/328/2014	H13N6	MK637373
A/laughing_gull/Delaware_Bay/351/2014	H13N6	MK637369
A/ruddy_turnstone/New_Jersey/UGAI14-1436/2014	H13N6	MH502665
A/black-headed_gull/Netherlands/10/2014	H13N6	KX977643
A/black-headed_gull/Netherlands/7/2014	H13N6	MF146756
A/black-headed_gull/Netherlands/3/2014	H13N6	KX979306
A/black-headed_gull/Netherlands/11/2014	H13N6	KX978373
A/black-headed_gull/Netherlands/26/2014	H13N6	KX978100
A/black-headed_gull/Netherlands/5/2014	H13N6	KX979319
A/black-headed_gull/Netherlands/28/2014	H13N6	KX979170
A/black-headed_gull/Netherlands/30/2014	H13N6	MF146889
A/black-headed_gull/Netherlands/33/2014	H13N6	MF575186
A/black-headed_gull/Netherlands/14/2014	H13N6	MF146080
A/black-headed_gull/Netherlands/34/2014	H13N6	MF575127
A/black-headed_gull/Netherlands/17/2014	H13N6	KX978297
A/black-headed_gull/Netherlands/35/2014	H13N6	KX979239
A/black-headed_gull/Netherlands/29/2014	H13N6	KX979255
A/black-headed_gull/Netherlands/16/2014	H13N6	MF146491
A/black-headed_gull/Netherlands/32/2014	H13N6	KX978677
A/black-headed_gull/Netherlands/15/2014	H13N6	KX977991
A/black-headed_gull/Netherlands/31/2014	H13N6	MF575114
A/Eurasian_curlew/Liaoning/ZH-186/2014	H13N6	KR010438
A/gull/New_Jersey/UGAI15-3728/2015	H13N6	MH501047
A/glaucous-winged_gull/Southcentral_Alaska/15MB01557/2015	H13N6	CY213621
A/glaucous-winged_gull/Southcentral_Alaska/15MB01429/2015	H13N6	CY213629
A/glaucous-winged_gull/Southcentral_Alaska/15MB01632/2015	H13N6	CY213637
A/glaucous-winged_gull/Southcentral_Alaska/15MB01610/2015	H13N6	CY213528
A/glaucous-winged_gull/Southcentral_Alaska/15MB01645/2015	H13N6	CY213536
A/glaucous-winged_gull/Southcentral_Alaska/15MB01694/2015	H13N6	CY213664
A/glaucous-winged_gull/Southcentral_Alaska/15MB01693/2015	H13N6	CY213544
A/glaucous-winged_gull/Southcentral_Alaska/15MB01776/2015	H13N6	CY213688
A/shelduck/Ukraine/KT-9-2-11/2016	H13N6	MW132953
A/laughing_gull/New_Jersey/UGAI17-2843/2017	H13N6	MH068344
A/laughing_gull/New_Jersey/UGAI17-2856/2017	H13N6	MH068368
A/laughing_gull/New_Jersey/UGAI17-2850/2017	H13N6	MH068360
A/laughing_gull/New_Jersey/UGAI17-2839/2017	H13N6	MH068336
A/ring-billed_gull/Minnesota/CLMNAI0891/2017	H13N6	MH763995
A/ring-billed_gull/Minnesota/OPMNAI0939/2017	H13N6	MH763900
A/ring-billed_gull/Minnesota/CLMNAI0939/2017	H13N6	MH764161
A/ring-billed_gull/Minnesota/OPMNAI0926/2017	H13N6	MH763876
A/ring-billed_gull/Minnesota/OPMNAI0935/2017	H13N6	MH763924
A/ring-billed_gull/Minnesota/CLMNAI0926/2017	H13N6	MH763915
A/ring-billed_gull/Minnesota/CLMNAI0947/2017	H13N6	MH764169
A/ring-billed_gull/Minnesota/CLMNAI1025/2017	H13N6	MH763948
A/ring-billed_gull/Minnesota/CLMNAI1420/2017	H13N6	MH764230
A/ring-billed_gull/Minnesota/CLMNAI1529/2017	H13N6	MH764246
A/ring-billed_gull/Minnesota/CLMNAI1539/2017	H13N6	MH764254
A/laughing_gull/Delaware_Bay/451/2018	H13N6	MK345838
A/laughing_gull/Delaware_Bay/433/2018	H13N6	MK376979
A/laughing_gull/Delaware_Bay/458/2018	H13N6	MK376987
A/Glaucous-Winged_Gull/Southcentral_Alaska/18MB00689/2018	H13N6	MN210221
A/Glaucous-Winged_Gull/Southcentral_Alaska/18MB00667/2018	H13N6	MN210196
A/Glaucous-Winged_Gull/Southcentral_Alaska/18MB00690/2018	H13N6	MN210229
A/Glaucous-Winged_Gull/Southcentral_Alaska/18MB00688/2018	H13N6	MN210212
A/Glaucous-Winged_Gull/Southcentral_Alaska/18MB00676/2018	H13N6	MN210204
A/Glaucous-Winged_Gull/Southcentral_Alaska/18MB00247/2018	H13N6	MN210101
A/Glaucous-Winged_Gull/Southcentral_Alaska/18MB00705/2018	H13N6	MN210237
A/Glaucous-Winged_Gull/Southcentral_Alaska/18MB03351/2018	H13N6	MN210253
A/glaucous-winged_gull/Alaska/AK18-288/2018	H13N6	MW873569
A/Glaucous_Gull/Northern_Alaska/18AR00289/2018	H13N6	MN210140
A/Red_Knot/Delaware_Bay/3/2019	H13N6	MN783535
A/Kelp_gull/Peru/M8/2019	H13N6	OL355046
A/Red_Knot/Delaware_Bay/420/2020	H13N6	MW875491
A/Red_Knot/Delaware_Bay/605/2020	H13N6	MW874988
A/Glaucous-Winged_Gull/Alaska/20MB02182/2020	H13N6	MZ015622
A/Glaucous-Winged_Gull/Alaska/20MB02836/2020	H13N6	MZ015688
A/Glaucous-Winged_Gull/Alaska/20MB02831/2020	H13N6	MZ015631
A/Laughing_Gull/Delaware/294/2021	H13N6	OM966172
A/Red_Knot/Delaware/224/2021	H13N6	OM965828
A/black-headed_gull/Netherlands/1/00	H13N8	AY684906
A/black-headed_gull/Sweden/1/2005	H13N8	CY077001
A/black-headed_gull/Netherlands/1/2000	H13N8	MF145975
A/black-headed_gull/Netherlands/3/2008	H13N8	MF147860
A/black-headed_gull/Netherlands/6/2008	H13N8	MF147709
A/black-headed_gull/Netherlands/17/2008	H13N8	MF146736
A/black-headed_gull/Netherlands/14/2008	H13N8	MF147703
A/black-headed_gull/Netherlands/4/2008	H13N8	MF147217
A/black-headed_gull/Netherlands/20/2008	H13N8	KX977809
A/black-headed_gull/Netherlands/7/2008	H13N8	MF146215
A/black-headed_gull/Netherlands/5/2008	H13N8	MF148059
A/black-headed_gull/Netherlands/10/2008	H13N8	MF682706
A/black-headed_gull/Netherlands/11/2008	H13N8	MF147827
A/black-headed_gull/Netherlands/13/2008	H13N8	MF146539
A/black-headed_gull/Netherlands/16/2008	H13N8	MF147310
A/black-headed_gull/Netherlands/9/2008	H13N8	KX978087
A/black-headed_gull/Netherlands/15/2008	H13N8	MF147218
A/black-headed_gull/Netherlands/18/2008	H13N8	MF146977
A/black-headed_gull/Netherlands/19/2008	H13N8	MF146000
A/black-headed_gull/Netherlands/8/2008	H13N8	MF575080
A/black-headed_gull/Netherlands/2/2008	H13N8	MF147812
A/black-headed_gull/Netherlands/12/2008	H13N8	MF147609
A/black-headed_gull/Netherlands/39/2008	H13N8	MF147951
A/black-headed_gull/Netherlands/35/2008	H13N8	MF682645
A/black-headed_gull/Netherlands/37/2008	H13N8	MF146600
A/black-headed_gull/Netherlands/44/2008	H13N8	MF147205
A/black-headed_gull/Netherlands/30/2008	H13N8	MF146096
A/black-headed_gull/Netherlands/48/2008	H13N8	MF682819
A/black-headed_gull/Netherlands/38/2008	H13N8	MF147332
A/black-headed_gull/Netherlands/52/2008	H13N8	MF146826
A/black-headed_gull/Netherlands/55/2008	H13N8	KX978296
A/black-headed_gull/Netherlands/51/2008	H13N8	MF146530
A/black-headed_gull/Netherlands/65/2008	H13N8	MF682797
A/black-headed_gull/Netherlands/87/2008	H13N8	MF147455
A/black-headed_gull/Netherlands/64/2008	H13N8	MF147697
A/black-headed_gull/Netherlands/49/2008	H13N8	MF146621
A/black-headed_gull/Netherlands/88/2008	H13N8	MF146799
A/black-headed_gull/Netherlands/86/2008	H13N8	MF147185
A/black-headed_gull/Netherlands/83/2008	H13N8	KX979210
A/black-headed_gull/Netherlands/66/2008	H13N8	MF147913
A/black-headed_gull/Netherlands/93/2008	H13N8	MF147517
A/black-headed_gull/Netherlands/67/2008	H13N8	MF146114
A/black-headed_gull/Netherlands/70/2008	H13N8	MF147893
A/black-headed_gull/Netherlands/74/2008	H13N8	MF145993
A/black-headed_gull/Netherlands/68/2008	H13N8	MF146660
A/black-headed_gull/Netherlands/96/2008	H13N8	KX979203
A/black-headed_gull/Netherlands/97/2008	H13N8	MF146661
A/black-headed_gull/Netherlands/94/2008	H13N8	KX977663
A/black-headed_gull/Netherlands/102/2008	H13N8	KX978629
A/black-headed_gull/Netherlands/95/2008	H13N8	MF145705
A/black-headed_gull/Sweden/74342/2008	H13N8	CY184489
A/black-headed_gull/Netherlands/24/2008	H13N8	MF146257
A/black-headed_gull/Netherlands/21/2008	H13N8	KX977796
A/black-headed_gull/Netherlands/22/2008	H13N8	MF146639
A/black-headed_gull/Netherlands/25/2008	H13N8	KX979008
A/black-headed_gull/Netherlands/23/2008	H13N8	KX978030
A/herring_gull/Mongolia/454/2008	H13N8	JF775473
A/black-headed_gull/Netherlands/2/2010	H13N8	MF146905
A/black-headed_gull/Netherlands/4/2010	H13N8	KX978078
A/black-headed_gull/Netherlands/5/2010	H13N8	MF147742
A/black-headed_gull/Netherlands/6/2010	H13N8	KX979568
A/black-headed_gull/Netherlands/7/2010	H13N8	MF682664
A/black-headed_gull/Netherlands/10/2010	H13N8	KX978014
A/yellow-legged_gull/Georgia/1/2011	H13N8	MF145864
A/black-headed_gull/Republic_of_Georgia/1/2011	H13N8	CY185514
A/black-headed_gull/Republic_of_Georgia/4/2011	H13N8	CY185538
A/black-headed_gull/Republic_of_Georgia/3/2011	H13N8	CY185530
A/black-headed_gull/Republic_of_Georgia/6/2011	H13N8	CY185554
A/black-headed_gull/Netherlands/20/2011	H13N8	MF147158
A/black-headed_gull/Netherlands/15/2011	H13N8	KX978042
A/black-headed_gull/Netherlands/12/2011	H13N8	MF146058
A/black-headed_gull/Netherlands/3/2011	H13N8	MF146546
A/black-headed_gull/Netherlands/23/2011	H13N8	MF575136
A/black-headed_gull/Netherlands/14/2011	H13N8	MF147732
A/black-headed_gull/Netherlands/19/2011	H13N8	MF145835
A/black-headed_gull/Netherlands/18/2011	H13N8	KX978948
A/black-headed_gull/Netherlands/4/2011	H13N8	MF147241
A/black-headed_gull/Netherlands/17/2011	H13N8	MF146706
A/black-headed_gull/Netherlands/25/2011	H13N8	MF146232
A/black-headed_gull/Netherlands/2/2011	H13N8	KX978443
A/black-headed_gull/Netherlands/21/2011	H13N8	KX978676
A/black-headed_gull/Netherlands/26/2011	H13N8	MF148100
A/black-headed_gull/Netherlands/24/2011	H13N8	MF575294
A/black-headed_gull/Netherlands/10/2011	H13N8	MF147093
A/black-headed_gull/Netherlands/5/2011	H13N8	MF575263
A/black-headed_gull/Netherlands/9/2011	H13N8	MF147351
A/black-headed_gull/Netherlands/35/2011	H13N8	KX978604
A/black-headed_gull/Netherlands/36/2011	H13N8	KX978017
A/black-headed_gull/Netherlands/38/2011	H13N8	MF147256
A/black-headed_gull/Netherlands/39/2011	H13N8	MF146252
A/black-headed_gull/Republic_of_Georgia/9/2011	H13N8	CY185658
A/yellow-legged_gull/Georgia/4/2012	H13N8	MF146532
A/yellow-legged_gull/Republic_of_Georgia/1/2013	H13N8	CY185626
A/yellow-legged_gull/Republic_of_Georgia/2/2013	H13N8	CY185634
A/black-headed_gull/Netherlands/6/2013	H13N8	MF146231
A/black-headed_gull/Netherlands/7/2013	H13N8	KX978210
A/black-headed_gull/Netherlands/9/2013	H13N8	MF145905
A/black-headed_gull/Netherlands/8/2013	H13N8	MF148084
A/black-headed_gull/Netherlands/10/2013	H13N8	KX979140
A/ring-billed_gull/Massachusetts/13DC30736-2/2013	H13N8	CY195810
A/ring-billed_gull/Massachusetts/13DC30736-1/2013	H13N8	CY195802
A/Eurasian_curlew/Liaoning/ZH-385/2014	H13N8	KR010446
A/glaucous-winged_gull/Southcentral_Alaska/15MB02016/2015	H13N8	CY213696
A/glaucous-winged_gull/Southcentral_Alaska/15MB02018/2015	H13N8	CY213704
A/black_skimmer/Chile/C20057/2016	H13N8	MH498885
A/black-tailed_gull/Weihai/17/2016	H13N8	MF461191
A/black-tailed_gull/Weihai/6/2016	H13N8	MH201573
A/Duck/China/Weihai/2017	H13N8	MH894211
A/kelp_gull/Chile/C27733/2017	H13N8	MH498792
A/ring-billed_gull/Minnesota/CLMNAI0806/2017	H13N8	MH764113
A/ring-billed_gull/Minnesota/OPMNAI0834/2017	H13N8	MH763892
A/ring-billed_gull/Minnesota/OPMNAI0806/2017	H13N8	MH764035
A/ring-billed_gull/Minnesota/CLMNAI0821/2017	H13N8	MH764011
A/ring-billed_gull/Minnesota/CLMNAI0827/2017	H13N8	MH764145
A/ring-billed_gull/Minnesota/OPMNAI0801/2017	H13N8	MH763956
A/ring-billed_gull/Minnesota/CLMNAI0809/2017	H13N8	MH763974
A/ring-billed_gull/Minnesota/OPMNAI0809/2017	H13N8	MH764019
A/ring-billed_gull/Minnesota/CLMNAI0790/2017	H13N8	MH764097
A/ring-billed_gull/Minnesota/CLMNAI0815/2017	H13N8	MH763982
A/ring-billed_gull/Minnesota/OPMNAI0817/2017	H13N8	MH764043
A/ring-billed_gull/Minnesota/OPMNAI0816/2017	H13N8	MH763860
A/ring-billed_gull/Minnesota/OPMNAI0815/2017	H13N8	MH763932
A/ring-billed_gull/Minnesota/CLMNAI0814/2017	H13N8	MH764129
A/ring-billed_gull/Minnesota/CLMNAI0833/2017	H13N8	MH764153
A/ring-billed_gull/Minnesota/CLMNAI0811/2017	H13N8	MH764027
A/ring-billed_gull/Minnesota/CLMNAI0818/2017	H13N8	MH764137
A/ring-billed_gull/Minnesota/CLMNAI0808/2017	H13N8	MH764121
A/ring-billed_gull/Minnesota/CLMNAI0829/2017	H13N8	MH764003
A/ring-billed_gull/Minnesota/CLMNAI0798/2017	H13N8	MH764105
A/ring-billed_gull/Minnesota/OPMNAI0814/2017	H13N8	MH763966
A/ring-billed_gull/Minnesota/OPMNAI0800/2017	H13N8	MH764069
A/ring-billed_gull/Minnesota/CLMNAI0955/2017	H13N8	MH764177
A/ring-billed_gull/Minnesota/CLMNAI0968/2017	H13N8	MH764185
A/ring-billed_gull/Minnesota/CLMNAI0974/2017	H13N8	MH764193
A/ring-billed_gull/Minnesota/OPMNAI0966/2017	H13N8	MH764051
A/ring-billed_gull/Minnesota/CLMNAI1320/2017	H13N8	MH763868
A/kelp_gull/Argentina/LDC4/2006	H13N9	EU523138
A/ruddy_turnstone/Delaware_Bay/520/1988	H13N9	CY126289
A/ruddy_turnstone/Delaware_Bay/131/2004	H13N9	MH579265
A/semipalmated_sandpiper/Delaware_Bay/68/2004	H13N9	MH578832
A/shorebird/DE/68/2004	H13N9	CY004444
A/shorebird/Delaware/221/2006	H13N9	CY043889
A/shorebird/Delaware/224/2006	H13N9	CY043897
A/glaucous_gull/Alaska/44199-006/2006	H13N9	HM060045
A/lesser_snow_goose/Alaska/44199-115/2006	H13N9	HM060047
A/glaucous_gull/Alaska/44199-104/2006	H13N9	HM060043
A/herring_gull/New_Jersey/AI07-418/2007	H13N9	MH596996
A/semipalmated_sandpiper/Delaware_Bay/142/2007	H13N9	MH578852
A/kelp_gull/Delaware_Bay/304/2007	H13N9	MH579027
A/shorebird/Delaware_Bay/424/2007	H13N9	CY127800
A/laughing_gull/New_Jersey/Sg-00485/2008	H13N9	CY144982
A/laughing_gull/New_Jersey/Sg-00568/2008	H13N9	CY140254
A/laughing_gull/New_Jersey/Sg-00559/2008	H13N9	CY145454
A/seagull/Chile/5775/2009	H13N9	KF772959
A/Franklins_gull/Chile/C17421/2016	H13N9	MH499169
A/Franklins_gull/Chile/C17422/2016	H13N9	MH498957
A/black_skimmer/Chile/C20084/2016	H13N9	MH499109
A/whimbrel/Chile/C20106/2016	H13N9	MH498683
A/whimbrel/Chile/C20075/2016	H13N9	MH499247
A/American_oystercatcher/Chile/C20102/2016	H13N9	MH498658
A/Franklins_gull/Chile/C20149/2016	H13N9	MH499145
A/black_skimmer/Chile/C20100/2016	H13N9	MH499139
A/Franklins_gull/Chile/C20094/2016	H13N9	MH498861
A/black_skimmer/Chile/C20123/2016	H13N9	MH498856
A/Franklins_gull/Chile/C20069/2016	H13N9	MH498975
A/black_skimmer/Chile/C20077/2016	H13N9	MH498997
A/Franklins_gull/Chile/C20118/2016	H13N9	MH499031
A/Franklins_gull/Chile/C20086/2016	H13N9	MH498785
A/black_skimmer/Chile/C20124/2016	H13N9	MH499167
A/elegant_tern/Chile/C20093/2016	H13N9	MH498739
A/black_skimmer/Chile/C20140/2016	H13N9	MH499070
A/blackish_oystercatcher/Chile/C20062/2016	H13N9	MH498965
A/elegant_tern/Chile/C20085/2016	H13N9	MH499130
A/whimbrel/Chile/C20144/2016	H13N9	MH498817
A/black_skimmer/Chile/C20142/2016	H13N9	MH499246
A/black_skimmer/Chile/C20108/2016	H13N9	MH499209
A/Franklins_gull/Chile/C20070/2016	H13N9	MH498886
A/whimbrel/Chile/C20073/2016	H13N9	MH499114
A/white-backed_stilt/Chile/C20090/2016	H13N9	MH498897
A/kelp_gull/Chile/C20137/2016	H13N9	MH498905
A/Franklins_gull/Chile/C20110/2016	H13N9	MH498805
A/Franklins_gull/Chile/C20061/2016	H13N9	MH498956
A/whimbrel/Chile/C20147/2016	H13N9	MH499056
A/Franklins_gull/Chile/C20373/2016	H13N9	MH499148
A/shorebird/Delaware/172/2006	H16N3	CY130111
A/shorebird/Delaware/168/06	H16N3	EU030979
A/common gull/Norway/10_1617/2006	H16N3	HE802742
A/black-headed gull/Sweden/74340/2008	H16N3	CY184481
A/herring gull/New Jersey/780/1986	H16N3	CY136591
A/laughing gull/Delaware Bay/2839/1987	H16N3	CY136631
A/laughing gull/Delaware Bay/2623/1987	H16N3	CY136615
A/herring gull/Delaware Bay/2617/1987	H16N3	CY136607
A/herring gull/Delaware Bay/712/1988	H16N3	CY136730
A/laughing gull/Delaware Bay/296/1998	H16N3	CY127446
A/herring gull/New York/AI00-532/2000	H16N3	CY144179
A/European herring gull/Netherlands/5/2006	H16N3	MF146149
A/shorebird/Delaware/195/2006	H16N3	CY045384
A/black headed gull/Mongolia/1756/2006	H16N3	GQ907295
A/glaucous gull/Alaska/44198-027/2006	H16N3	HM060055
A/great black-backed gull/Delaware Bay/49/2007	H16N3	MH579243
A/black-headed gull/Netherlands/7/2007	H16N3	KX977916
A/black-headed gull/Netherlands/8/2007	H16N3	KX978514
A/black-headed gull/Netherlands/3/2007	H16N3	MF682815
A/black-headed gull/Netherlands/9/2007	H16N3	KX978874
A/kelp gull/Delaware Bay/559/2008	H16N3	MH733752
A/black-headed gull/Netherlands/33/2008	H16N3	MF146899
A/black-headed gull/Netherlands/45/2008	H16N3	MF148114
A/black-headed gull/Netherlands/42/2008	H16N3	MF147005
A/black-headed gull/Netherlands/27/2008	H16N3	MF147401
A/black-headed gull/Netherlands/46/2008	H16N3	MF145831
A/black-headed gull/Netherlands/41/2008	H16N3	MF146377
A/black-headed gull/Netherlands/29/2008	H16N3	MF147901
A/black-headed gull/Netherlands/36/2008	H16N3	MF147487
A/black-headed gull/Netherlands/40/2008	H16N3	MF147894
A/black-headed gull/Netherlands/47/2008	H16N3	MF146511
A/black-headed gull/Netherlands/28/2008	H16N3	MF146358
A/black-headed gull/Netherlands/26/2008	H16N3	MF147410
A/great black-backed gull/Netherlands/1/2008	H16N3	MF147608
A/black-headed gull/Netherlands/43/2008	H16N8	MF146865
A/black-headed gull/Netherlands/80/2008	H16N3	MF147862
A/black-headed gull/Netherlands/62/2008	H16N3	MF146983
A/black-headed gull/Netherlands/72/2008	H16N3	MF147285
A/black-headed gull/Netherlands/76/2008	H16N3	MF146505
A/black-headed gull/Netherlands/54/2008	H16N3	MF146631
A/black-headed gull/Netherlands/77/2008	H16N3	MF147902
A/black-headed gull/Netherlands/84/2008	H16N3	MF146588
A/black-headed gull/Netherlands/53/2008	H16N3	MF145842
A/black-headed gull/Netherlands/69/2008	H16N3	MF146017
A/black-headed gull/Netherlands/82/2008	H16N3	MF145959
A/black-headed gull/Netherlands/56/2008	H16N3	MF146010
A/black-headed gull/Netherlands/75/2008	H16N3	MF146047
A/black-headed gull/Netherlands/81/2008	H16N3	KX978801
A/black-headed gull/Netherlands/61/2008	H16N3	MF682897
A/black-headed gull/Netherlands/60/2008	H16N3	MF147562
A/black-headed gull/Netherlands/78/2008	H16N3	MF147677
A/black-headed gull/Netherlands/57/2008	H16N3	MF146006
A/black-headed gull/Netherlands/79/2008	H16N3	MF147127
A/black-headed gull/Netherlands/85/2008	H16N3	MF146725
A/black-headed gull/Netherlands/63/2008	H16N3	KX979194
A/black-headed gull/Netherlands/91/2008	H16N3	MF146425
A/black-headed gull/Netherlands/50/2008	H16N3	MF145880
A/black-headed gull/Netherlands/92/2008	H16N3	KX979076
A/black-headed gull/Netherlands/89/2008	H16N3	MF147520
A/black-headed gull/Netherlands/59/2008	H16N3	MF147565
A/black-headed gull/Netherlands/98/2008	H16N3	KX979522
A/black-headed gull/Netherlands/101/2008	H16N3	KX979186
A/black-headed gull/Netherlands/100/2008	H16N3	MF146028
A/black-headed gull/Netherlands/99/2008	H16N3	KX977802
A/glaucous-winged gull/Southcentral Alaska/12NH01265/2008	H16N3	CY196749
A/glaucous-winged gull/Southcentral Alaska/12NH01285/2008	H16N3	CY196757
A/glaucous-winged gull/Southcentral Alaska/12NH01593/2008	H16N3	CY196789
A/glaucous-winged gull/Southcentral Alaska/12NH01538/2008	H16N3	CY196773
A/glaucous-winged gull/Southcentral Alaska/12NH01540/2008	H16N3	CY196781
A/glaucous-winged gull/Southcentral Alaska/12NH01600/2008	H16N3	CY196797
A/glaucous-winged gull/Southcentral Alaska/12NH01518/2008	H16N3	CY196765
A/glaucous-winged gull/Southcentral Alaska/12NH01679/2008	H16N3	CY196813
A/glaucous-winged gull/Southcentral Alaska/12NH01647/2008	H16N3	CY196805
A/black-headed gull/Netherlands/32/2009	H16N3	KX978954
A/black-headed gull/Netherlands/35/2009	H16N3	KX978809
A/black-headed gull/Netherlands/14/2009	H16N3	KX979440
A/black-headed gull/Netherlands/12/2009	H16N3	MF147819
A/black-headed gull/Netherlands/19/2009	H16N3	MF146522
A/black-headed gull/Netherlands/21/2009	H16N3	MF959974
A/black-headed gull/Netherlands/16/2009	H16N3	KX978428
A/black-headed gull/Netherlands/15/2009	H16N3	MF148008
A/black-headed gull/Netherlands/26/2009	H16N3	MF147202
A/black-headed gull/Netherlands/25/2009	H16N3	MF147468
A/black-headed gull/Netherlands/28/2009	H16N3	KX978299
A/black-headed gull/Netherlands/22/2009	H16N3	KX977897
A/black-headed gull/Netherlands/24/2009	H16N3	MF146484
A/black-headed gull/Netherlands/23/2009	H16N3	MF147589
A/black-headed gull/Sweden/87533/2009	H16N3	CY184497
A/glaucous-winged gull/Southcentral Alaska/9JR0783R0/2009	H16N3	CY070893
A/mallard/Quebec/02916-1/2009	H16N3	CY125607
A/gull/Newfoundland/1413/2009	H16N9	KC845030
A/ring-billed gull/Delaware/AI10-1144/2010	H16N3	MH500882
A/ring-billed gull/Delaware/AI10-1073/2010	H16N3	MH500922
A/herring gull/Newfoundland/GR032/2010	H16N3	KC845046
A/black-headed gull/Netherlands/3/2010	H16N3	KX979390
A/black-headed gull/Netherlands/14/2010	H16N3	KX978151
A/black-headed gull/Netherlands/11/2010	H16N3	KX978355
A/black-headed gull/Netherlands/9/2010	H16N3	KX977893
A/gull/Southeastern Alaska/10JR01527R0/2010	H16N3	CY130486
A/glaucous-winged gull/Southeastern Alaska/10JR01572R0/2010	H16N3	CY130494
A/glaucous-winged gull/Southeastern Alaska/10JR01700R0/2010	H16N3	CY130510
A/glaucous-winged gull/Southeastern Alaska/10JR01681R0/2010	H16N3	CY130502
A/glaucous-winged gull/Southcentral Alaska/10JR01814/2010	H16N3	CY196010
A/glaucous-winged gull/Southeastern Alaska/10JR01811R0/2010	H16N3	CY130518
A/black-headed gull/Iceland/713/2010	H16N3	CY138146
A/herring gull/Newfoundland/YH019/2010	H16N3	KC845123
A/European herring gull/Netherlands/1/2010	H16N3	KX978019
A/glaucous-winged gull/Southcentral Alaska/11JR00366/2011	H16N3	CY196404
A/black-headed gull/Netherlands/7/2011	H16N3	MF575084
A/black-headed gull/Netherlands/11/2011	H16N3	MF146851
A/black-headed gull/Netherlands/1/2011	H16N3	KX978570
A/black-headed gull/Netherlands/22/2011	H16N3	MF575298
A/black-headed gull/Netherlands/13/2011	H16N3	KX979376
A/black-headed gull/Netherlands/6/2011	H16N3	MF147183
A/black-headed gull/Netherlands/28/2011	H16N3	MF148067
A/black-headed gull/Netherlands/30/2011	H16N3	MF146316
A/black-headed gull/Netherlands/31/2011	H16N3	MF146664
A/black-headed gull/Netherlands/29/2011	H16N3	KX978320
A/black-headed gull/Netherlands/33/2011	H16N3	MF148128
A/black-headed gull/Netherlands/32/2011	H16N3	KX978152
A/black-headed gull/Netherlands/34/2011	H16N3	MF148032
A/black-headed gull/Netherlands/27/2011	H16N3	MF147402
A/black-headed gull/Netherlands/37/2011	H16N3	MF147747
A/Black-Headed Gull/Utluk/2-2-08/2011	H16N3	MK351596
A/glaucous-winged gull/Southcentral Alaska/11JR02017/2011	H16N3	CY196596
A/glaucous-winged gull/Southcentral Alaska/11JR01716/2011	H16N3	CY196452
A/glaucous-winged gull/Southcentral Alaska/11JR01711/2011	H16N3	CY196428
A/glaucous-winged gull/Southcentral Alaska/11JR01719/2011	H16N3	CY196460
A/glaucous-winged gull/Southcentral Alaska/11JR01871/2011	H16N3	CY196564
A/glaucous-winged gull/Southcentral Alaska/11JR01736/2011	H16N3	CY196508
A/glaucous-winged gull/Southcentral Alaska/11JR01734/2011	H16N3	CY196500
A/glaucous-winged gull/Southcentral Alaska/11JR01902/2011	H16N3	CY196572
A/glaucous-winged gull/Southcentral Alaska/11JR01761/2011	H16N3	CY196532
A/glaucous-winged gull/Southcentral Alaska/11JR01710/2011	H16N3	CY196420
A/glaucous-winged gull/Southcentral Alaska/11JR01712/2011	H16N3	CY196436
A/glaucous-winged gull/Southcentral Alaska/11JR01713/2011	H16N3	CY196444
A/glaucous-winged gull/Southcentral Alaska/11JR01859/2011	H16N3	CY196556
A/glaucous-winged gull/Southcentral Alaska/11JR01725/2011	H16N3	CY196476
A/glaucous-winged gull/Southcentral Alaska/11JR01724/2011	H16N3	CY196468
A/glaucous-winged gull/Southcentral Alaska/11JR01852/2011	H16N3	CY196548
A/glaucous-winged gull/Southcentral Alaska/11JR01908/2011	H16N3	CY196588
A/glaucous-winged gull/Southcentral Alaska/11JR01739/2011	H16N3	CY196524
A/glaucous-winged gull/Southcentral Alaska/11JR01906/2011	H16N3	CY196580
A/glaucous-winged gull/Southcentral Alaska/11JR01785/2011	H16N3	CY196540
A/glaucous-winged gull/Southcentral Alaska/11JR01368/2011	H16N3	CY196412
A/glaucous-winged gull/Southcentral Alaska/11JR01732/2011	H16N3	CY196484
A/glaucous-winged gull/Southcentral Alaska/11JR01733/2011	H16N3	CY196492
A/glaucous-winged gull/Southcentral Alaska/11JR01738/2011	H16N3	CY196516
A/glaucous-winged gull/Southcentral Alaska/11JR02272/2011	H16N3	CY196604
A/herring gull/Newfoundland/GR366/2011	H16N3	KC845054
A/glaucous gull-herring gull hybrid/Iceland/1108/2011	H16N3	CY149341
A/black-headed gull/Republic of Georgia/4/2012	H16N3	CY185586
A/sanderling/Delaware Bay/402/2012	H16N3	MH733673
A/dunlin/Delaware Bay/347/2012	H16N3	MK627643
A/black-headed gull/Netherlands/93/2012	H16N3	KX978157
A/black-headed gull/Netherlands/107/2012	H16N3	KY243235
A/black-headed gull/Netherlands/114/2012	H16N3	KX979588
A/glaucous-winged gull/Southcentral Alaska/12NH01263/2012	H16N3	CY195786
A/glaucous-winged gull/Southcentral Alaska/12MB01577/2012	H16N3	CY195680
A/glaucous-winged gull/Southcentral Alaska/12MB01573/2012	H16N3	CY195672
A/glaucous-winged gull/Southcentral Alaska/12MB01618/2012	H16N3	CY195688
A/glaucous-winged gull/Southcentral Alaska/12MB01620/2012	H16N3	CY195696
A/glaucous-winged gull/Southcentral Alaska/12MB01823/2012	H16N3	CY195712
A/glaucous-winged gull/Southcentral Alaska/12MB01812/2012	H16N3	CY195704
A/glaucous-winged gull/Southcentral Alaska/12NH01632/2012	H16N3	CY195794
A/glaucous gull-herring gull hybrid/Iceland/2442/2012	H16N3	MZ565510
A/glaucous gull-herring gull hybrid/Iceland/2297/2012	H16N3	MZ565502
A/herring gull/Iceland/2120/2012	H16N3	MZ565531
A/herring gull/Iceland/2207/2012	H16N3	MZ565555
A/herring gull/Iceland/2173/2012	H16N3	MZ565539
A/herring gull/Iceland/2226/2012	H16N3	MZ565563
A/gull/Massachusetts/12JR00662/2012	H16N3	CY195656
A/gull/Massachusetts/13WP00522/2013	H16N3	CY195834
A/gull/Massachusetts/13WP00539/2013	H16N3	CY195842
A/ruddy turnstone/New Jersey/AI13-2872/2013	H16N3	MH502495
A/laughing gull/New Jersey/AI13-1937/2013	H16N3	MH501071
A/black-headed gull/Netherlands/3/2013	H16N3	KX979307
A/black-headed gull/Netherlands/2/2013	H16N3	KX979132
A/black-headed gull/Netherlands/4/2013	H16N3	KX978413
A/black-headed gull/Netherlands/5/2013	H16N3	KX977838
A/California gull/California/1196P/2013	H16N3	CY177442
A/glaucous-winged gull/Southcentral Alaska/13MB01431/2013	H16N3	CY239289
A/glaucous-winged gull/Southcentral Alaska/13MB02410/2013	H16N3	CY239297
A/glaucous-winged gull/Southcentral Alaska/13MB02526/2013	H16N3	CY213712
A/glaucous-winged gull/Southcentral Alaska/13MB02527/2013	H16N3	CY213720
A/glaucous-winged gull/Southcentral Alaska/13MB02558/2013	H16N3	CY213728
A/glaucous-winged gull/Southcentral Alaska/13MB02599/2013	H16N3	CY213768
A/glaucous-winged gull/Southcentral Alaska/13MB02593/2013	H16N3	CY213760
A/glaucous-winged gull/Southcentral Alaska/13MB02561/2013	H16N3	CY213736
A/glaucous-winged gull/Southcentral Alaska/13MB02569/2013	H16N3	CY213744
A/glaucous-winged gull/Southcentral Alaska/13MB02582/2013	H16N3	CY213752
A/glaucous-winged gull/Alaska/567/2013	H16N3	KY131091
A/duck/Hokkaido/WZ82/2013	H16N3	AB937724
A/ruddy turnstone/Delaware Bay/48/2014	H16N3	MK637105
A/ruddy turnstone/Delaware Bay/486/2014	H16N3	MK637247
A/black-headed gull/Netherlands/36/2014	H16N3	MF575044
A/glaucous-winged gull/Southcentral Alaska/14MB00623/2014	H16N3	CY206863
A/glaucous-winged gull/Southcentral Alaska/14MB01306/2014	H16N3	CY206871
A/glaucous-winged gull/Southcentral Alaska/14MB01318/2014	H16N3	CY206879
A/glaucous-winged gull/Southcentral Alaska/14MB01336/2014	H16N3	CY206678
A/glaucous-winged gull/Southcentral Alaska/14MB01392/2014	H16N3	CY206895
A/glaucous-winged gull/Southcentral Alaska/14MB01383/2014	H16N3	CY206887
A/glaucous-winged gull/Southcentral Alaska/14MB01444/2014	H16N3	CY239305
A/glaucous-winged gull/Southcentral Alaska/14MB01417/2014	H16N3	CY206903
A/glaucous-winged gull/Southcentral Alaska/14MB01422/2014	H16N3	CY206919
A/glaucous-winged gull/Southcentral Alaska/14MB01438/2014	H16N3	CY206927
A/glaucous-winged gull/Southcentral Alaska/14MB01418/2014	H16N3	CY206911
A/glaucous-winged gull/Southcentral Alaska/14MB01615/2014	H16N3	CY206935
A/glaucous-winged gull/Southcentral Alaska/14MB01705/2014	H16N3	CY206943
A/glaucous-winged gull/Southcentral Alaska/14MB01770/2014	H16N3	CY206951
A/glaucous-winged gull/Southcentral Alaska/14MB01819/2014	H16N3	CY206959
A/glaucous-winged gull/Southcentral Alaska/14MB01893/2014	H16N3	CY206983
A/glaucous-winged gull/Southcentral Alaska/14MB01886/2014	H16N3	CY206975
A/glaucous-winged gull/Southcentral Alaska/14MB01884/2014	H16N3	CY206967
A/glaucous-winged gull/Southcentral Alaska/14MB01959/2014	H16N3	CY206999
A/glaucous-winged gull/Southcentral Alaska/14MB01926/2014	H16N3	CY206991
A/glaucous-winged gull/Southcentral Alaska/14MB02081/2014	H16N3	CY207015
A/glaucous-winged gull/Southcentral Alaska/14MB02094/2014	H16N3	CY239313
A/glaucous-winged gull/Southcentral Alaska/14MB02018/2014	H16N3	CY207007
A/herring gull/Iceland/3817/2014	H16N3	MZ575059
A/herring gull/Iceland/3833/2014	H16N3	MZ717538
A/herring gull/Iceland/3819/2014	H16N3	MZ717530
A/herring gull/Iceland/3816/2014	H16N3	MZ575051
A/herring gull/Iceland/3823/2014	H16N3	MZ575067
A/mallard/Alaska/903/2014	H16N3	KT338604
A/herring gull/Iceland/3894/2014	H16N3	MZ575075
A/great black-backed gull/Iceland/3850/2014	H16N3	MZ717402
A/lesser black-backed gull/Iceland/3899/2014	H16N3	MZ575083
A/herring gull/Iceland/3863/2014	H16N3	MZ717546
A/glaucous-winged gull/Alaska/915/2014	H16N3	KT338612
A/northern pintail/Alaska/886/2014	H16N3	KT338588
A/black-headed gull/Netherlands/18/2014	H16N3	MF147069
A/European herring gull/Netherlands/2/2014	H16N3	MF148143
A/black-headed gull/Netherlands/1/2015	H16N3	MF146887
A/gull/New Jersey/UGAI15-3459/2015	H16N3	MH501039
A/gull/New Jersey/UGAI15-3414/2015	H16N3	MH501023
A/black-headed gull/Netherlands/2/2015	H16N3	KX978463
A/black-headed gull/Netherlands/3/2015	H16N3	KX978264
A/black-headed gull/Netherlands/5/2015	H16N3	KX979035
A/black-headed gull/Netherlands/4/2015	H16N3	KX977997
A/glaucous-winged gull/Southcentral Alaska/15MB01680/2015	H16N3	CY213656
A/glaucous-winged gull/Southcentral Alaska/15MB01735/2015	H16N3	CY213552
A/glaucous-winged gull/Southcentral Alaska/15MB01747/2015	H16N3	CY213672
A/glaucous-winged gull/Southcentral Alaska/15MB01758/2015	H16N3	CY213680
A/lesser black-backed gull/Netherlands/1/2015	H16N3	MF694105
A/glaucous gull/Iceland/4377/2015	H16N3	MZ717394
A/herring gull/Iceland/4549/2015	H16N3	MZ717554
A/European herring gull/Netherlands/3/2015	H16N3	MF693952
A/brown-hooded gull/Chile/C8851/2016	H16N3	MH498838
A/kelp gull/Chile/C10579/2016	H16N3	MH134647
A/kelp gull/Chile/C10798/2016	H16N3	MH134693
A/dolphin gull/Chile/C10783/2016	H16N3	MH158651
A/kelp gull/Chile/C10779/2016	H16N3	MH134738
A/Franklin's gull/Chile/C10794/2016	H16N3	MH134765
A/kelp gull/Chile/C10826/2016	H16N3	MH134873
A/Franklin's gull/Chile/C10784/2016	H16N3	MH134737
A/glaucous-winged gull/Southcentral Alaska/16MB00033/2016	H16N3	CY239270
A/glaucous-winged gull/Southcentral Alaska/16MB00031/2016	H16N3	CY239377
A/black-headed gull/Netherlands/1/2016	H16N3	MF694084
A/black-headed gull/Netherlands/3/2016	H16N3	MF693938
A/glaucous-winged gull/Southcentral Alaska/16MB02936/2016	H16N3	CY239321
A/glaucous-winged gull/Southcentral Alaska/16MB02942/2016	H16N3	CY239337
A/glaucous-winged gull/Southcentral Alaska/16MB02941/2016	H16N3	CY239329
A/glaucous-winged gull/Southcentral Alaska/16MB02960/2016	H16N3	CY239345
A/glaucous-winged gull/Southcentral Alaska/16MB03027/2016	H16N3	CY239353
A/glaucous-winged gull/Southcentral Alaska/16MB03046/2016	H16N3	CY239369
A/glaucous-winged gull/Southcentral Alaska/16MB03089/2016	H16N3	CY239385
A/glaucous-winged gull/Southcentral Alaska/16MB03039/2016	H16N3	CY239361
A/glaucous-winged gull/Southcentral Alaska/16MB03160/2016	H16N3	CY239393
A/Larus argentatus/Belgium/U1610336_H907447/2016	H16N3	MT407154
A/herring gull/Iceland/6076/2016	H16N3	MZ717562
A/black-headed Gull/Netherlands/5/2017	H16N3	MK192343
A/Glaucous-Winged Gull/Southcentral Alaska/17MB03725/2017	H16N3	MN210188
A/Mew Gull/Southcentral Alaska/18MB01898/2018	H16N3	MN210309
A/Glaucous-Winged Gull/Southcentral Alaska/18MB02150/2018	H16N3	MN210245
A/laughing gull/Delaware Bay/436/2018	H16N3	MK345969
A/laughing gull/Delaware Bay/453/2018	H16N3	MK345901
A/laughing gull/Delaware Bay/464/2018	H16N3	MK345856
A/Herring Gull/Delaware/608/2019	H16N3	MN911191
A/Laughing Gull/Delaware/589/2019	H16N3	MN911229
A/Herring Gull/Delaware/597/2019	H16N3	MN911207
A/Glaucous-Winged Gull/Alaska/19MB02467/2019	H16N3	MW872120
A/Glaucous-Winged Gull/Alaska/19MB02493/2019	H16N3	MW872197
A/Glaucous-Winged Gull/Alaska/19MB02458/2019	H16N3	MW872237
A/Glaucous-Winged Gull/Alaska/19MB02464/2019	H16N3	MW872230
A/Glaucous-Winged Gull/Alaska/19MB02474/2019	H16N3	MW872171
A/Glaucous-Winged Gull/Alaska/19MB02477/2019	H16N3	MW872220
A/Glaucous-Winged Gull/Alaska/19MB02461/2019	H16N3	MW872129
A/Glaucous-Winged Gull/Alaska/19MB02459/2019	H16N3	MW872160
A/Glaucous-Winged Gull/Alaska/19MB02547/2019	H16N3	MW872201
A/Glaucous-Winged Gull/Alaska/19MB02504/2019	H16N3	MW872213
A/Glaucous-Winged Gull/Alaska/19MB02555/2019	H16N3	MW872113
A/Glaucous-Winged Gull/Alaska/19MB02557/2019	H16N3	MW872248
A/glaucous-winged gull/Alaska/AK19-391/2019	H16N3	MW873585
A/glaucous-winged gull/Alaska/AK19-396/2019	H16N3	MW873593
A/glaucous-winged gull/Alaska/AK19-381/2019	H16N3	MW873577
A/Glaucous-Winged Gull/Alaska/20MB02837/2020	H16N3	MZ015676
A/Glaucous-Winged Gull/Alaska/20MB02826/2020	H16N3	MZ015691
A/Glaucous-Winged Gull/Alaska/20MB02834/2020	H16N3	MZ015705
A/Glaucous-Winged Gull/Alaska/20MB02816/2020	H16N3	MZ015642
A/Glaucous-Winged Gull/Alaska/20MB02858/2020	H16N3	MZ015654
A/Great Black-Backed Gull/Delaware/610/2021	H16N3	OM966136
A/Laughing Gull/Delaware/583/2021	H16N3	OM965806
A/Laughing Gull/Delaware/591/2021	H16N3	OM966180

## Sheet: NS
Isolate name	Subtype	Segment ID
A/common_gull/Norway/10_1313/2009	H13N2	HE802719
A/herring_gull/NJ/782/1986	H13N2	CY004454
A/herring_gull/DE/475/1986	H13N2	CY003898
A/laughing_gull/DE/2838/1987	H13N2	CY005068
A/laughing_gull/Delaware_Bay/2838/1987	H13N2	CY185817
A/herring_gull/Massachusetts/A00080257/2006	H13N2	CY239284
A/herring_gull/Massachusetts/A00080255/2006	H13N2	CY239412
A/whimbrel/Peru/P41/2007	H13N2	KR824667
A/gull/Peru/P43/2007	H13N2	KR824675
A/Herring_Gull/Massachusetts/A00648685/2008	H13N2	MN210272
A/Herring_Gull/Massachusetts/A00648696/2008	H13N2	MN210280
A/great_black-backed_gull/Newfoundland/296/2008	H13N2	GU724157
A/black-headed_gull/Netherlands/4/2009	H13N2	MF959991
A/black-headed_gull/Netherlands/3/2009	H13N2	MF147920
A/black-headed_gull/Netherlands/7/2009	H13N2	MF147842
A/black-headed_gull/Netherlands/9/2009	H13N2	KX977710
A/black-headed_gull/Netherlands/6/2009	H13N2	MF146801
A/black-headed_gull/Netherlands/8/2009	H13N2	MF145976
A/black-headed_gull/Netherlands/1/2009	H13N2	KX978139
A/black-headed_gull/Netherlands/2/2009	H13N2	MF146105
A/black-headed_gull/Netherlands/5/2009	H13N2	MF147319
A/black-headed_gull/Netherlands/37/2009	H13N2	KX979512
A/black-headed_gull/Netherlands/36/2009	H13N2	MF147678
A/black-headed_gull/Netherlands/38/2009	H13N2	MF146440
A/black-headed_gull/Netherlands/31/2009	H13N2	KX978962
A/black-headed_gull/Netherlands/34/2009	H13N2	MF682640
A/black-headed_gull/Netherlands/33/2009	H13N2	KX977873
A/black-headed_gull/Netherlands/13/2009	H13N2	MF147914
A/black-headed_gull/Netherlands/18/2009	H13N2	KX978708
A/black-headed_gull/Netherlands/27/2009	H13N2	KX978491
A/gull/Peru/CH02/2009	H13N2	KR824562
A/mallard/Korea/SH38-45/2010	H13N2	JX030402
A/black_skimmer/Peru/CH55/2010	H13N2	KR824608
A/black-headed_gull/Netherlands/8/2010	H13N2	KX978518
A/black-headed_gull/Netherlands/12/2010	H13N2	KX977976
A/black-headed_gull/Netherlands/13/2010	H13N2	KX979518
A/gull/Peru/CH121/2010	H13N2	KR824570
A/common_snipe/Republic_of_Georgia/1/2012	H13N2	CY185367
A/Armenian_gull/Republic_of_Georgia/2/2012	H13N2	CY185351
A/glaucous-winged_gull/Alaska/695/2013	H13N2	KY131148
A/glaucous-winged_gull/Alaska/545/2013	H13N2	KY131084
A/glaucous-winged_gull/Alaska/664/2013	H13N2	KY131132
A/glaucous-winged_gull/Alaska/654/2013	H13N2	KY131116
A/glaucous-winged_gull/Alaska/414/2013	H13N2	KY131044
A/glaucous-winged_gull/Alaska/387/2013	H13N2	KY131021
A/glaucous-winged_gull/Alaska/544/2013	H13N2	KY131076
A/glaucous-winged_gull/Alaska/458/2013	H13N2	KY131060
A/glaucous-winged_gull/Alaska/667/2013	H13N2	KY131140
A/glaucous-winged_gull/Alaska/660/2013	H13N2	KY131124
A/black-headed_gull/Netherlands/37/2014	H13N2	MF147206
A/black-headed_gull/Netherlands/25/2014	H13N2	KX979254
A/black-headed_gull/Netherlands/23/2014	H13N2	KY243233
A/black-headed_gull/Netherlands/24/2014	H13N2	MF145767
A/black-headed_gull/Netherlands/8/2014	H13N2	KX978455
A/black-headed_gull/Netherlands/27/2014	H13N2	KX979562
A/black-headed_gull/Netherlands/12/2014	H13N2	KX977681
A/black-headed_gull/Netherlands/4/2014	H13N2	MF575226
A/black-headed_gull/Netherlands/6/2014	H13N2	KX978370
A/black-headed_gull/Netherlands/13/2014	H13N2	MF146137
A/black-headed_gull/Netherlands/9/2014	H13N2	MF146237
A/black-headed_gull/Netherlands/1/2014	H13N2	KX979582
A/black-headed_gull/Netherlands/2/2014	H13N2	MF146103
A/gull/Arica/71/2016	H13N2	MF098948
A/shorebird/Chile/C7037/2016	H13N2	MH499099
A/kelp_gull/Chile/C8595/2016	H13N2	MH499010
A/kelp_gull/Chile/C8609/2016	H13N2	MH498987
A/kelp_gull/Chile/C8602/2016	H13N2	MH498722
A/kelp_gull/Chile/C8594/2016	H13N2	MH498903
A/kelp_gull/Chile/C8599/2016	H13N2	MH498705
A/kelp_gull/Chile/C8939/2016	H13N2	MH499176
A/brown-hooded_gull/Chile/C10246/2016	H13N2	MH499185
A/brown-hooded_gull/Chile/C10256/2016	H13N2	MH134848
A/whimbrel/Chile/C10834/2016	H13N2	MH134743
A/whimbrel/Chile/C12523/2016	H13N2	MH134854
A/kelp_gull/Chile/C12508/2016	H13N2	MH134881
A/black-headed_gull/Netherlands/7/2016	H13N2	MF694056
A/black-headed_gull/Netherlands/6/2016	H13N2	MF694100
A/black-headed_gull/Netherlands/2/2016	H13N2	MF694226
A/black-headed_gull/Netherlands/8/2016	H13N2	MF694157
A/black-headed_gull/Netherlands/11/2016	H13N2	MF694139
A/black-headed_gull/Netherlands/10/2016	H13N2	MF694167
A/black-headed_gull/Netherlands/9/2016	H13N2	MF694143
A/black-tailed_gull/Weihai/115/2016	H13N2	MF461184
A/black-tailed_gull/Weihai/42/2016	H13N2	MH201566
A/ring-billed_gull/Minnesota/CLMNAI1199/2017	H13N2	MH764092
A/ring-billed_gull/Minnesota/CLMNAI1301/2017	H13N2	MH764225
A/ring-billed_gull/Minnesota/CLMNAI1283/2017	H13N2	MH764217
A/ring-billed_gull/Minnesota/OPMNAI1286/2017	H13N2	MH764062
A/ring-billed_gull/Minnesota/OPMNAI1315/2017	H13N2	MH763887
A/Glaucous-Winged_Gull/Southcentral_Alaska/17MB03625/2017	H13N2	MN210175
A/Glaucous-Winged_Gull/Southcentral_Alaska/17MB03606/2017	H13N2	MN210167
A/Glaucous-Winged_Gull/Southcentral_Alaska/17MB03638/2017	H13N2	MN210183
A/ring-billed_gull/Minnesota/CLMNAI1501/2017	H13N2	MH764241
A/glaucous_gull/Alaska/44199-097/2006	H13N3	HM060073
A/black-headed_gull/Netherlands/6/2007	H13N3	MF575310
A/black-headed_gull/Netherlands/17/2009	H13N3	KX977594
A/black-headed_gull/Netherlands/8/2011	H13N3	MF575124
A/gull/New_Jersey/UGAI15-3767/2015	H13N3	MH501058
A/gull/Maryland/704/1977	H13N6	CY089641
A/gull/Minnesota/945/1980	H13N6	CY005862
A/duck/Siberia/272/1998	H13N6	AB285090
A/duck/Siberia/272PF/1998	H13N6	AB285098
A/duck/Hokkaido/W189/2006	H13N6	LC339631
A/silver_gull/Tasmania/062/2006	H13N6	CY094907
A/ring-billed_gull/Georgia/AI00-2658/2000	H13N6	CY144206
A/ruddy_turnstone/New_Jersey/AI01-1407/2001	H13N6	MH500869
A/silver_gull/Tasmania/06-0349-105/2006	H13N6	OL369952
A/black_headed_gull/Mongolia/1766/2006	H13N6	GQ907306
A/black-headed_gull/Netherlands/10/2007	H13N6	KX978541
A/black-headed_gull/Netherlands/2/2007	H13N6	KX979329
A/black-headed_gull/Netherlands/4/2007	H13N6	KX978219
A/Mongolian_gull/Mongolia/401/2007	H13N6	GQ907314
A/Mongolian_gull/Mongolia/405/2007	H13N6	GQ907322
A/ruddy_turnstone/New_Jersey/AI09-294/2009	H13N6	CY145943
A/herring_gull/New_Jersey/AI09-1105/2009	H13N6	CY144158
A/black-headed_gull/Netherlands/39/2009	H13N6	KX979252
A/black-headed_gull/Netherlands/11/2009	H13N6	KX979083
A/ring-billed_gull/Quebec/02434-1/2009	H13N6	CY125216
A/black-headed_gull/Netherlands/29/2009	H13N6	KX978938
A/black-legged_kittiwake/Quebec/02838-1/2009	H13N6	CY125305
A/glaucous-winged_gull/Southcentral_Alaska/9JR0769R0/2009	H13N6	CY070878
A/glaucous-winged_gull/Southcentral_Alaska/9JR0781R0/2009	H13N6	CY070886
A/glaucous-winged_gull/Southcentral_Alaska/9JR0691R0/2009	H13N6	CY070854
A/glaucous-winged_gull/Southcentral_Alaska/9JR0738R0/2009	H13N6	CY070862
A/glaucous-winged_gull/Southcentral_Alaska/9JR0747R0/2009	H13N6	CY070870
A/glaucous-winged_gull/Southeastern_Alaska/9JR0822R0/2009	H13N6	CY130344
A/mallard-black_duck_hybrid/New_Brunswick/03736/2009	H13N6	CY128962
A/hooded_merganser/New_Brunswick/03750/2009	H13N6	CY125313
A/red_knot/Delaware_Bay/489/2010	H13N6	MK627738
A/black-headed_gull/Netherlands/1/2010	H13N6	KX978597
A/great_black-backed_gull/Newfoundland/YH038/2010	H13N6	KC845139
A/glaucous-winged_gull/Southcentral_Alaska/11JR02474/2011	H13N6	CY196615
A/ring-billed_gull/Newfoundland/GR384/2011	H13N6	KC845063
A/herring_gull/Newfoundland/GR578/2011	H13N6	KC845078
A/herring_gull/Newfoundland/GR656/2011	H13N6	KC845094
A/herring_gull/Newfoundland/GR654/2011	H13N6	KC845086
A/herring_gull/Newfoundland/GR657/2011	H13N6	KC845102
A/herring_gull/Newfoundland/GR658/2011	H13N6	KC845110
A/yellow-legged_gull/Republic_of_Georgia/1/2011	H13N6	CY185501
A/black-headed_gull/Republic_of_Georgia/7/2011	H13N6	CY185493
A/black-headed_gull/Republic_of_Georgia/2/2012	H13N6	CY185573
A/black-headed_gull/Georgia/5/2012	H13N6	MF682678
A/black-headed_gull/Republic_of_Georgia/1/2012	H13N6	CY185329
A/ruddy_turnstone/New_Jersey/AI12-1737/2012	H13N6	MH501661
A/dunlin/Delaware_Bay/391/2012	H13N6	MK627648
A/black-headed_gull/Netherlands/1/2012	H13N6	MF146586
A/black-headed_gull/Netherlands/2/2012	H13N6	KX978520
A/black-headed_gull/Netherlands/138/2012	H13N6	MF147577
A/black-headed_gull/Netherlands/3/2012	H13N6	MF145920
A/black-headed_gull/Netherlands/123/2012	H13N6	MF146985
A/black-headed_gull/Netherlands/17/2012	H13N6	MF146838
A/black-headed_gull/Netherlands/134/2012	H13N6	KX978894
A/black-headed_gull/Netherlands/23/2012	H13N6	KX978675
A/black-headed_gull/Netherlands/33/2012	H13N6	KX979269
A/black-headed_gull/Netherlands/4/2012	H13N6	MF147532
A/black-headed_gull/Netherlands/29/2012	H13N6	MF145865
A/black-headed_gull/Netherlands/118/2012	H13N6	MF145935
A/black-headed_gull/Netherlands/5/2012	H13N6	MF147380
A/black-headed_gull/Netherlands/36/2012	H13N6	MF145714
A/black-headed_gull/Netherlands/11/2012	H13N6	MF147425
A/black-headed_gull/Netherlands/32/2012	H13N6	MF147139
A/black-headed_gull/Netherlands/15/2012	H13N6	MF147714
A/black-headed_gull/Netherlands/24/2012	H13N6	MF147412
A/black-headed_gull/Netherlands/130/2012	H13N6	MF147773
A/black-headed_gull/Netherlands/131/2012	H13N6	MF147009
A/black-headed_gull/Netherlands/122/2012	H13N6	MF147986
A/black-headed_gull/Netherlands/12/2012	H13N6	MF147567
A/black-headed_gull/Netherlands/128/2012	H13N6	MF148093
A/black-headed_gull/Netherlands/7/2012	H13N6	MF146339
A/black-headed_gull/Netherlands/133/2012	H13N6	MF146234
A/black-headed_gull/Netherlands/132/2012	H13N6	MF147094
A/black-headed_gull/Netherlands/121/2012	H13N6	KX977717
A/black-headed_gull/Netherlands/6/2012	H13N6	MF147640
A/black-headed_gull/Netherlands/8/2012	H13N6	MF148113
A/black-headed_gull/Netherlands/9/2012	H13N6	MF575296
A/black-headed_gull/Netherlands/16/2012	H13N6	MF146175
A/black-headed_gull/Netherlands/129/2012	H13N6	MF147943
A/black-headed_gull/Netherlands/34/2012	H13N6	MF146059
A/black-headed_gull/Netherlands/35/2012	H13N6	MF147065
A/black-headed_gull/Netherlands/127/2012	H13N6	MF146843
A/black-headed_gull/Netherlands/137/2012	H13N6	MF146742
A/black-headed_gull/Netherlands/38/2012	H13N6	MF146723
A/black-headed_gull/Netherlands/31/2012	H13N6	MF145838
A/black-headed_gull/Netherlands/25/2012	H13N6	KX978959
A/black-headed_gull/Netherlands/119/2012	H13N6	MF147309
A/black-headed_gull/Netherlands/20/2012	H13N6	MF146599
A/black-headed_gull/Netherlands/13/2012	H13N6	MF147576
A/black-headed_gull/Netherlands/14/2012	H13N6	MF146704
A/black-headed_gull/Netherlands/18/2012	H13N6	MF147426
A/Mediterranean_gull/Netherlands/1/2012	H13N6	MF146607
A/black-headed_gull/Netherlands/125/2012	H13N6	MF145930
A/black-headed_gull/Netherlands/26/2012	H13N6	MF145903
A/black-headed_gull/Netherlands/126/2012	H13N6	KX978769
A/black-headed_gull/Netherlands/19/2012	H13N6	MF145848
A/black-headed_gull/Netherlands/28/2012	H13N6	MF145965
A/black-headed_gull/Netherlands/10/2012	H13N6	MF145761
A/black-headed_gull/Netherlands/120/2012	H13N6	MF147494
A/black-headed_gull/Netherlands/136/2012	H13N6	MF147056
A/black-headed_gull/Netherlands/21/2012	H13N6	MF146784
A/black-headed_gull/Netherlands/22/2012	H13N6	MF146802
A/black-headed_gull/Netherlands/27/2012	H13N6	MF147844
A/black-headed_gull/Netherlands/135/2012	H13N6	MF146633
A/black-headed_gull/Netherlands/37/2012	H13N6	MF146458
A/black-headed_gull/Netherlands/30/2012	H13N6	MF146687
A/black-headed_gull/Netherlands/124/2012	H13N6	MF145904
A/black-headed_gull/Netherlands/45/2012	H13N6	MF148118
A/black-headed_gull/Netherlands/44/2012	H13N6	MF147575
A/black-headed_gull/Netherlands/46/2012	H13N6	MF148051
A/black-headed_gull/Netherlands/39/2012	H13N6	MF146946
A/black-headed_gull/Netherlands/43/2012	H13N6	MF147323
A/black-headed_gull/Netherlands/47/2012	H13N6	KX979425
A/black-headed_gull/Netherlands/48/2012	H13N6	MF147448
A/black-headed_gull/Netherlands/49/2012	H13N6	MF145818
A/black-headed_gull/Netherlands/41/2012	H13N6	MF146027
A/black-headed_gull/Netherlands/40/2012	H13N6	MF148127
A/black-headed_gull/Netherlands/42/2012	H13N6	KX978160
A/black-headed_gull/Netherlands/52/2012	H13N6	KX979492
A/black-headed_gull/Netherlands/77/2012	H13N6	MF146218
A/black-headed_gull/Netherlands/64/2012	H13N6	MF147530
A/black-headed_gull/Netherlands/50/2012	H13N6	MF146591
A/black-headed_gull/Netherlands/68/2012	H13N6	MF147666
A/black-headed_gull/Netherlands/78/2012	H13N6	MF147083
A/black-headed_gull/Netherlands/72/2012	H13N6	KX978741
A/black-headed_gull/Netherlands/79/2012	H13N6	MF145960
A/black-headed_gull/Netherlands/73/2012	H13N6	MF147903
A/black-headed_gull/Netherlands/71/2012	H13N6	MF146143
A/black-headed_gull/Netherlands/80/2012	H13N6	MF148024
A/black-headed_gull/Netherlands/63/2012	H13N6	MF145731
A/black-headed_gull/Netherlands/51/2012	H13N6	MF146527
A/black-headed_gull/Netherlands/69/2012	H13N6	KX978324
A/black-headed_gull/Netherlands/59/2012	H13N6	MF146208
A/black-headed_gull/Netherlands/57/2012	H13N6	MF145791
A/black-headed_gull/Netherlands/67/2012	H13N6	MF146575
A/black-headed_gull/Netherlands/58/2012	H13N6	MF146922
A/black-headed_gull/Netherlands/61/2012	H13N6	MF146350
A/black-headed_gull/Netherlands/76/2012	H13N6	KX978213
A/black-headed_gull/Netherlands/60/2012	H13N6	MF146321
A/black-headed_gull/Netherlands/74/2012	H13N6	MF146128
A/black-headed_gull/Netherlands/75/2012	H13N6	MF145958
A/black-headed_gull/Netherlands/66/2012	H13N6	MF147614
A/black-headed_gull/Netherlands/56/2012	H13N6	MF146216
A/black-headed_gull/Netherlands/65/2012	H13N6	KX977707
A/black-headed_gull/Netherlands/62/2012	H13N6	MF146199
A/black-headed_gull/Netherlands/55/2012	H13N6	MF147876
A/black-headed_gull/Netherlands/53/2012	H13N6	MF147690
A/black-headed_gull/Netherlands/70/2012	H13N6	MF146766
A/black-headed_gull/Netherlands/54/2012	H13N6	MF148142
A/black-headed_gull/Netherlands/81/2012	H13N6	KX978866
A/black-headed_gull/Netherlands/85/2012	H13N6	KX978960
A/black-headed_gull/Netherlands/83/2012	H13N6	KX977864
A/black-headed_gull/Netherlands/82/2012	H13N6	KX979108
A/black-headed_gull/Netherlands/84/2012	H13N6	MF148016
A/black-headed_gull/Netherlands/115/2012	H13N6	KX979369
A/black-headed_gull/Netherlands/89/2012	H13N6	MF148054
A/black-headed_gull/Netherlands/86/2012	H13N6	MF147473
A/black-headed_gull/Netherlands/87/2012	H13N6	KX978410
A/black-headed_gull/Netherlands/99/2012	H13N6	KX978199
A/black-headed_gull/Netherlands/95/2012	H13N6	MF146366
A/black-headed_gull/Netherlands/100/2012	H13N6	KX979404
A/black-headed_gull/Netherlands/94/2012	H13N6	MF682731
A/black-headed_gull/Netherlands/96/2012	H13N6	MF147617
A/black-headed_gull/Netherlands/98/2012	H13N6	KX978727
A/black-headed_gull/Netherlands/88/2012	H13N6	KX977662
A/black-headed_gull/Netherlands/92/2012	H13N6	KX979055
A/black-headed_gull/Netherlands/90/2012	H13N6	MF147168
A/black-headed_gull/Netherlands/97/2012	H13N6	MF145881
A/black-headed_gull/Netherlands/91/2012	H13N6	MF146944
A/black-headed_gull/Netherlands/101/2012	H13N6	MF146850
A/black-headed_gull/Netherlands/105/2012	H13N6	KX977783
A/black-headed_gull/Netherlands/104/2012	H13N6	KX979324
A/black-headed_gull/Netherlands/103/2012	H13N6	MF147452
A/black-headed_gull/Netherlands/102/2012	H13N6	KX977824
A/Armenian_gull/Republic_of_Georgia/1/2012	H13N6	CY185359
A/black-headed_gull/Netherlands/106/2012	H13N6	KX978135
A/black-headed_gull/Netherlands/109/2012	H13N6	KX978250
A/black-headed_gull/Netherlands/110/2012	H13N6	KX977844
A/black-headed_gull/Netherlands/108/2012	H13N6	MF147695
A/black-headed_gull/Netherlands/113/2012	H13N6	KX977851
A/black-headed_gull/Netherlands/111/2012	H13N6	MF146543
A/black-headed_gull/Netherlands/112/2012	H13N6	KX979247
A/black-headed_gull/Netherlands/117/2012	H13N6	KX978033
A/yellow-legged_gull/Republic_of_Georgia/3/2012	H13N6	CY185613
A/yellow-legged_gull/Republic_of_Georgia/2/2012	H13N6	CY185605
A/yellow-legged_gull/Republic_of_Georgia/5/2012	H13N6	CY185677
A/yellow-legged_gull/Republic_of_Georgia/6/2012	H13N6	CY185669
A/gull/Massachusetts/12JR00671/2012	H13N6	CY195667
A/ring-billed_gull/Massachusetts/12DC00060/2012	H13N6	CY195651
A/gull/Massachusetts/13JR03320/2013	H13N6	CY195829
A/herring_gull/Maine/ND0000047/2013	H13N6	KM374022
A/mallard/Dalian/DZ-137/2013	H13N6	KJ907715
A/laughing_gull/Delaware_Bay/30/2014	H13N6	MK637217
A/laughing_gull/Delaware_Bay/39/2014	H13N6	MK637119
A/herring_gull/Delaware_Bay/22/2014	H13N6	MK637077
A/laughing_gull/Delaware_Bay/350/2014	H13N6	MK637032
A/laughing_gull/Delaware_Bay/340/2014	H13N6	MK637353
A/laughing_gull/Delaware_Bay/358/2014	H13N6	MK637393
A/laughing_gull/Delaware_Bay/327/2014	H13N6	MK637288
A/laughing_gull/Delaware_Bay/328/2014	H13N6	MK637380
A/laughing_gull/Delaware_Bay/351/2014	H13N6	MK637371
A/ruddy_turnstone/New_Jersey/UGAI14-1436/2014	H13N6	MH502668
A/black-headed_gull/Netherlands/10/2014	H13N6	KX979538
A/black-headed_gull/Netherlands/7/2014	H13N6	MF146601
A/black-headed_gull/Netherlands/3/2014	H13N6	KX978298
A/black-headed_gull/Netherlands/11/2014	H13N6	KX979343
A/black-headed_gull/Netherlands/26/2014	H13N6	KX978099
A/black-headed_gull/Netherlands/5/2014	H13N6	KX978517
A/black-headed_gull/Netherlands/28/2014	H13N6	KX977834
A/black-headed_gull/Netherlands/30/2014	H13N6	MF147109
A/black-headed_gull/Netherlands/33/2014	H13N6	MF575022
A/black-headed_gull/Netherlands/14/2014	H13N6	MF145982
A/black-headed_gull/Netherlands/34/2014	H13N6	MF575115
A/black-headed_gull/Netherlands/17/2014	H13N6	KX978743
A/black-headed_gull/Netherlands/35/2014	H13N6	KX979067
A/black-headed_gull/Netherlands/29/2014	H13N6	KX978449
A/black-headed_gull/Netherlands/16/2014	H13N6	MF148137
A/black-headed_gull/Netherlands/32/2014	H13N6	KX979482
A/black-headed_gull/Netherlands/15/2014	H13N6	KX979074
A/black-headed_gull/Netherlands/31/2014	H13N6	MF575318
A/Eurasian_curlew/Liaoning/ZH-186/2014	H13N6	KR010439
A/gull/New_Jersey/UGAI15-3728/2015	H13N6	MH501050
A/glaucous-winged_gull/Southcentral_Alaska/15MB01557/2015	H13N6	CY213624
A/glaucous-winged_gull/Southcentral_Alaska/15MB01429/2015	H13N6	CY213632
A/glaucous-winged_gull/Southcentral_Alaska/15MB01632/2015	H13N6	CY213640
A/glaucous-winged_gull/Southcentral_Alaska/15MB01610/2015	H13N6	CY213531
A/glaucous-winged_gull/Southcentral_Alaska/15MB01645/2015	H13N6	CY213539
A/glaucous-winged_gull/Southcentral_Alaska/15MB01694/2015	H13N6	CY213667
A/glaucous-winged_gull/Southcentral_Alaska/15MB01693/2015	H13N6	CY213547
A/glaucous-winged_gull/Southcentral_Alaska/15MB01776/2015	H13N6	CY213691
A/shelduck/Ukraine/KT-9-2-11/2016	H13N6	MW132950
A/laughing_gull/New_Jersey/UGAI17-2843/2017	H13N6	MH068347
A/laughing_gull/New_Jersey/UGAI17-2856/2017	H13N6	MH068371
A/laughing_gull/New_Jersey/UGAI17-2850/2017	H13N6	MH068363
A/laughing_gull/New_Jersey/UGAI17-2839/2017	H13N6	MH068339
A/ring-billed_gull/Minnesota/CLMNAI0891/2017	H13N6	MH763998
A/ring-billed_gull/Minnesota/OPMNAI0939/2017	H13N6	MH763903
A/ring-billed_gull/Minnesota/CLMNAI0939/2017	H13N6	MH764164
A/ring-billed_gull/Minnesota/OPMNAI0926/2017	H13N6	MH763879
A/ring-billed_gull/Minnesota/OPMNAI0935/2017	H13N6	MH763927
A/ring-billed_gull/Minnesota/CLMNAI0926/2017	H13N6	MH763918
A/ring-billed_gull/Minnesota/CLMNAI0947/2017	H13N6	MH764172
A/ring-billed_gull/Minnesota/CLMNAI1025/2017	H13N6	MH763951
A/ring-billed_gull/Minnesota/CLMNAI1420/2017	H13N6	MH764233
A/ring-billed_gull/Minnesota/CLMNAI1529/2017	H13N6	MH764249
A/ring-billed_gull/Minnesota/CLMNAI1539/2017	H13N6	MH764257
A/laughing_gull/Delaware_Bay/451/2018	H13N6	MK345841
A/laughing_gull/Delaware_Bay/433/2018	H13N6	MK376974
A/laughing_gull/Delaware_Bay/458/2018	H13N6	MK376989
A/Glaucous-Winged_Gull/Southcentral_Alaska/18MB00689/2018	H13N6	MN210224
A/Glaucous-Winged_Gull/Southcentral_Alaska/18MB00667/2018	H13N6	MN210199
A/Glaucous-Winged_Gull/Southcentral_Alaska/18MB00690/2018	H13N6	MN210232
A/Glaucous-Winged_Gull/Southcentral_Alaska/18MB00688/2018	H13N6	MN210216
A/Glaucous-Winged_Gull/Southcentral_Alaska/18MB00676/2018	H13N6	MN210207
A/Glaucous-Winged_Gull/Southcentral_Alaska/18MB00247/2018	H13N6	MN210104
A/Glaucous-Winged_Gull/Southcentral_Alaska/18MB00705/2018	H13N6	MN210240
A/Glaucous-Winged_Gull/Southcentral_Alaska/18MB03351/2018	H13N6	MN210256
A/glaucous-winged_gull/Alaska/AK18-288/2018	H13N6	MW873570
A/Glaucous_Gull/Northern_Alaska/18AR00289/2018	H13N6	MN210143
A/Red_Knot/Delaware_Bay/3/2019	H13N6	MN783531
A/Kelp_gull/Peru/M8/2019	H13N6	OL355047
A/Red_Knot/Delaware_Bay/420/2020	H13N6	MW875489
A/Red_Knot/Delaware_Bay/605/2020	H13N6	MW874991
A/Glaucous-Winged_Gull/Alaska/20MB02182/2020	H13N6	MZ015625
A/Glaucous-Winged_Gull/Alaska/20MB02836/2020	H13N6	MZ015689
A/Glaucous-Winged_Gull/Alaska/20MB02831/2020	H13N6	MZ015636
A/Laughing_Gull/Delaware/294/2021	H13N6	OM966174
A/Red_Knot/Delaware/224/2021	H13N6	OM965830
A/black-headed_gull/Netherlands/1/00	H13N8	AY684910
A/black-headed_gull/Sweden/1/2005	H13N8	CY077004
A/black-headed_gull/Netherlands/1/2000	H13N8	MF146370
A/black-headed_gull/Netherlands/3/2008	H13N8	MF146387
A/black-headed_gull/Netherlands/6/2008	H13N8	MF147143
A/black-headed_gull/Netherlands/17/2008	H13N8	MF147987
A/black-headed_gull/Netherlands/14/2008	H13N8	MF145893
A/black-headed_gull/Netherlands/4/2008	H13N8	MF146758
A/black-headed_gull/Netherlands/20/2008	H13N8	KX978203
A/black-headed_gull/Netherlands/7/2008	H13N8	MF147170
A/black-headed_gull/Netherlands/5/2008	H13N8	MF147417
A/black-headed_gull/Netherlands/10/2008	H13N8	MF682905
A/black-headed_gull/Netherlands/11/2008	H13N8	MF146999
A/black-headed_gull/Netherlands/13/2008	H13N8	MF147134
A/black-headed_gull/Netherlands/16/2008	H13N8	MF147223
A/black-headed_gull/Netherlands/9/2008	H13N8	KX978607
A/black-headed_gull/Netherlands/15/2008	H13N8	MF146733
A/black-headed_gull/Netherlands/18/2008	H13N8	MF147152
A/black-headed_gull/Netherlands/19/2008	H13N8	MF147718
A/black-headed_gull/Netherlands/8/2008	H13N8	MF575203
A/black-headed_gull/Netherlands/2/2008	H13N8	MF147504
A/black-headed_gull/Netherlands/12/2008	H13N8	MF147580
A/black-headed_gull/Netherlands/39/2008	H13N8	MF147604
A/black-headed_gull/Netherlands/35/2008	H13N8	MF682689
A/black-headed_gull/Netherlands/37/2008	H13N8	MF147371
A/black-headed_gull/Netherlands/44/2008	H13N8	MF147477
A/black-headed_gull/Netherlands/30/2008	H13N8	MF146918
A/black-headed_gull/Netherlands/48/2008	H13N8	MF682738
A/black-headed_gull/Netherlands/38/2008	H13N8	MF147684
A/black-headed_gull/Netherlands/52/2008	H13N8	MF146477
A/black-headed_gull/Netherlands/55/2008	H13N8	KX978474
A/black-headed_gull/Netherlands/51/2008	H13N8	MF146882
A/black-headed_gull/Netherlands/65/2008	H13N8	MF682826
A/black-headed_gull/Netherlands/87/2008	H13N8	MF147586
A/black-headed_gull/Netherlands/64/2008	H13N8	MF146356
A/black-headed_gull/Netherlands/49/2008	H13N8	MF145817
A/black-headed_gull/Netherlands/88/2008	H13N8	MF147999
A/black-headed_gull/Netherlands/86/2008	H13N8	MF146050
A/black-headed_gull/Netherlands/83/2008	H13N8	KX978527
A/black-headed_gull/Netherlands/66/2008	H13N8	MF147353
A/black-headed_gull/Netherlands/93/2008	H13N8	MF146222
A/black-headed_gull/Netherlands/67/2008	H13N8	MF147076
A/black-headed_gull/Netherlands/70/2008	H13N8	MF147442
A/black-headed_gull/Netherlands/74/2008	H13N8	MF147195
A/black-headed_gull/Netherlands/68/2008	H13N8	MF147915
A/black-headed_gull/Netherlands/96/2008	H13N8	KX977674
A/black-headed_gull/Netherlands/97/2008	H13N8	MF145867
A/black-headed_gull/Netherlands/94/2008	H13N8	KX978512
A/black-headed_gull/Netherlands/102/2008	H13N8	KX978535
A/black-headed_gull/Netherlands/95/2008	H13N8	MF146513
A/black-headed_gull/Sweden/74342/2008	H13N8	CY184492
A/black-headed_gull/Netherlands/24/2008	H13N8	MF146656
A/black-headed_gull/Netherlands/21/2008	H13N8	KX978109
A/black-headed_gull/Netherlands/22/2008	H13N8	MF147688
A/black-headed_gull/Netherlands/25/2008	H13N8	KX977946
A/black-headed_gull/Netherlands/23/2008	H13N8	KX979557
A/herring_gull/Mongolia/454/2008	H13N8	JF775472
A/black-headed_gull/Netherlands/2/2010	H13N8	MF147361
A/black-headed_gull/Netherlands/4/2010	H13N8	KX979574
A/black-headed_gull/Netherlands/5/2010	H13N8	MF146790
A/black-headed_gull/Netherlands/6/2010	H13N8	KX979567
A/black-headed_gull/Netherlands/7/2010	H13N8	MF682677
A/black-headed_gull/Netherlands/10/2010	H13N8	KX979221
A/yellow-legged_gull/Georgia/1/2011	H13N8	MF146786
A/black-headed_gull/Republic_of_Georgia/1/2011	H13N8	CY185517
A/black-headed_gull/Republic_of_Georgia/4/2011	H13N8	CY185541
A/black-headed_gull/Republic_of_Georgia/3/2011	H13N8	CY185533
A/black-headed_gull/Republic_of_Georgia/6/2011	H13N8	CY185557
A/black-headed_gull/Netherlands/20/2011	H13N8	MF147693
A/black-headed_gull/Netherlands/15/2011	H13N8	KX978216
A/black-headed_gull/Netherlands/12/2011	H13N8	MF146334
A/black-headed_gull/Netherlands/3/2011	H13N8	MF146620
A/black-headed_gull/Netherlands/23/2011	H13N8	MF575037
A/black-headed_gull/Netherlands/14/2011	H13N8	MF146455
A/black-headed_gull/Netherlands/19/2011	H13N8	MF147852
A/black-headed_gull/Netherlands/18/2011	H13N8	KX979053
A/black-headed_gull/Netherlands/4/2011	H13N8	MF146963
A/black-headed_gull/Netherlands/17/2011	H13N8	MF145710
A/black-headed_gull/Netherlands/25/2011	H13N8	MF147359
A/black-headed_gull/Netherlands/2/2011	H13N8	KY243232
A/black-headed_gull/Netherlands/21/2011	H13N8	KX977931
A/black-headed_gull/Netherlands/26/2011	H13N8	MF147436
A/black-headed_gull/Netherlands/24/2011	H13N8	MF575247
A/black-headed_gull/Netherlands/10/2011	H13N8	MF148030
A/black-headed_gull/Netherlands/5/2011	H13N8	MF575112
A/black-headed_gull/Netherlands/9/2011	H13N8	MF146241
A/black-headed_gull/Netherlands/35/2011	H13N8	KX979020
A/black-headed_gull/Netherlands/36/2011	H13N8	KX977793
A/black-headed_gull/Netherlands/38/2011	H13N8	MF147077
A/black-headed_gull/Netherlands/39/2011	H13N8	MF147790
A/black-headed_gull/Republic_of_Georgia/9/2011	H13N8	CY185661
A/yellow-legged_gull/Georgia/4/2012	H13N8	MF146194
A/yellow-legged_gull/Republic_of_Georgia/1/2013	H13N8	CY185629
A/yellow-legged_gull/Republic_of_Georgia/2/2013	H13N8	CY185637
A/black-headed_gull/Netherlands/6/2013	H13N8	MF146978
A/black-headed_gull/Netherlands/7/2013	H13N8	KX979057
A/black-headed_gull/Netherlands/9/2013	H13N8	MF146560
A/black-headed_gull/Netherlands/8/2013	H13N8	MF147990
A/black-headed_gull/Netherlands/10/2013	H13N8	KX978031
A/ring-billed_gull/Massachusetts/13DC30736-2/2013	H13N8	CY195813
A/ring-billed_gull/Massachusetts/13DC30736-1/2013	H13N8	CY195805
A/Eurasian_curlew/Liaoning/ZH-385/2014	H13N8	KR010447
A/glaucous-winged_gull/Southcentral_Alaska/15MB02016/2015	H13N8	CY213699
A/glaucous-winged_gull/Southcentral_Alaska/15MB02018/2015	H13N8	CY213707
A/black_skimmer/Chile/C20057/2016	H13N8	MH498819
A/black-tailed_gull/Weihai/17/2016	H13N8	MF461192
A/black-tailed_gull/Weihai/6/2016	H13N8	MH201574
A/Duck/China/Weihai/2017	H13N8	MH894212
A/kelp_gull/Chile/C27733/2017	H13N8	MH498913
A/ring-billed_gull/Minnesota/CLMNAI0806/2017	H13N8	MH764116
A/ring-billed_gull/Minnesota/OPMNAI0834/2017	H13N8	MH763895
A/ring-billed_gull/Minnesota/OPMNAI0806/2017	H13N8	MH764038
A/ring-billed_gull/Minnesota/CLMNAI0821/2017	H13N8	MH764014
A/ring-billed_gull/Minnesota/CLMNAI0827/2017	H13N8	MH764148
A/ring-billed_gull/Minnesota/OPMNAI0801/2017	H13N8	MH763959
A/ring-billed_gull/Minnesota/CLMNAI0809/2017	H13N8	MH763977
A/ring-billed_gull/Minnesota/OPMNAI0809/2017	H13N8	MH764022
A/ring-billed_gull/Minnesota/CLMNAI0790/2017	H13N8	MH764100
A/ring-billed_gull/Minnesota/CLMNAI0815/2017	H13N8	MH763985
A/ring-billed_gull/Minnesota/OPMNAI0817/2017	H13N8	MH764046
A/ring-billed_gull/Minnesota/OPMNAI0816/2017	H13N8	MH763863
A/ring-billed_gull/Minnesota/OPMNAI0815/2017	H13N8	MH763935
A/ring-billed_gull/Minnesota/CLMNAI0814/2017	H13N8	MH764132
A/ring-billed_gull/Minnesota/CLMNAI0833/2017	H13N8	MH764156
A/ring-billed_gull/Minnesota/CLMNAI0811/2017	H13N8	MH764030
A/ring-billed_gull/Minnesota/CLMNAI0818/2017	H13N8	MH764140
A/ring-billed_gull/Minnesota/CLMNAI0808/2017	H13N8	MH764124
A/ring-billed_gull/Minnesota/CLMNAI0829/2017	H13N8	MH764006
A/ring-billed_gull/Minnesota/CLMNAI0798/2017	H13N8	MH764108
A/ring-billed_gull/Minnesota/OPMNAI0814/2017	H13N8	MH763969
A/ring-billed_gull/Minnesota/OPMNAI0800/2017	H13N8	MH764072
A/ring-billed_gull/Minnesota/CLMNAI0955/2017	H13N8	MH764180
A/ring-billed_gull/Minnesota/CLMNAI0968/2017	H13N8	MH764188
A/ring-billed_gull/Minnesota/CLMNAI0974/2017	H13N8	MH764196
A/ring-billed_gull/Minnesota/OPMNAI0966/2017	H13N8	MH764054
A/ring-billed_gull/Minnesota/CLMNAI1320/2017	H13N8	MH763871
A/kelp_gull/Argentina/LDC4/2006	H13N9	EU523139
A/ruddy_turnstone/Delaware_Bay/520/1988	H13N9	CY126292
A/ruddy_turnstone/Delaware_Bay/131/2004	H13N9	MH579044
A/semipalmated_sandpiper/Delaware_Bay/68/2004	H13N9	MH579082
A/shorebird/DE/68/2004	H13N9	CY004447
A/shorebird/Delaware/221/2006	H13N9	CY043892
A/shorebird/Delaware/224/2006	H13N9	CY043900
A/glaucous_gull/Alaska/44199-006/2006	H13N9	HM060066
A/lesser_snow_goose/Alaska/44199-115/2006	H13N9	HM060070
A/glaucous_gull/Alaska/44199-104/2006	H13N9	HM060072
A/herring_gull/New_Jersey/AI07-418/2007	H13N9	MH596999
A/semipalmated_sandpiper/Delaware_Bay/142/2007	H13N9	MH579242
A/kelp_gull/Delaware_Bay/304/2007	H13N9	MH579143
A/shorebird/Delaware_Bay/424/2007	H13N9	CY127803
A/laughing_gull/New_Jersey/Sg-00485/2008	H13N9	CY144985
A/laughing_gull/New_Jersey/Sg-00568/2008	H13N9	CY140257
A/laughing_gull/New_Jersey/Sg-00559/2008	H13N9	CY145457
A/seagull/Chile/5775/2009	H13N9	KF772960
A/Franklins_gull/Chile/C17421/2016	H13N9	MH498659
A/Franklins_gull/Chile/C17422/2016	H13N9	MH499223
A/black_skimmer/Chile/C20084/2016	H13N9	MH499197
A/whimbrel/Chile/C20106/2016	H13N9	MH498685
A/whimbrel/Chile/C20075/2016	H13N9	MH499075
A/American_oystercatcher/Chile/C20102/2016	H13N9	MH499086
A/Franklins_gull/Chile/C20149/2016	H13N9	MH498781
A/black_skimmer/Chile/C20100/2016	H13N9	MH499014
A/Franklins_gull/Chile/C20094/2016	H13N9	MH498926
A/black_skimmer/Chile/C20123/2016	H13N9	MH499048
A/Franklins_gull/Chile/C20069/2016	H13N9	MH498788
A/black_skimmer/Chile/C20077/2016	H13N9	MH498824
A/Franklins_gull/Chile/C20118/2016	H13N9	MH498806
A/Franklins_gull/Chile/C20086/2016	H13N9	MH498952
A/black_skimmer/Chile/C20124/2016	H13N9	MH498767
A/elegant_tern/Chile/C20093/2016	H13N9	MH498770
A/black_skimmer/Chile/C20140/2016	H13N9	MH499122
A/blackish_oystercatcher/Chile/C20062/2016	H13N9	MH498870
A/elegant_tern/Chile/C20085/2016	H13N9	MH499171
A/whimbrel/Chile/C20144/2016	H13N9	MH498910
A/black_skimmer/Chile/C20142/2016	H13N9	MH499199
A/black_skimmer/Chile/C20108/2016	H13N9	MH498803
A/Franklins_gull/Chile/C20070/2016	H13N9	MH499157
A/whimbrel/Chile/C20073/2016	H13N9	MH498822
A/white-backed_stilt/Chile/C20090/2016	H13N9	MH499113
A/kelp_gull/Chile/C20137/2016	H13N9	MH498983
A/Franklins_gull/Chile/C20110/2016	H13N9	MH498689
A/Franklins_gull/Chile/C20061/2016	H13N9	MH499117
A/whimbrel/Chile/C20147/2016	H13N9	MH499193
A/Franklins_gull/Chile/C20373/2016	H13N9	MH498709
A/shorebird/Delaware/172/2006	H16N3	CY130114
A/shorebird/Delaware/168/06	H16N3	EU030980
A/common gull/Norway/10_1617/2006	H16N3	HE802743
A/black-headed gull/Sweden/74340/2008	H16N3	CY184484
A/herring gull/New Jersey/780/1986	H16N3	CY136594
A/laughing gull/Delaware Bay/2839/1987	H16N3	CY136634
A/laughing gull/Delaware Bay/2623/1987	H16N3	CY136618
A/herring gull/Delaware Bay/2617/1987	H16N3	CY136610
A/herring gull/Delaware Bay/712/1988	H16N3	CY136733
A/laughing gull/Delaware Bay/296/1998	H16N3	CY127449
A/herring gull/New York/AI00-532/2000	H16N3	CY144182
A/European herring gull/Netherlands/5/2006	H16N3	MF145793
A/shorebird/Delaware/195/2006	H16N3	CY045387
A/black headed gull/Mongolia/1756/2006	H16N3	GQ907298
A/glaucous gull/Alaska/44198-027/2006	H16N3	HM060065
A/great black-backed gull/Delaware Bay/49/2007	H16N3	MH579337
A/black-headed gull/Netherlands/7/2007	H16N3	KX978872
A/black-headed gull/Netherlands/8/2007	H16N3	KX979433
A/black-headed gull/Netherlands/3/2007	H16N3	MF682636
A/black-headed gull/Netherlands/9/2007	H16N3	KX977810
A/kelp gull/Delaware Bay/559/2008	H16N3	MH733734
A/black-headed gull/Netherlands/33/2008	H16N3	MF146472
A/black-headed gull/Netherlands/45/2008	H16N3	MF147190
A/black-headed gull/Netherlands/42/2008	H16N3	MF146269
A/black-headed gull/Netherlands/27/2008	H16N3	MF147224
A/black-headed gull/Netherlands/46/2008	H16N3	MF146741
A/black-headed gull/Netherlands/41/2008	H16N3	MF146338
A/black-headed gull/Netherlands/29/2008	H16N3	MF146467
A/black-headed gull/Netherlands/36/2008	H16N3	MF145913
A/black-headed gull/Netherlands/40/2008	H16N3	MF148000
A/black-headed gull/Netherlands/47/2008	H16N3	MF146906
A/black-headed gull/Netherlands/28/2008	H16N3	MF147203
A/black-headed gull/Netherlands/26/2008	H16N3	MF146347
A/great black-backed gull/Netherlands/1/2008	H16N3	MF145910
A/black-headed gull/Netherlands/43/2008	H16N8	MF147113
A/black-headed gull/Netherlands/80/2008	H16N3	MF146276
A/black-headed gull/Netherlands/62/2008	H16N3	MF145715
A/black-headed gull/Netherlands/72/2008	H16N3	MF146517
A/black-headed gull/Netherlands/76/2008	H16N3	MF146861
A/black-headed gull/Netherlands/54/2008	H16N3	MF146924
A/black-headed gull/Netherlands/77/2008	H16N3	MF148091
A/black-headed gull/Netherlands/84/2008	H16N3	MF147578
A/black-headed gull/Netherlands/53/2008	H16N3	MF147472
A/black-headed gull/Netherlands/69/2008	H16N3	MF145852
A/black-headed gull/Netherlands/82/2008	H16N3	MF147148
A/black-headed gull/Netherlands/56/2008	H16N3	MF148065
A/black-headed gull/Netherlands/75/2008	H16N3	MF146172
A/black-headed gull/Netherlands/81/2008	H16N3	KX979243
A/black-headed gull/Netherlands/61/2008	H16N3	MF682670
A/black-headed gull/Netherlands/60/2008	H16N3	MF145824
A/black-headed gull/Netherlands/78/2008	H16N3	MF146753
A/black-headed gull/Netherlands/57/2008	H16N3	MF146578
A/black-headed gull/Netherlands/79/2008	H16N3	MF147257
A/black-headed gull/Netherlands/85/2008	H16N3	MF146718
A/black-headed gull/Netherlands/63/2008	H16N3	KX979313
A/black-headed gull/Netherlands/91/2008	H16N3	MF147054
A/black-headed gull/Netherlands/50/2008	H16N3	MF147433
A/black-headed gull/Netherlands/92/2008	H16N3	KX979166
A/black-headed gull/Netherlands/89/2008	H16N3	MF147345
A/black-headed gull/Netherlands/59/2008	H16N3	MF146390
A/black-headed gull/Netherlands/98/2008	H16N3	KX978789
A/black-headed gull/Netherlands/101/2008	H16N3	KX977938
A/black-headed gull/Netherlands/100/2008	H16N3	MF146645
A/black-headed gull/Netherlands/99/2008	H16N3	KX977801
A/glaucous-winged gull/Southcentral Alaska/12NH01265/2008	H16N3	CY196752
A/glaucous-winged gull/Southcentral Alaska/12NH01285/2008	H16N3	CY196760
A/glaucous-winged gull/Southcentral Alaska/12NH01593/2008	H16N3	CY196792
A/glaucous-winged gull/Southcentral Alaska/12NH01538/2008	H16N3	CY196776
A/glaucous-winged gull/Southcentral Alaska/12NH01540/2008	H16N3	CY196784
A/glaucous-winged gull/Southcentral Alaska/12NH01600/2008	H16N3	CY196800
A/glaucous-winged gull/Southcentral Alaska/12NH01518/2008	H16N3	CY196768
A/glaucous-winged gull/Southcentral Alaska/12NH01679/2008	H16N3	CY196816
A/glaucous-winged gull/Southcentral Alaska/12NH01647/2008	H16N3	CY196808
A/black-headed gull/Netherlands/32/2009	H16N3	KX978562
A/black-headed gull/Netherlands/35/2009	H16N3	KX978506
A/black-headed gull/Netherlands/14/2009	H16N3	KX977837
A/black-headed gull/Netherlands/12/2009	H16N3	MF146240
A/black-headed gull/Netherlands/19/2009	H16N3	MF147906
A/black-headed gull/Netherlands/21/2009	H16N3	MF959946
A/black-headed gull/Netherlands/16/2009	H16N3	KX979434
A/black-headed gull/Netherlands/15/2009	H16N3	MF147140
A/black-headed gull/Netherlands/26/2009	H16N3	MF146315
A/black-headed gull/Netherlands/25/2009	H16N3	MF146876
A/black-headed gull/Netherlands/28/2009	H16N3	KX977754
A/black-headed gull/Netherlands/22/2009	H16N3	KX978508
A/black-headed gull/Netherlands/24/2009	H16N3	MF147880
A/black-headed gull/Netherlands/23/2009	H16N3	MF146630
A/black-headed gull/Sweden/87533/2009	H16N3	CY184500
A/glaucous-winged gull/Southcentral Alaska/9JR0783R0/2009	H16N3	CY070894
A/mallard/Quebec/02916-1/2009	H16N3	CY125610
A/gull/Newfoundland/1413/2009	H16N9	KC845031
A/ring-billed gull/Delaware/AI10-1144/2010	H16N3	MH500885
A/ring-billed gull/Delaware/AI10-1073/2010	H16N3	MH500925
A/herring gull/Newfoundland/GR032/2010	H16N3	KC845047
A/black-headed gull/Netherlands/3/2010	H16N3	KX978390
A/black-headed gull/Netherlands/14/2010	H16N3	KX979280
A/black-headed gull/Netherlands/11/2010	H16N3	KX978529
A/black-headed gull/Netherlands/9/2010	H16N3	KX978412
A/gull/Southeastern Alaska/10JR01527R0/2010	H16N3	CY130489
A/glaucous-winged gull/Southeastern Alaska/10JR01572R0/2010	H16N3	CY130497
A/glaucous-winged gull/Southeastern Alaska/10JR01700R0/2010	H16N3	CY130513
A/glaucous-winged gull/Southeastern Alaska/10JR01681R0/2010	H16N3	CY130505
A/glaucous-winged gull/Southcentral Alaska/10JR01814/2010	H16N3	CY196013
A/glaucous-winged gull/Southeastern Alaska/10JR01811R0/2010	H16N3	CY130521
A/black-headed gull/Iceland/713/2010	H16N3	CY138149
A/herring gull/Newfoundland/YH019/2010	H16N3	KC845124
A/European herring gull/Netherlands/1/2010	H16N3	KX979033
A/glaucous-winged gull/Southcentral Alaska/11JR00366/2011	H16N3	CY196407
A/black-headed gull/Netherlands/7/2011	H16N3	MF575082
A/black-headed gull/Netherlands/11/2011	H16N3	MF148050
A/black-headed gull/Netherlands/1/2011	H16N3	KX978302
A/black-headed gull/Netherlands/22/2011	H16N3	MF575232
A/black-headed gull/Netherlands/13/2011	H16N3	KX978307
A/black-headed gull/Netherlands/6/2011	H16N3	MF146454
A/black-headed gull/Netherlands/28/2011	H16N3	MF146902
A/black-headed gull/Netherlands/30/2011	H16N3	MF146827
A/black-headed gull/Netherlands/31/2011	H16N3	MF147362
A/black-headed gull/Netherlands/29/2011	H16N3	KX978652
A/black-headed gull/Netherlands/33/2011	H16N3	MF146230
A/black-headed gull/Netherlands/32/2011	H16N3	KX977860
A/black-headed gull/Netherlands/34/2011	H16N3	MF147475
A/black-headed gull/Netherlands/27/2011	H16N3	MF146787
A/black-headed gull/Netherlands/37/2011	H16N3	MF146724
A/Black-Headed Gull/Utluk/2-2-08/2011	H16N3	MK351598
A/glaucous-winged gull/Southcentral Alaska/11JR02017/2011	H16N3	CY196599
A/glaucous-winged gull/Southcentral Alaska/11JR01716/2011	H16N3	CY196455
A/glaucous-winged gull/Southcentral Alaska/11JR01711/2011	H16N3	CY196431
A/glaucous-winged gull/Southcentral Alaska/11JR01719/2011	H16N3	CY196463
A/glaucous-winged gull/Southcentral Alaska/11JR01871/2011	H16N3	CY196567
A/glaucous-winged gull/Southcentral Alaska/11JR01736/2011	H16N3	CY196511
A/glaucous-winged gull/Southcentral Alaska/11JR01734/2011	H16N3	CY196503
A/glaucous-winged gull/Southcentral Alaska/11JR01902/2011	H16N3	CY196575
A/glaucous-winged gull/Southcentral Alaska/11JR01761/2011	H16N3	CY196535
A/glaucous-winged gull/Southcentral Alaska/11JR01710/2011	H16N3	CY196423
A/glaucous-winged gull/Southcentral Alaska/11JR01712/2011	H16N3	CY196439
A/glaucous-winged gull/Southcentral Alaska/11JR01713/2011	H16N3	CY196447
A/glaucous-winged gull/Southcentral Alaska/11JR01859/2011	H16N3	CY196559
A/glaucous-winged gull/Southcentral Alaska/11JR01725/2011	H16N3	CY196479
A/glaucous-winged gull/Southcentral Alaska/11JR01724/2011	H16N3	CY196471
A/glaucous-winged gull/Southcentral Alaska/11JR01852/2011	H16N3	CY196551
A/glaucous-winged gull/Southcentral Alaska/11JR01908/2011	H16N3	CY196591
A/glaucous-winged gull/Southcentral Alaska/11JR01739/2011	H16N3	CY196527
A/glaucous-winged gull/Southcentral Alaska/11JR01906/2011	H16N3	CY196583
A/glaucous-winged gull/Southcentral Alaska/11JR01785/2011	H16N3	CY196543
A/glaucous-winged gull/Southcentral Alaska/11JR01368/2011	H16N3	CY196415
A/glaucous-winged gull/Southcentral Alaska/11JR01732/2011	H16N3	CY196487
A/glaucous-winged gull/Southcentral Alaska/11JR01733/2011	H16N3	CY196495
A/glaucous-winged gull/Southcentral Alaska/11JR01738/2011	H16N3	CY196519
A/glaucous-winged gull/Southcentral Alaska/11JR02272/2011	H16N3	CY196607
A/herring gull/Newfoundland/GR366/2011	H16N3	KC845055
A/glaucous gull-herring gull hybrid/Iceland/1108/2011	H16N3	CY149344
A/black-headed gull/Republic of Georgia/4/2012	H16N3	CY185589
A/sanderling/Delaware Bay/402/2012	H16N3	MH733779
A/dunlin/Delaware Bay/347/2012	H16N3	MK627645
A/black-headed gull/Netherlands/93/2012	H16N3	KX979191
A/black-headed gull/Netherlands/107/2012	H16N3	KX979566
A/black-headed gull/Netherlands/114/2012	H16N3	KX978456
A/glaucous-winged gull/Southcentral Alaska/12NH01263/2012	H16N3	CY195789
A/glaucous-winged gull/Southcentral Alaska/12MB01577/2012	H16N3	CY195683
A/glaucous-winged gull/Southcentral Alaska/12MB01573/2012	H16N3	CY195675
A/glaucous-winged gull/Southcentral Alaska/12MB01618/2012	H16N3	CY195691
A/glaucous-winged gull/Southcentral Alaska/12MB01620/2012	H16N3	CY195699
A/glaucous-winged gull/Southcentral Alaska/12MB01823/2012	H16N3	CY195715
A/glaucous-winged gull/Southcentral Alaska/12MB01812/2012	H16N3	CY195707
A/glaucous-winged gull/Southcentral Alaska/12NH01632/2012	H16N3	CY195797
A/glaucous gull-herring gull hybrid/Iceland/2442/2012	H16N3	MZ565513
A/glaucous gull-herring gull hybrid/Iceland/2297/2012	H16N3	MZ565505
A/herring gull/Iceland/2120/2012	H16N3	MZ565534
A/herring gull/Iceland/2207/2012	H16N3	MZ565558
A/herring gull/Iceland/2173/2012	H16N3	MZ565542
A/herring gull/Iceland/2226/2012	H16N3	MZ565566
A/gull/Massachusetts/12JR00662/2012	H16N3	CY195659
A/gull/Massachusetts/13WP00522/2013	H16N3	CY195837
A/gull/Massachusetts/13WP00539/2013	H16N3	CY195845
A/ruddy turnstone/New Jersey/AI13-2872/2013	H16N3	MH502498
A/laughing gull/New Jersey/AI13-1937/2013	H16N3	MH501074
A/black-headed gull/Netherlands/3/2013	H16N3	KX979105
A/black-headed gull/Netherlands/2/2013	H16N3	KX978698
A/black-headed gull/Netherlands/4/2013	H16N3	KX979403
A/black-headed gull/Netherlands/5/2013	H16N3	KX978149
A/California gull/California/1196P/2013	H16N3	CY177445
A/glaucous-winged gull/Southcentral Alaska/13MB01431/2013	H16N3	CY239292
A/glaucous-winged gull/Southcentral Alaska/13MB02410/2013	H16N3	CY239300
A/glaucous-winged gull/Southcentral Alaska/13MB02526/2013	H16N3	CY213715
A/glaucous-winged gull/Southcentral Alaska/13MB02527/2013	H16N3	CY213723
A/glaucous-winged gull/Southcentral Alaska/13MB02558/2013	H16N3	CY213731
A/glaucous-winged gull/Southcentral Alaska/13MB02599/2013	H16N3	CY213771
A/glaucous-winged gull/Southcentral Alaska/13MB02593/2013	H16N3	CY213763
A/glaucous-winged gull/Southcentral Alaska/13MB02561/2013	H16N3	CY213739
A/glaucous-winged gull/Southcentral Alaska/13MB02569/2013	H16N3	CY213747
A/glaucous-winged gull/Southcentral Alaska/13MB02582/2013	H16N3	CY213755
A/glaucous-winged gull/Alaska/567/2013	H16N3	KY131092
A/duck/Hokkaido/WZ82/2013	H16N3	AB937725
A/ruddy turnstone/Delaware Bay/48/2014	H16N3	MK637100
A/ruddy turnstone/Delaware Bay/486/2014	H16N3	MK637245
A/black-headed gull/Netherlands/36/2014	H16N3	MF575194
A/glaucous-winged gull/Southcentral Alaska/14MB00623/2014	H16N3	CY206866
A/glaucous-winged gull/Southcentral Alaska/14MB01306/2014	H16N3	CY206874
A/glaucous-winged gull/Southcentral Alaska/14MB01318/2014	H16N3	CY206882
A/glaucous-winged gull/Southcentral Alaska/14MB01336/2014	H16N3	CY206681
A/glaucous-winged gull/Southcentral Alaska/14MB01392/2014	H16N3	CY206898
A/glaucous-winged gull/Southcentral Alaska/14MB01383/2014	H16N3	CY206890
A/glaucous-winged gull/Southcentral Alaska/14MB01444/2014	H16N3	CY239308
A/glaucous-winged gull/Southcentral Alaska/14MB01417/2014	H16N3	CY206906
A/glaucous-winged gull/Southcentral Alaska/14MB01422/2014	H16N3	CY206922
A/glaucous-winged gull/Southcentral Alaska/14MB01438/2014	H16N3	CY206930
A/glaucous-winged gull/Southcentral Alaska/14MB01418/2014	H16N3	CY206914
A/glaucous-winged gull/Southcentral Alaska/14MB01615/2014	H16N3	CY206938
A/glaucous-winged gull/Southcentral Alaska/14MB01705/2014	H16N3	CY206946
A/glaucous-winged gull/Southcentral Alaska/14MB01770/2014	H16N3	CY206954
A/glaucous-winged gull/Southcentral Alaska/14MB01819/2014	H16N3	CY206962
A/glaucous-winged gull/Southcentral Alaska/14MB01893/2014	H16N3	CY206986
A/glaucous-winged gull/Southcentral Alaska/14MB01886/2014	H16N3	CY206978
A/glaucous-winged gull/Southcentral Alaska/14MB01884/2014	H16N3	CY206970
A/glaucous-winged gull/Southcentral Alaska/14MB01959/2014	H16N3	CY207002
A/glaucous-winged gull/Southcentral Alaska/14MB01926/2014	H16N3	CY206994
A/glaucous-winged gull/Southcentral Alaska/14MB02081/2014	H16N3	CY207018
A/glaucous-winged gull/Southcentral Alaska/14MB02094/2014	H16N3	CY239316
A/glaucous-winged gull/Southcentral Alaska/14MB02018/2014	H16N3	CY207010
A/herring gull/Iceland/3817/2014	H16N3	MZ575062
A/herring gull/Iceland/3833/2014	H16N3	MZ717541
A/herring gull/Iceland/3819/2014	H16N3	MZ717533
A/herring gull/Iceland/3816/2014	H16N3	MZ575054
A/herring gull/Iceland/3823/2014	H16N3	MZ575070
A/mallard/Alaska/903/2014	H16N3	KT338605
A/herring gull/Iceland/3894/2014	H16N3	MZ575078
A/great black-backed gull/Iceland/3850/2014	H16N3	MZ717405
A/lesser black-backed gull/Iceland/3899/2014	H16N3	MZ575086
A/herring gull/Iceland/3863/2014	H16N3	MZ717549
A/glaucous-winged gull/Alaska/915/2014	H16N3	KT338613
A/northern pintail/Alaska/886/2014	H16N3	KT338589
A/black-headed gull/Netherlands/18/2014	H16N3	MF147235
A/European herring gull/Netherlands/2/2014	H16N3	MF147707
A/black-headed gull/Netherlands/1/2015	H16N3	MF147720
A/gull/New Jersey/UGAI15-3459/2015	H16N3	MH501042
A/gull/New Jersey/UGAI15-3414/2015	H16N3	MH501026
A/black-headed gull/Netherlands/2/2015	H16N3	KX979237
A/black-headed gull/Netherlands/3/2015	H16N3	KX979528
A/black-headed gull/Netherlands/5/2015	H16N3	KX977964
A/black-headed gull/Netherlands/4/2015	H16N3	KX978185
A/glaucous-winged gull/Southcentral Alaska/15MB01680/2015	H16N3	CY213659
A/glaucous-winged gull/Southcentral Alaska/15MB01735/2015	H16N3	CY213555
A/glaucous-winged gull/Southcentral Alaska/15MB01747/2015	H16N3	CY213675
A/glaucous-winged gull/Southcentral Alaska/15MB01758/2015	H16N3	CY213683
A/lesser black-backed gull/Netherlands/1/2015	H16N3	MF694220
A/glaucous gull/Iceland/4377/2015	H16N3	MZ717397
A/herring gull/Iceland/4549/2015	H16N3	MZ717557
A/European herring gull/Netherlands/3/2015	H16N3	MF694050
A/brown-hooded gull/Chile/C8851/2016	H16N3	MH498835
A/kelp gull/Chile/C10579/2016	H16N3	MH134809
A/kelp gull/Chile/C10798/2016	H16N3	MH134900
A/dolphin gull/Chile/C10783/2016	H16N3	MH158641
A/kelp gull/Chile/C10779/2016	H16N3	MH134627
A/Franklin's gull/Chile/C10794/2016	H16N3	MH134885
A/kelp gull/Chile/C10826/2016	H16N3	MH134617
A/Franklin's gull/Chile/C10784/2016	H16N3	MH134713
A/glaucous-winged gull/Southcentral Alaska/16MB00033/2016	H16N3	CY239273
A/glaucous-winged gull/Southcentral Alaska/16MB00031/2016	H16N3	CY239380
A/black-headed gull/Netherlands/1/2016	H16N3	MF694180
A/black-headed gull/Netherlands/3/2016	H16N3	MF693928
A/glaucous-winged gull/Southcentral Alaska/16MB02936/2016	H16N3	CY239324
A/glaucous-winged gull/Southcentral Alaska/16MB02942/2016	H16N3	CY239340
A/glaucous-winged gull/Southcentral Alaska/16MB02941/2016	H16N3	CY239332
A/glaucous-winged gull/Southcentral Alaska/16MB02960/2016	H16N3	CY239348
A/glaucous-winged gull/Southcentral Alaska/16MB03027/2016	H16N3	CY239356
A/glaucous-winged gull/Southcentral Alaska/16MB03046/2016	H16N3	CY239372
A/glaucous-winged gull/Southcentral Alaska/16MB03089/2016	H16N3	CY239388
A/glaucous-winged gull/Southcentral Alaska/16MB03039/2016	H16N3	CY239364
A/glaucous-winged gull/Southcentral Alaska/16MB03160/2016	H16N3	CY239396
A/Larus argentatus/Belgium/U1610336_H907447/2016	H16N3	MT407157
A/herring gull/Iceland/6076/2016	H16N3	MZ717565
A/black-headed Gull/Netherlands/5/2017	H16N3	MK192375
A/Glaucous-Winged Gull/Southcentral Alaska/17MB03725/2017	H16N3	MN210191
A/Mew Gull/Southcentral Alaska/18MB01898/2018	H16N3	MN210312
A/Glaucous-Winged Gull/Southcentral Alaska/18MB02150/2018	H16N3	MN210248
A/laughing gull/Delaware Bay/436/2018	H16N3	MK345963
A/laughing gull/Delaware Bay/453/2018	H16N3	MK345904
A/laughing gull/Delaware Bay/464/2018	H16N3	MK345857
A/Herring Gull/Delaware/608/2019	H16N3	MN911193
A/Laughing Gull/Delaware/589/2019	H16N3	MN911227
A/Herring Gull/Delaware/597/2019	H16N3	MN911213
A/Glaucous-Winged Gull/Alaska/19MB02467/2019	H16N3	MW872122
A/Glaucous-Winged Gull/Alaska/19MB02493/2019	H16N3	MW872199
A/Glaucous-Winged Gull/Alaska/19MB02458/2019	H16N3	MW872238
A/Glaucous-Winged Gull/Alaska/19MB02464/2019	H16N3	MW872229
A/Glaucous-Winged Gull/Alaska/19MB02474/2019	H16N3	MW872175
A/Glaucous-Winged Gull/Alaska/19MB02477/2019	H16N3	MW872221
A/Glaucous-Winged Gull/Alaska/19MB02461/2019	H16N3	MW872123
A/Glaucous-Winged Gull/Alaska/19MB02459/2019	H16N3	MW872154
A/Glaucous-Winged Gull/Alaska/19MB02547/2019	H16N3	MW872204
A/Glaucous-Winged Gull/Alaska/19MB02504/2019	H16N3	MW872215
A/Glaucous-Winged Gull/Alaska/19MB02555/2019	H16N3	MW872112
A/Glaucous-Winged Gull/Alaska/19MB02557/2019	H16N3	MW872251
A/glaucous-winged gull/Alaska/AK19-391/2019	H16N3	MW873586
A/glaucous-winged gull/Alaska/AK19-396/2019	H16N3	MW873594
A/glaucous-winged gull/Alaska/AK19-381/2019	H16N3	MW873578
A/Glaucous-Winged Gull/Alaska/20MB02837/2020	H16N3	MZ015675
A/Glaucous-Winged Gull/Alaska/20MB02826/2020	H16N3	MZ015694
A/Glaucous-Winged Gull/Alaska/20MB02834/2020	H16N3	MZ015709
A/Glaucous-Winged Gull/Alaska/20MB02816/2020	H16N3	MZ015641
A/Glaucous-Winged Gull/Alaska/20MB02858/2020	H16N3	MZ015657
A/Great Black-Backed Gull/Delaware/610/2021	H16N3	OM966138
A/Laughing Gull/Delaware/583/2021	H16N3	OM965808
A/Laughing Gull/Delaware/591/2021	H16N3	OM966182
