# Supplementary material for: Evolutionary Events Promoted Polymerase Activity of H13N8 Avian Influenza Virus
Source: Viruses. 2024 Feb 21;16(3):329. doi: 10.3390/v16030329 (PMC10975323; doi:10.3390/v16030329)
Supplement: Supplementary file 1 [file viruses-16-00329-s001.zip › Supplementary Table S2.xlsx]

## Sheet: Sheet1
Viruses	subtype	collection_date	isolation_country	PB2	PB1	PA	HA	NP	NA	M	NS	Genotype	Virus number			A/black-headed_gull/Netherlands/1/00 (H13N8)-like
A/gull/Maryland/704/1977	H13N6	1977	USA									G1	1			A/gull/Minnesota/945/1980 (H13N6)-like
A/laughing_gull/DE/2838/1987	H13N2	1987-05-19	USA									G2	2			A/gull/Maryland/704/1977 (H13N6)-like
A/Laughing_Gull/Delaware/294/2021	H13N6	2021-06-01	USA									G2				A/duck/Siberia/272/1998 (H13N6)-like
A/kelp_gull/Argentina/LDC4/2006	H13N9	2006	Argentina									G3	1			A/black-headed_gull/Sweden/1/2005 (H13N8)-like
A/ruddy_turnstone/Delaware_Bay/520/1988	H13N9	1988-05-15	USA									G4	1			A/European_herring_gull/Netherlands/5/2006 (H16N3)-like
A/brown-hooded_gull/Chile/C10246/2016	H13N2	2016-03-29	Chile									G5	19			A/ruddy_turnstone/Delaware_Bay/520/1988 (H13N9)-like
A/brown-hooded_gull/Chile/C10256/2016	H13N2	2016-03-29	Chile									G5				A/herring_gull/NJ/782/1986 (H13N2)-like
A/gull/Arica/71/2016	H13N2	2016-01-11	Chile									G5				A/glaucous_gull/Alaska/44199-097/2006 (H13N3)-like
A/kelp_gull/Chile/C12508/2016	H13N2	2016-05-31	Chile									G5
A/kelp_gull/Chile/C8594/2016	H13N2	2016-03-10	Chile									G5
A/kelp_gull/Chile/C8595/2016	H13N2	2016-03-10	Chile									G5
A/kelp_gull/Chile/C8599/2016	H13N2	2016-03-10	Chile									G5
A/kelp_gull/Chile/C8602/2016	H13N2	2016-03-10	Chile									G5
A/kelp_gull/Chile/C8609/2016	H13N2	2016-03-10	Chile									G5
A/kelp_gull/Chile/C8939/2016	H13N2	2016-03-15	Chile									G5
A/ring-billed_gull/Minnesota/CLMNAI1199/2017	H13N2	2017-08-24	USA									G5
A/ring-billed_gull/Minnesota/CLMNAI1283/2017	H13N2	2017-08-29	USA									G5
A/ring-billed_gull/Minnesota/CLMNAI1301/2017	H13N2	2017-08-29	USA									G5
A/ring-billed_gull/Minnesota/CLMNAI1501/2017	H13N2	2017-09-28	USA									G5
A/ring-billed_gull/Minnesota/OPMNAI1286/2017	H13N2	2017-08-29	USA									G5
A/ring-billed_gull/Minnesota/OPMNAI1315/2017	H13N2	2017-08-29	USA									G5
A/shorebird/Chile/C7037/2016	H13N2	2016-02-17	Chile									G5
A/whimbrel/Chile/C10834/2016	H13N2	2016-04-27	Chile									G5
A/whimbrel/Chile/C12523/2016	H13N2	2016-05-31	Chile									G5
A/American_oystercatcher/Chile/C20102/2016	H13N9	2016-12-13	Chile									G6	28
A/black_skimmer/Chile/C20077/2016	H13N9	2016-12-13	Chile									G6
A/black_skimmer/Chile/C20084/2016	H13N9	2016-12-13	Chile									G6
A/black_skimmer/Chile/C20108/2016	H13N9	2016-12-13	Chile									G6
A/black_skimmer/Chile/C20123/2016	H13N9	2016-12-13	Chile									G6
A/black_skimmer/Chile/C20124/2016	H13N9	2016-12-13	Chile									G6
A/black_skimmer/Chile/C20140/2016	H13N9	2016-12-13	Chile									G6
A/black_skimmer/Chile/C20142/2016	H13N9	2016-12-13	Chile									G6
A/blackish_oystercatcher/Chile/C20062/2016	H13N9	2016-12-13	Chile									G6
A/elegant_tern/Chile/C20085/2016	H13N9	2016-12-13	Chile									G6
A/elegant_tern/Chile/C20093/2016	H13N9	2016-12-13	Chile									G6
A/Franklins_gull/Chile/C17421/2016	H13N9	2016-10-27	Chile									G6
A/Franklins_gull/Chile/C17422/2016	H13N9	2016-10-27	Chile									G6
A/Franklins_gull/Chile/C20061/2016	H13N9	2016-12-13	Chile									G6
A/Franklins_gull/Chile/C20069/2016	H13N9	2016-12-13	Chile									G6
A/Franklins_gull/Chile/C20070/2016	H13N9	2016-12-13	Chile									G6
A/Franklins_gull/Chile/C20086/2016	H13N9	2016-12-13	Chile									G6
A/Franklins_gull/Chile/C20094/2016	H13N9	2016-12-13	Chile									G6
A/Franklins_gull/Chile/C20110/2016	H13N9	2016-12-13	Chile									G6
A/Franklins_gull/Chile/C20149/2016	H13N9	2016-12-13	Chile									G6
A/Franklins_gull/Chile/C20373/2016	H13N9	2016-12-14	Chile									G6
A/kelp_gull/Chile/C20137/2016	H13N9	2016-12-13	Chile									G6
A/whimbrel/Chile/C20073/2016	H13N9	2016-12-13	Chile									G6
A/whimbrel/Chile/C20075/2016	H13N9	2016-12-13	Chile									G6
A/whimbrel/Chile/C20106/2016	H13N9	2016-12-13	Chile									G6
A/whimbrel/Chile/C20144/2016	H13N9	2016-12-13	Chile									G6
A/whimbrel/Chile/C20147/2016	H13N9	2016-12-13	Chile									G6
A/white-backed_stilt/Chile/C20090/2016	H13N9	2016-12-13	Chile									G6
A/gull/New_Jersey/UGAI15-3767/2015	H13N3	2015-05-24	USA									G7	1
A/glaucous_gull/Alaska/44199-006/2006	H13N9	2006-09-23	USA									G8	3
A/glaucous_gull/Alaska/44199-104/2006	H13N9	2006-09-25	USA									G8
A/lesser_snow_goose/Alaska/44199-115/2006	H13N9	2006-09-24	USA									G8
A/laughing_gull/Delaware_Bay/458/2018	H13N6	2018-05-22	USA									G9	2
A/Red_Knot/Delaware_Bay/605/2020	H13N6	2020-05-29	USA									G9
A/ruddy_turnstone/New_Jersey/AI01-1407/2001	H13N6	2001-05-23	USA									G10	1
A/laughing_gull/Delaware_Bay/433/2018	H13N6	2018-05-22	USA									G11	2
A/laughing_gull/Delaware_Bay/451/2018	H13N6	2018-05-22	USA									G11
A/glaucous-winged_gull/Alaska/387/2013	H13N2	2013-09-18	USA									G12	1
A/glaucous-winged_gull/Southcentral_Alaska/15MB01557/2015	H13N6	2015-08-21	USA									G13	1
A/mallard/Korea/SH38-45/2010	H13N2	2010-03-22	South Korea									G14	1
A/ring-billed_gull/Minnesota/CLMNAI1529/2017	H13N6	2017-09-28	USA									G15	1
A/glaucous-winged_gull/Southcentral_Alaska/11JR02474/2011	H13N6	2011-08-29	USA									G16	1
A/whimbrel/Peru/P41/2007	H13N2	2007-11-20	Peru									G17	1
A/ring-billed_gull/Minnesota/CLMNAI1025/2017	H13N6	2017-08-07	USA									G18	3
A/ring-billed_gull/Minnesota/CLMNAI1420/2017	H13N6	2017-09-08	USA									G18
A/ring-billed_gull/Minnesota/CLMNAI1539/2017	H13N6	2017-09-28	USA									G18
A/gull/Peru/P43/2007	H13N2	2007-11-27	Peru									G19	1
A/glaucous-winged_gull/Alaska/414/2013	H13N2	2013-09-18	USA									G20	8
A/glaucous-winged_gull/Alaska/544/2013	H13N2	2013-09-18	USA									G20
A/glaucous-winged_gull/Alaska/545/2013	H13N2	2013-09-17	USA									G20
A/glaucous-winged_gull/Alaska/654/2013	H13N2	2013-09-17	USA									G20
A/glaucous-winged_gull/Alaska/660/2013	H13N2	2013-09-21	USA									G20
A/glaucous-winged_gull/Alaska/664/2013	H13N2	2013-09-17	USA									G20
A/glaucous-winged_gull/Alaska/667/2013	H13N2	2013-09-18	USA									G20
A/glaucous-winged_gull/Alaska/695/2013	H13N2	2013-09-17	USA									G20
A/mallard/Dalian/DZ-137/2013	H13N6	2013-10-01	China									G21	1
A/glaucous-winged_gull/Southcentral_Alaska/15MB01632/2015	H13N6	2015-08-25	USA									G22	1
A/Franklins_gull/Chile/C20118/2016	H13N9	2016-12-13	Chile									G23	2
A/black_skimmer/Chile/C20100/2016	H13N9	2016-12-13	Chile									G23
A/Red_Knot/Delaware/224/2021	H13N6	2021-06-01	USA									G24	3
A/Red_Knot/Delaware_Bay/3/2019	H13N6	2019-05-20	USA									G24
A/red_knot/Delaware_Bay/489/2010	H13N6	2010-05-21	USA									G24
A/Kelp_gull/Peru/M8/2019	H13N6	2019-10-17	Peru									G25	1
A/black_skimmer/Chile/C20057/2016	H13N8	2016-12-13	Chile									G26	1
A/black_headed_gull/Mongolia/1766/2006	H13N6	2006-09-08	Mongolia									G27	1
A/ring-billed_gull/Minnesota/CLMNAI0891/2017	H13N6	2017-07-20	USA									G28	7
A/ring-billed_gull/Minnesota/CLMNAI0926/2017	H13N6	2017-07-26	USA									G28
A/ring-billed_gull/Minnesota/CLMNAI0939/2017	H13N6	2017-07-26	USA									G28
A/ring-billed_gull/Minnesota/CLMNAI0947/2017	H13N6	2017-07-26	USA									G28
A/ring-billed_gull/Minnesota/OPMNAI0926/2017	H13N6	2017-07-26	USA									G28
A/ring-billed_gull/Minnesota/OPMNAI0935/2017	H13N6	2017-07-26	USA									G28
A/ring-billed_gull/Minnesota/OPMNAI0939/2017	H13N6	2017-07-26	USA									G28
A/glaucous-winged_gull/Southcentral_Alaska/15MB01429/2015	H13N6	2015-08-24	USA									G29	6
A/glaucous-winged_gull/Southcentral_Alaska/15MB01610/2015	H13N6	2015-08-25	USA									G29
A/glaucous-winged_gull/Southcentral_Alaska/15MB01645/2015	H13N6	2015-08-25	USA									G29
A/glaucous-winged_gull/Southcentral_Alaska/15MB01693/2015	H13N6	2015-09-01	USA									G29
A/glaucous-winged_gull/Southcentral_Alaska/15MB01694/2015	H13N6	2015-09-01	USA									G29
A/glaucous-winged_gull/Southcentral_Alaska/15MB01776/2015	H13N6	2015-09-03	USA									G29
A/kelp_gull/Chile/C27733/2017	H13N8	2017-06-23	Chile									G30	1
A/Glaucous-Winged_Gull/Alaska/20MB02182/2020	H13N6	2020-07-21	USA									G31	4
A/Glaucous-Winged_Gull/Alaska/20MB02831/2020	H13N6	2020-09-04	USA									G31
A/Glaucous-Winged_Gull/Alaska/20MB02836/2020	H13N6	2020-09-04	USA									G31
A/shelduck/Ukraine/KT-9-2-11/2016	H13N6	2016-11-02	Ukraine									G31
A/glaucous-winged_gull/Southcentral_Alaska/15MB02016/2015	H13N8	2015-09-14	USA									G32	2
A/glaucous-winged_gull/Southcentral_Alaska/15MB02018/2015	H13N8	2015-09-14	USA									G32
A/ring-billed_gull/Minnesota/CLMNAI0790/2017	H13N8	2017-07-18	USA									G33	27
A/ring-billed_gull/Minnesota/CLMNAI0798/2017	H13N8	2017-07-18	USA									G33
A/ring-billed_gull/Minnesota/CLMNAI0806/2017	H13N8	2017-07-18	USA									G33
A/ring-billed_gull/Minnesota/CLMNAI0808/2017	H13N8	2017-07-18	USA									G33
A/ring-billed_gull/Minnesota/CLMNAI0809/2017	H13N8	2017-07-18	USA									G33
A/ring-billed_gull/Minnesota/CLMNAI0811/2017	H13N8	2017-07-18	USA									G33
A/ring-billed_gull/Minnesota/CLMNAI0814/2017	H13N8	2017-07-18	USA									G33
A/ring-billed_gull/Minnesota/CLMNAI0815/2017	H13N8	2017-07-18	USA									G33
A/ring-billed_gull/Minnesota/CLMNAI0818/2017	H13N8	2017-07-18	USA									G33
A/ring-billed_gull/Minnesota/CLMNAI0821/2017	H13N8	2017-07-18	USA									G33
A/ring-billed_gull/Minnesota/CLMNAI0827/2017	H13N8	2017-07-18	USA									G33
A/ring-billed_gull/Minnesota/CLMNAI0829/2017	H13N8	2017-07-18	USA									G33
A/ring-billed_gull/Minnesota/CLMNAI0833/2017	H13N8	2017-07-18	USA									G33
A/ring-billed_gull/Minnesota/CLMNAI0955/2017	H13N8	2017-07-27	USA									G33
A/ring-billed_gull/Minnesota/CLMNAI0968/2017	H13N8	2017-07-27	USA									G33
A/ring-billed_gull/Minnesota/CLMNAI0974/2017	H13N8	2017-07-27	USA									G33
A/ring-billed_gull/Minnesota/CLMNAI1320/2017	H13N8	2017-08-29	USA									G33
A/ring-billed_gull/Minnesota/OPMNAI0800/2017	H13N8	2017-07-18	USA									G33
A/ring-billed_gull/Minnesota/OPMNAI0801/2017	H13N8	2017-07-18	USA									G33
A/ring-billed_gull/Minnesota/OPMNAI0806/2017	H13N8	2017-07-18	USA									G33
A/ring-billed_gull/Minnesota/OPMNAI0809/2017	H13N8	2017-07-18	USA									G33
A/ring-billed_gull/Minnesota/OPMNAI0814/2017	H13N8	2017-07-18	USA									G33
A/ring-billed_gull/Minnesota/OPMNAI0815/2017	H13N8	2017-07-18	USA									G33
A/ring-billed_gull/Minnesota/OPMNAI0816/2017	H13N8	2017-07-18	USA									G33
A/ring-billed_gull/Minnesota/OPMNAI0817/2017	H13N8	2017-07-18	USA									G33
A/ring-billed_gull/Minnesota/OPMNAI0834/2017	H13N8	2017-07-18	USA									G33
A/ring-billed_gull/Minnesota/OPMNAI0966/2017	H13N8	2017-07-27	USA									G33
A/Eurasian_curlew/Liaoning/ZH-186/2014	H13N6	2014-10-18	China									G34	1
A/gull/Minnesota/945/1980	H13N6	1980	USA									G35	1
A/herring_gull/DE/475/1986	H13N2	1986-06-01	USA									G36	2
A/herring_gull/NJ/782/1986	H13N2	1986-05-12	USA									G36
A/glaucous_gull/Alaska/44199-097/2006	H13N3	2006-09-25	USA									G37	1
A/duck/Hokkaido/W189/2006	H13N6	2006	Japan									G38	1
A/black-tailed_gull/Weihai/115/2016	H13N2	2016-12-28	China									G39	2
A/black-tailed_gull/Weihai/42/2016	H13N2	2016-12-28	China									G39
A/black-tailed_gull/Weihai/17/2016	H13N8	2016-12-28	China									G40	3
A/black-tailed_gull/Weihai/6/2016	H13N8	2016-12-28	China									G40
A/Duck/China/Weihai/2017	H13N8	2017-05-01	China									G40
A/glaucous-winged_gull/Southcentral_Alaska/9JR0691R0/2009	H13N6	2009-08-18	USA									G41	6
A/glaucous-winged_gull/Southcentral_Alaska/9JR0738R0/2009	H13N6	2009-08-18	USA									G41
A/glaucous-winged_gull/Southcentral_Alaska/9JR0747R0/2009	H13N6	2009-08-18	USA									G41
A/glaucous-winged_gull/Southcentral_Alaska/9JR0769R0/2009	H13N6	2009-08-18	USA									G41
A/glaucous-winged_gull/Southcentral_Alaska/9JR0781R0/2009	H13N6	2009-08-18	USA									G41
A/glaucous-winged_gull/Southeastern_Alaska/9JR0822R0/2009	H13N6	2009-08-19	USA									G41
A/herring_gull/Newfoundland/GR657/2011	H13N6	2011-10-04	Canada									G42	1
A/herring_gull/New_Jersey/AI07-418/2007	H13N9	2007-05-18	USA									G43	4
A/kelp_gull/Delaware_Bay/304/2007	H13N9	2007-05-23	USA									G43
A/semipalmated_sandpiper/Delaware_Bay/142/2007	H13N9	2007-05-22	USA									G43
A/shorebird/Delaware/221/2006	H13N9	2006-05-22	USA									G43
A/gull/Peru/CH121/2010	H13N2	2010-12-02	Peru									G44	5
A/gull/Peru/CH02/2009	H13N2	2009-09-13	Peru									G44
A/great_black-backed_gull/Newfoundland/296/2008	H13N2	2008-10-21	Canada									G44
A/herring_gull/Massachusetts/A00080255/2006	H13N2	2006-11-21	USA									G44
A/herring_gull/Massachusetts/A00080257/2006	H13N2	2006-11-21	USA									G44
A/ruddy_turnstone/Delaware_Bay/131/2004	H13N9	2004-05-17	USA									G45	3
A/semipalmated_sandpiper/Delaware_Bay/68/2004	H13N9	2004-05-17	USA									G45
A/shorebird/DE/68/2004	H13N9	2004-05-17	USA									G45
A/duck/Siberia/272/1998	H13N6	1998	Russia									G46	2
A/duck/Siberia/272PF/1998	H13N6	1998	Russia									G46
A/great_black-backed_gull/Newfoundland/YH038/2010	H13N6	2010-10-03	Canada									G47	35
A/herring_gull/Maine/ND0000047/2013	H13N6	2013-09-03	USA									G47
A/laughing_gull/Delaware_Bay/39/2014	H13N6	2014-05-19	USA									G47
A/black-legged_kittiwake/Quebec/02838-1/2009	H13N6	2009-08-18	Canada									G47
A/dunlin/Delaware_Bay/391/2012	H13N6	2012-05-19	USA									G47
A/gull/Massachusetts/12JR00671/2012	H13N6	2012-10-11	USA									G47
A/gull/Massachusetts/13JR03320/2013	H13N6	2013-07-03	USA									G47
A/gull/New_Jersey/UGAI15-3728/2015	H13N6	2015-05-24	USA									G47
A/herring_gull/Delaware_Bay/22/2014	H13N6	2014-05-19	USA									G47
A/herring_gull/New_Jersey/AI09-1105/2009	H13N6	2009-06-01	USA									G47
A/herring_gull/Newfoundland/GR578/2011	H13N6	2011-09-30	Canada									G47
A/herring_gull/Newfoundland/GR654/2011	H13N6	2011-10-04	Canada									G47
A/herring_gull/Newfoundland/GR656/2011	H13N6	2011-10-04	Canada									G47
A/herring_gull/Newfoundland/GR658/2011	H13N6	2011-10-04	Canada									G47
A/hooded_merganser/New_Brunswick/03750/2009	H13N6	2009-09-14	Canada									G47
A/laughing_gull/Delaware_Bay/2838/1987	H13N2	1987-05-19	USA									G47
A/laughing_gull/Delaware_Bay/30/2014	H13N6	2014-05-19	USA									G47
A/laughing_gull/Delaware_Bay/327/2014	H13N6	2014-05-20	USA									G47
A/laughing_gull/Delaware_Bay/328/2014	H13N6	2014-05-20	USA									G47
A/laughing_gull/Delaware_Bay/340/2014	H13N6	2014-05-20	USA									G47
A/laughing_gull/Delaware_Bay/350/2014	H13N6	2014-05-20	USA									G47
A/laughing_gull/Delaware_Bay/351/2014	H13N6	2014-05-20	USA									G47
A/laughing_gull/Delaware_Bay/358/2014	H13N6	2014-05-20	USA									G47
A/laughing_gull/New_Jersey/UGAI17-2839/2017	H13N6	2017-05-23	USA									G47
A/laughing_gull/New_Jersey/UGAI17-2843/2017	H13N6	2017-05-23	USA									G47
A/laughing_gull/New_Jersey/UGAI17-2850/2017	H13N6	2017-05-23	USA									G47
A/laughing_gull/New_Jersey/UGAI17-2856/2017	H13N6	2017-05-23	USA									G47
A/mallard-black_duck_hybrid/New_Brunswick/03736/2009	H13N6	2009-09-14	Canada									G47
A/Red_Knot/Delaware_Bay/420/2020	H13N6	2020-05-29	USA									G47
A/ring-billed_gull/Massachusetts/12DC00060/2012	H13N6	2012-11-09	USA									G47
A/ring-billed_gull/Newfoundland/GR384/2011	H13N6	2011-09-09	Canada									G47
A/ring-billed_gull/Quebec/02434-1/2009	H13N6	2009-07-20	Canada									G47
A/ruddy_turnstone/New_Jersey/AI09-294/2009	H13N6	2009-05-11	USA									G47
A/ruddy_turnstone/New_Jersey/AI12-1737/2012	H13N6	2012-05-16	USA									G47
A/ruddy_turnstone/New_Jersey/UGAI14-1436/2014	H13N6	2014-05-21	USA									G47
A/black_skimmer/Peru/CH55/2010	H13N2	2010-04-06	Peru									G48	3
A/Herring_Gull/Massachusetts/A00648685/2008	H13N2	2008-10-06	USA									G48
A/Herring_Gull/Massachusetts/A00648696/2008	H13N2	2008-10-06	USA									G48
A/laughing_gull/New_Jersey/Sg-00485/2008	H13N9	2008-05-15	USA									G49	6
A/laughing_gull/New_Jersey/Sg-00559/2008	H13N9	2008-05-28	USA									G49
A/laughing_gull/New_Jersey/Sg-00568/2008	H13N9	2008-05-28	USA									G49
A/seagull/Chile/5775/2009	H13N9	2009-11-03	Chile									G49
A/shorebird/Delaware/224/2006	H13N9	2006-05-22	USA									G49
A/shorebird/Delaware_Bay/424/2007	H13N9	2007-05-24	USA									G49
A/ring-billed_gull/Massachusetts/13DC30736-1/2013	H13N8	2013-12-19	USA									G50	2
A/ring-billed_gull/Massachusetts/13DC30736-2/2013	H13N8	2013-12-19	USA									G50
A/glaucous-winged_gull/Alaska/AK18-288/2018	H13N6	2018-09-25	USA									G51	10
A/Glaucous_Gull/Northern_Alaska/18AR00289/2018	H13N6	2018-09-26	USA									G51
A/Glaucous-Winged_Gull/Southcentral_Alaska/18MB00247/2018	H13N6	2018-07-02	USA									G51
A/Glaucous-Winged_Gull/Southcentral_Alaska/18MB00667/2018	H13N6	2018-06-29	USA									G51
A/Glaucous-Winged_Gull/Southcentral_Alaska/18MB00676/2018	H13N6	2018-06-29	USA									G51
A/Glaucous-Winged_Gull/Southcentral_Alaska/18MB00688/2018	H13N6	2018-06-29	USA									G51
A/Glaucous-Winged_Gull/Southcentral_Alaska/18MB00689/2018	H13N6	2018-06-29	USA									G51
A/Glaucous-Winged_Gull/Southcentral_Alaska/18MB00690/2018	H13N6	2018-06-29	USA									G51
A/Glaucous-Winged_Gull/Southcentral_Alaska/18MB00705/2018	H13N6	2018-07-12	USA									G51
A/Glaucous-Winged_Gull/Southcentral_Alaska/18MB03351/2018	H13N6	2018-08-22	USA									G51
A/Glaucous-Winged_Gull/Southcentral_Alaska/17MB03606/2017	H13N2	2017-09-11	USA									G52	3
A/Glaucous-Winged_Gull/Southcentral_Alaska/17MB03625/2017	H13N2	2017-09-11	USA									G52
A/Glaucous-Winged_Gull/Southcentral_Alaska/17MB03638/2017	H13N2	2017-09-11	USA									G52
A/ring-billed_gull/Georgia/AI00-2658/2000	H13N6	2000-12-11	USA									G53	1
A/black-headed_gull/Netherlands/1/00	H13N8	2000	Netherlands									G54	2
A/black-headed_gull/Netherlands/1/2000	H13N8	2000-07-05	Netherlands									G54
A/glaucous-winged_gull/Alaska/458/2013	H13N2	2013-09-18	USA									G55	1
A/black-headed_gull/Netherlands/10/2007	H13N6	2007-07-05	Netherlands									G56	4
A/black-headed_gull/Netherlands/2/2007	H13N6	2007-07-05	Netherlands									G56
A/black-headed_gull/Netherlands/4/2007	H13N6	2007-07-05	Netherlands									G56
A/black-headed_gull/Netherlands/6/2007	H13N3	2007-07-05	Netherlands									G56
A/black-headed_gull/Netherlands/17/2009	H13N3	2009-07-15	Netherlands									G57	1
A/black-headed_gull/Netherlands/105/2012	H13N6	2012-07-18	Netherlands									G58	1
A/black-headed_gull/Netherlands/6/2013	H13N8	2013-07-06	Netherlands									G59	1
A/black-headed_gull/Netherlands/10/2010	H13N8	2010-07-21	Netherlands									G60	2
A/black-headed_gull/Sweden/1/2005	H13N8	2005	Sweden									G60
A/black-headed_gull/Netherlands/95/2012	H13N6	2012-07-17	Netherlands									G61	1
A/black-headed_gull/Netherlands/8/2011	H13N3	2011-06-21	Netherlands									G62	1
A/black-headed_gull/Netherlands/8/2013	H13N8	2013-07-17	Netherlands									G63	2
A/black-headed_gull/Netherlands/9/2013	H13N8	2013-07-17	Netherlands									G63
A/black-headed_gull/Republic_of_Georgia/7/2011	H13N6	2011-11-14	Georgia									G64	15
A/yellow-legged_gull/Republic_of_Georgia/2/2012	H13N6	2012-09-14	Georgia									G64
A/yellow-legged_gull/Republic_of_Georgia/3/2012	H13N6	2012-09-14	Georgia									G64
A/Armenian_gull/Republic_of_Georgia/1/2012	H13N6	2012-07-19	Georgia									G64
A/black-headed_gull/Georgia/5/2012	H13N6	2012-01-16	Georgia									G64
A/black-headed_gull/Netherlands/29/2009	H13N6	2009-07-22	Netherlands									G64
A/black-headed_gull/Netherlands/39/2009	H13N6	2009-07-09	Netherlands									G64
A/black-headed_gull/Republic_of_Georgia/1/2012	H13N6	2012-01-16	Georgia									G64
A/black-headed_gull/Republic_of_Georgia/2/2012	H13N6	2012-01-09	Georgia									G64
A/Mongolian_gull/Mongolia/401/2007	H13N6	2007-08-28	Mongolia									G64
A/Mongolian_gull/Mongolia/405/2007	H13N6	2007-08-28	Mongolia									G64
A/yellow-legged_gull/Georgia/1/2011	H13N8	2011-02-18	Georgia									G64
A/yellow-legged_gull/Republic_of_Georgia/1/2011	H13N6	2011-10-28	Georgia									G64
A/yellow-legged_gull/Republic_of_Georgia/5/2012	H13N6	2012-10-02	Georgia									G64
A/yellow-legged_gull/Republic_of_Georgia/6/2012	H13N6	2012-10-02	Georgia									G64
A/black-headed_gull/Netherlands/31/2009	H13N2	2009-07-09	Netherlands									G65	1
A/black-headed_gull/Netherlands/11/2009	H13N6	2009-07-15	Netherlands									G66	1
A/Armenian_gull/Republic_of_Georgia/2/2012	H13N2	2012-11-01	Georgia									G67	15
A/black-headed_gull/Netherlands/10/2016	H13N2	2016-08-06	Netherlands									G67
A/black-headed_gull/Netherlands/11/2016	H13N2	2016-08-06	Netherlands									G67
A/black-headed_gull/Netherlands/2/2016	H13N2	2016-07-15	Netherlands									G67
A/black-headed_gull/Netherlands/23/2014	H13N2	2014-06-17	Netherlands									G67
A/black-headed_gull/Netherlands/24/2014	H13N2	2014-06-17	Netherlands									G67
A/black-headed_gull/Netherlands/25/2014	H13N2	2014-06-17	Netherlands									G67
A/black-headed_gull/Netherlands/37/2014	H13N2	2014-06-17	Netherlands									G67
A/black-headed_gull/Netherlands/6/2016	H13N2	2016-07-15	Netherlands									G67
A/black-headed_gull/Netherlands/7/2016	H13N2	2016-06-29	Netherlands									G67
A/black-headed_gull/Netherlands/8/2014	H13N2	2014-06-23	Netherlands									G67
A/black-headed_gull/Netherlands/8/2016	H13N2	2016-08-06	Netherlands									G67
A/black-headed_gull/Netherlands/9/2016	H13N2	2016-08-06	Netherlands									G67
A/common_snipe/Republic_of_Georgia/1/2012	H13N2	2012-10-05	Georgia									G67
A/black-headed_gull/Netherlands/8/2010	H13N2	2010-07-14	Netherlands									G67
A/black-headed_gull/Netherlands/10/2013	H13N8	2013-07-19	Netherlands									G68	15
A/black-headed_gull/Netherlands/2/2010	H13N8	2010-07-14	Netherlands									G68
A/black-headed_gull/Netherlands/4/2010	H13N8	2010-07-14	Netherlands									G68
A/black-headed_gull/Netherlands/5/2010	H13N8	2010-07-14	Netherlands									G68
A/black-headed_gull/Netherlands/6/2010	H13N8	2010-07-14	Netherlands									G68
A/black-headed_gull/Netherlands/7/2010	H13N8	2010-07-14	Netherlands									G68
A/black-headed_gull/Republic_of_Georgia/1/2011	H13N8	2011-04-19	Georgia									G68
A/black-headed_gull/Republic_of_Georgia/3/2011	H13N8	2011-04-19	Georgia									G68
A/black-headed_gull/Republic_of_Georgia/4/2011	H13N8	2011-04-19	Georgia									G68
A/black-headed_gull/Republic_of_Georgia/6/2011	H13N8	2011-04-19	Georgia									G68
A/black-headed_gull/Republic_of_Georgia/9/2011	H13N8	2011-12-06	Georgia									G68
A/black-headed_gull/Sweden/74342/2008	H13N8	2008-07-21	Sweden									G68
A/Eurasian_curlew/Liaoning/ZH-385/2014	H13N8	2014-10-18	China									G68
A/yellow-legged_gull/Republic_of_Georgia/1/2013	H13N8	2013-02-14	Georgia									G68
A/yellow-legged_gull/Republic_of_Georgia/2/2013	H13N8	2013-03-07	Georgia									G68
A/black-headed_gull/Netherlands/1/2012	H13N6	2012-06-16	Netherlands									G69	133
A/black-headed_gull/Netherlands/10/2012	H13N6	2012-06-20	Netherlands									G69
A/black-headed_gull/Netherlands/100/2012	H13N6	2012-07-17	Netherlands									G69
A/black-headed_gull/Netherlands/101/2012	H13N6	2012-07-18	Netherlands									G69
A/black-headed_gull/Netherlands/102/2012	H13N6	2012-07-18	Netherlands									G69
A/black-headed_gull/Netherlands/103/2012	H13N6	2012-07-18	Netherlands									G69
A/black-headed_gull/Netherlands/104/2012	H13N6	2012-07-18	Netherlands									G69
A/black-headed_gull/Netherlands/106/2012	H13N6	2012-07-19	Netherlands									G69
A/black-headed_gull/Netherlands/108/2012	H13N6	2012-07-20	Netherlands									G69
A/black-headed_gull/Netherlands/109/2012	H13N6	2012-07-20	Netherlands									G69
A/black-headed_gull/Netherlands/11/2012	H13N6	2012-06-20	Netherlands									G69
A/black-headed_gull/Netherlands/110/2012	H13N6	2012-07-20	Netherlands									G69
A/black-headed_gull/Netherlands/111/2012	H13N6	2012-07-20	Netherlands									G69
A/black-headed_gull/Netherlands/112/2012	H13N6	2012-07-20	Netherlands									G69
A/black-headed_gull/Netherlands/113/2012	H13N6	2012-07-20	Netherlands									G69
A/black-headed_gull/Netherlands/115/2012	H13N6	2012-07-17	Netherlands									G69
A/black-headed_gull/Netherlands/117/2012	H13N6	2012-07-21	Netherlands									G69
A/black-headed_gull/Netherlands/118/2012	H13N6	2012-06-20	Netherlands									G69
A/black-headed_gull/Netherlands/119/2012	H13N6	2012-06-20	Netherlands									G69
A/black-headed_gull/Netherlands/12/2012	H13N6	2012-06-20	Netherlands									G69
A/black-headed_gull/Netherlands/120/2012	H13N6	2012-06-20	Netherlands									G69
A/black-headed_gull/Netherlands/121/2012	H13N6	2012-06-20	Netherlands									G69
A/black-headed_gull/Netherlands/122/2012	H13N6	2012-06-20	Netherlands									G69
A/black-headed_gull/Netherlands/123/2012	H13N6	2012-06-20	Netherlands									G69
A/black-headed_gull/Netherlands/124/2012	H13N6	2012-06-20	Netherlands									G69
A/black-headed_gull/Netherlands/125/2012	H13N6	2012-06-20	Netherlands									G69
A/black-headed_gull/Netherlands/126/2012	H13N6	2012-06-20	Netherlands									G69
A/black-headed_gull/Netherlands/127/2012	H13N6	2012-06-20	Netherlands									G69
A/black-headed_gull/Netherlands/128/2012	H13N6	2012-06-20	Netherlands									G69
A/black-headed_gull/Netherlands/129/2012	H13N6	2012-06-20	Netherlands									G69
A/black-headed_gull/Netherlands/13/2012	H13N6	2012-06-20	Netherlands									G69
A/black-headed_gull/Netherlands/130/2012	H13N6	2012-06-20	Netherlands									G69
A/black-headed_gull/Netherlands/131/2012	H13N6	2012-06-20	Netherlands									G69
A/black-headed_gull/Netherlands/132/2012	H13N6	2012-06-20	Netherlands									G69
A/black-headed_gull/Netherlands/133/2012	H13N6	2012-06-20	Netherlands									G69
A/black-headed_gull/Netherlands/134/2012	H13N6	2012-06-20	Netherlands									G69
A/black-headed_gull/Netherlands/135/2012	H13N6	2012-06-20	Netherlands									G69
A/black-headed_gull/Netherlands/136/2012	H13N6	2012-06-20	Netherlands									G69
A/black-headed_gull/Netherlands/137/2012	H13N6	2012-06-20	Netherlands									G69
A/black-headed_gull/Netherlands/138/2012	H13N6	2012-06-20	Netherlands									G69
A/black-headed_gull/Netherlands/14/2012	H13N6	2012-06-20	Netherlands									G69
A/black-headed_gull/Netherlands/15/2012	H13N6	2012-06-20	Netherlands									G69
A/black-headed_gull/Netherlands/16/2012	H13N6	2012-06-20	Netherlands									G69
A/black-headed_gull/Netherlands/17/2012	H13N6	2012-06-20	Netherlands									G69
A/black-headed_gull/Netherlands/18/2012	H13N6	2012-06-20	Netherlands									G69
A/black-headed_gull/Netherlands/19/2012	H13N6	2012-06-20	Netherlands									G69
A/black-headed_gull/Netherlands/2/2012	H13N6	2012-06-16	Netherlands									G69
A/black-headed_gull/Netherlands/20/2012	H13N6	2012-06-20	Netherlands									G69
A/black-headed_gull/Netherlands/21/2012	H13N6	2012-06-20	Netherlands									G69
A/black-headed_gull/Netherlands/22/2012	H13N6	2012-06-20	Netherlands									G69
A/black-headed_gull/Netherlands/23/2012	H13N6	2012-06-20	Netherlands									G69
A/black-headed_gull/Netherlands/24/2012	H13N6	2012-06-20	Netherlands									G69
A/black-headed_gull/Netherlands/25/2012	H13N6	2012-06-20	Netherlands									G69
A/black-headed_gull/Netherlands/26/2012	H13N6	2012-06-20	Netherlands									G69
A/black-headed_gull/Netherlands/27/2012	H13N6	2012-06-20	Netherlands									G69
A/black-headed_gull/Netherlands/28/2012	H13N6	2012-06-20	Netherlands									G69
A/black-headed_gull/Netherlands/29/2012	H13N6	2012-06-20	Netherlands									G69
A/black-headed_gull/Netherlands/3/2012	H13N6	2012-06-20	Netherlands									G69
A/black-headed_gull/Netherlands/30/2012	H13N6	2012-06-20	Netherlands									G69
A/black-headed_gull/Netherlands/31/2012	H13N6	2012-06-20	Netherlands									G69
A/black-headed_gull/Netherlands/32/2012	H13N6	2012-06-20	Netherlands									G69
A/black-headed_gull/Netherlands/33/2012	H13N6	2012-06-20	Netherlands									G69
A/black-headed_gull/Netherlands/34/2012	H13N6	2012-06-20	Netherlands									G69
A/black-headed_gull/Netherlands/35/2012	H13N6	2012-06-20	Netherlands									G69
A/black-headed_gull/Netherlands/36/2012	H13N6	2012-06-20	Netherlands									G69
A/black-headed_gull/Netherlands/37/2012	H13N6	2012-06-20	Netherlands									G69
A/black-headed_gull/Netherlands/38/2012	H13N6	2012-06-20	Netherlands									G69
A/black-headed_gull/Netherlands/39/2012	H13N6	2012-07-02	Netherlands									G69
A/black-headed_gull/Netherlands/4/2012	H13N6	2012-06-20	Netherlands									G69
A/black-headed_gull/Netherlands/40/2012	H13N6	2012-07-02	Netherlands									G69
A/black-headed_gull/Netherlands/41/2012	H13N6	2012-07-02	Netherlands									G69
A/black-headed_gull/Netherlands/42/2012	H13N6	2012-07-02	Netherlands									G69
A/black-headed_gull/Netherlands/43/2012	H13N6	2012-07-02	Netherlands									G69
A/black-headed_gull/Netherlands/44/2012	H13N6	2012-07-02	Netherlands									G69
A/black-headed_gull/Netherlands/45/2012	H13N6	2012-07-02	Netherlands									G69
A/black-headed_gull/Netherlands/46/2012	H13N6	2012-07-02	Netherlands									G69
A/black-headed_gull/Netherlands/47/2012	H13N6	2012-07-02	Netherlands									G69
A/black-headed_gull/Netherlands/48/2012	H13N6	2012-07-02	Netherlands									G69
A/black-headed_gull/Netherlands/49/2012	H13N6	2012-07-02	Netherlands									G69
A/black-headed_gull/Netherlands/5/2012	H13N6	2012-06-20	Netherlands									G69
A/black-headed_gull/Netherlands/50/2012	H13N6	2012-07-09	Netherlands									G69
A/black-headed_gull/Netherlands/51/2012	H13N6	2012-07-09	Netherlands									G69
A/black-headed_gull/Netherlands/52/2012	H13N6	2012-07-09	Netherlands									G69
A/black-headed_gull/Netherlands/53/2012	H13N6	2012-07-09	Netherlands									G69
A/black-headed_gull/Netherlands/54/2012	H13N6	2012-07-09	Netherlands									G69
A/black-headed_gull/Netherlands/55/2012	H13N6	2012-07-09	Netherlands									G69
A/black-headed_gull/Netherlands/56/2012	H13N6	2012-07-09	Netherlands									G69
A/black-headed_gull/Netherlands/57/2012	H13N6	2012-07-09	Netherlands									G69
A/black-headed_gull/Netherlands/58/2012	H13N6	2012-07-09	Netherlands									G69
A/black-headed_gull/Netherlands/59/2012	H13N6	2012-07-09	Netherlands									G69
A/black-headed_gull/Netherlands/6/2012	H13N6	2012-06-20	Netherlands									G69
A/black-headed_gull/Netherlands/60/2012	H13N6	2012-07-09	Netherlands									G69
A/black-headed_gull/Netherlands/61/2012	H13N6	2012-07-09	Netherlands									G69
A/black-headed_gull/Netherlands/62/2012	H13N6	2012-07-09	Netherlands									G69
A/black-headed_gull/Netherlands/63/2012	H13N6	2012-07-09	Netherlands									G69
A/black-headed_gull/Netherlands/64/2012	H13N6	2012-07-09	Netherlands									G69
A/black-headed_gull/Netherlands/65/2012	H13N6	2012-07-09	Netherlands									G69
A/black-headed_gull/Netherlands/66/2012	H13N6	2012-07-09	Netherlands									G69
A/black-headed_gull/Netherlands/67/2012	H13N6	2012-07-09	Netherlands									G69
A/black-headed_gull/Netherlands/68/2012	H13N6	2012-07-09	Netherlands									G69
A/black-headed_gull/Netherlands/69/2012	H13N6	2012-07-09	Netherlands									G69
A/black-headed_gull/Netherlands/7/2012	H13N6	2012-06-20	Netherlands									G69
A/black-headed_gull/Netherlands/70/2012	H13N6	2012-07-09	Netherlands									G69
A/black-headed_gull/Netherlands/71/2012	H13N6	2012-07-09	Netherlands									G69
A/black-headed_gull/Netherlands/72/2012	H13N6	2012-07-09	Netherlands									G69
A/black-headed_gull/Netherlands/73/2012	H13N6	2012-07-09	Netherlands									G69
A/black-headed_gull/Netherlands/74/2012	H13N6	2012-07-09	Netherlands									G69
A/black-headed_gull/Netherlands/75/2012	H13N6	2012-07-09	Netherlands									G69
A/black-headed_gull/Netherlands/76/2012	H13N6	2012-07-09	Netherlands									G69
A/black-headed_gull/Netherlands/77/2012	H13N6	2012-07-09	Netherlands									G69
A/black-headed_gull/Netherlands/78/2012	H13N6	2012-07-09	Netherlands									G69
A/black-headed_gull/Netherlands/79/2012	H13N6	2012-07-09	Netherlands									G69
A/black-headed_gull/Netherlands/8/2012	H13N6	2012-06-20	Netherlands									G69
A/black-headed_gull/Netherlands/80/2012	H13N6	2012-07-09	Netherlands									G69
A/black-headed_gull/Netherlands/81/2012	H13N6	2012-07-12	Netherlands									G69
A/black-headed_gull/Netherlands/82/2012	H13N6	2012-07-16	Netherlands									G69
A/black-headed_gull/Netherlands/83/2012	H13N6	2012-07-16	Netherlands									G69
A/black-headed_gull/Netherlands/84/2012	H13N6	2012-07-16	Netherlands									G69
A/black-headed_gull/Netherlands/85/2012	H13N6	2012-07-16	Netherlands									G69
A/black-headed_gull/Netherlands/86/2012	H13N6	2012-07-17	Netherlands									G69
A/black-headed_gull/Netherlands/87/2012	H13N6	2012-07-17	Netherlands									G69
A/black-headed_gull/Netherlands/88/2012	H13N6	2012-07-17	Netherlands									G69
A/black-headed_gull/Netherlands/89/2012	H13N6	2012-07-17	Netherlands									G69
A/black-headed_gull/Netherlands/9/2012	H13N6	2012-06-20	Netherlands									G69
A/black-headed_gull/Netherlands/90/2012	H13N6	2012-07-17	Netherlands									G69
A/black-headed_gull/Netherlands/91/2012	H13N6	2012-07-17	Netherlands									G69
A/black-headed_gull/Netherlands/92/2012	H13N6	2012-07-17	Netherlands									G69
A/black-headed_gull/Netherlands/94/2012	H13N6	2012-07-17	Netherlands									G69
A/black-headed_gull/Netherlands/96/2012	H13N6	2012-07-17	Netherlands									G69
A/black-headed_gull/Netherlands/97/2012	H13N6	2012-07-17	Netherlands									G69
A/black-headed_gull/Netherlands/98/2012	H13N6	2012-07-17	Netherlands									G69
A/black-headed_gull/Netherlands/99/2012	H13N6	2012-07-17	Netherlands									G69
A/Mediterranean_gull/Netherlands/1/2012	H13N6	2012-06-20	Netherlands									G69
A/black-headed_gull/Netherlands/1/2014	H13N2	2014-07-09	Netherlands									G70	8
A/black-headed_gull/Netherlands/12/2014	H13N2	2014-07-09	Netherlands									G70
A/black-headed_gull/Netherlands/13/2014	H13N2	2014-07-09	Netherlands									G70
A/black-headed_gull/Netherlands/2/2014	H13N2	2014-07-09	Netherlands									G70
A/black-headed_gull/Netherlands/27/2014	H13N2	2014-06-30	Netherlands									G70
A/black-headed_gull/Netherlands/4/2014	H13N2	2014-07-09	Netherlands									G70
A/black-headed_gull/Netherlands/6/2014	H13N2	2014-07-09	Netherlands									G70
A/black-headed_gull/Netherlands/9/2014	H13N2	2014-07-09	Netherlands									G70
A/black-headed_gull/Netherlands/7/2013	H13N8	2013-07-06	Netherlands									G71	1
A/black-headed_gull/Netherlands/1/2010	H13N6	2010-07-14	Netherlands									G72	19
A/black-headed_gull/Netherlands/11/2014	H13N6	2014-06-23	Netherlands									G72
A/black-headed_gull/Netherlands/14/2014	H13N6	2014-07-11	Netherlands									G72
A/black-headed_gull/Netherlands/15/2014	H13N6	2014-07-11	Netherlands									G72
A/black-headed_gull/Netherlands/16/2014	H13N6	2014-07-11	Netherlands									G72
A/black-headed_gull/Netherlands/17/2014	H13N6	2014-07-11	Netherlands									G72
A/black-headed_gull/Netherlands/26/2014	H13N6	2014-06-23	Netherlands									G72
A/black-headed_gull/Netherlands/28/2014	H13N6	2014-07-04	Netherlands									G72
A/black-headed_gull/Netherlands/29/2014	H13N6	2014-07-11	Netherlands									G72
A/black-headed_gull/Netherlands/3/2014	H13N6	2014-06-23	Netherlands									G72
A/black-headed_gull/Netherlands/30/2014	H13N6	2014-07-11	Netherlands									G72
A/black-headed_gull/Netherlands/31/2014	H13N6	2014-07-11	Netherlands									G72
A/black-headed_gull/Netherlands/32/2014	H13N6	2014-07-11	Netherlands									G72
A/black-headed_gull/Netherlands/33/2014	H13N6	2014-07-11	Netherlands									G72
A/black-headed_gull/Netherlands/34/2014	H13N6	2014-07-11	Netherlands									G72
A/black-headed_gull/Netherlands/35/2014	H13N6	2014-07-11	Netherlands									G72
A/black-headed_gull/Netherlands/5/2014	H13N6	2014-06-27	Netherlands									G72
A/black-headed_gull/Netherlands/7/2014	H13N6	2014-06-23	Netherlands									G72
A/black-headed_gull/Netherlands/10/2014	H13N6	2014-06-23	Netherlands									G72
A/silver_gull/Tasmania/06-0349-105/2006	H13N6	2006-02-08	Australia									G73	2
A/silver_gull/Tasmania/062/2006	H13N6	2006	Australia									G73
A/black-headed_gull/Netherlands/18/2009	H13N2	2009-07-15	Netherlands									G74	5
A/black-headed_gull/Netherlands/34/2009	H13N2	2009-07-09	Netherlands									G74
A/black-headed_gull/Netherlands/7/2009	H13N2	2009-07-02	Netherlands									G74
A/black-headed_gull/Netherlands/8/2009	H13N2	2009-07-02	Netherlands									G74
A/common_gull/Norway/10_1313/2009	H13N2	2009	Norway									G74
A/black-headed_gull/Netherlands/1/2009	H13N2	2009-07-02	Netherlands									G75	12
A/black-headed_gull/Netherlands/13/2009	H13N2	2009-07-15	Netherlands									G75
A/black-headed_gull/Netherlands/2/2009	H13N2	2009-07-02	Netherlands									G75
A/black-headed_gull/Netherlands/3/2009	H13N2	2009-07-02	Netherlands									G75
A/black-headed_gull/Netherlands/33/2009	H13N2	2009-07-13	Netherlands									G75
A/black-headed_gull/Netherlands/36/2009	H13N2	2009-07-09	Netherlands									G75
A/black-headed_gull/Netherlands/37/2009	H13N2	2009-07-09	Netherlands									G75
A/black-headed_gull/Netherlands/38/2009	H13N2	2009-07-09	Netherlands									G75
A/black-headed_gull/Netherlands/4/2009	H13N2	2009-07-02	Netherlands									G75
A/black-headed_gull/Netherlands/5/2009	H13N2	2009-07-02	Netherlands									G75
A/black-headed_gull/Netherlands/6/2009	H13N2	2009-07-02	Netherlands									G75
A/black-headed_gull/Netherlands/9/2009	H13N2	2009-07-02	Netherlands									G75
A/black-headed_gull/Netherlands/27/2009	H13N2	2009-07-22	Netherlands									G76	1
A/black-headed_gull/Netherlands/10/2011	H13N8	2011-06-21	Netherlands									G77	19
A/black-headed_gull/Netherlands/12/2011	H13N8	2011-06-21	Netherlands									G77
A/black-headed_gull/Netherlands/14/2011	H13N8	2011-06-21	Netherlands									G77
A/black-headed_gull/Netherlands/15/2011	H13N8	2011-06-21	Netherlands									G77
A/black-headed_gull/Netherlands/17/2011	H13N8	2011-06-21	Netherlands									G77
A/black-headed_gull/Netherlands/18/2011	H13N8	2011-06-21	Netherlands									G77
A/black-headed_gull/Netherlands/19/2011	H13N8	2011-06-21	Netherlands									G77
A/black-headed_gull/Netherlands/2/2011	H13N8	2011-06-21	Netherlands									G77
A/black-headed_gull/Netherlands/20/2011	H13N8	2011-06-21	Netherlands									G77
A/black-headed_gull/Netherlands/21/2011	H13N8	2011-06-21	Netherlands									G77
A/black-headed_gull/Netherlands/23/2011	H13N8	2011-06-21	Netherlands									G77
A/black-headed_gull/Netherlands/24/2011	H13N8	2011-06-21	Netherlands									G77
A/black-headed_gull/Netherlands/25/2011	H13N8	2011-06-21	Netherlands									G77
A/black-headed_gull/Netherlands/26/2011	H13N8	2011-06-21	Netherlands									G77
A/black-headed_gull/Netherlands/3/2011	H13N8	2011-06-21	Netherlands									G77
A/black-headed_gull/Netherlands/36/2011	H13N8	2011-07-09	Netherlands									G77
A/black-headed_gull/Netherlands/4/2011	H13N8	2011-06-21	Netherlands									G77
A/black-headed_gull/Netherlands/5/2011	H13N8	2011-06-21	Netherlands									G77
A/black-headed_gull/Netherlands/9/2011	H13N8	2011-06-21	Netherlands									G77
A/black-headed_gull/Netherlands/12/2010	H13N2	2010-07-21	Netherlands									G78	2
A/black-headed_gull/Netherlands/13/2010	H13N2	2010-07-26	Netherlands									G78
A/black-headed_gull/Netherlands/10/2008	H13N8	2008-06-28	Netherlands									G79	55
A/black-headed_gull/Netherlands/102/2008	H13N8	2008-07-15	Netherlands									G79
A/black-headed_gull/Netherlands/11/2008	H13N8	2008-06-28	Netherlands									G79
A/black-headed_gull/Netherlands/12/2008	H13N8	2008-06-28	Netherlands									G79
A/black-headed_gull/Netherlands/13/2008	H13N8	2008-06-28	Netherlands									G79
A/black-headed_gull/Netherlands/14/2008	H13N8	2008-06-28	Netherlands									G79
A/black-headed_gull/Netherlands/15/2008	H13N8	2008-06-28	Netherlands									G79
A/black-headed_gull/Netherlands/16/2008	H13N8	2008-06-28	Netherlands									G79
A/black-headed_gull/Netherlands/17/2008	H13N8	2008-06-28	Netherlands									G79
A/black-headed_gull/Netherlands/18/2008	H13N8	2008-06-28	Netherlands									G79
A/black-headed_gull/Netherlands/19/2008	H13N8	2008-06-28	Netherlands									G79
A/black-headed_gull/Netherlands/2/2008	H13N8	2008-06-28	Netherlands									G79
A/black-headed_gull/Netherlands/20/2008	H13N8	2008-06-28	Netherlands									G79
A/black-headed_gull/Netherlands/21/2008	H13N8	2008-08-29	Netherlands									G79
A/black-headed_gull/Netherlands/22/2008	H13N8	2008-08-29	Netherlands									G79
A/black-headed_gull/Netherlands/23/2008	H13N8	2008-08-29	Netherlands									G79
A/black-headed_gull/Netherlands/24/2008	H13N8	2008-08-29	Netherlands									G79
A/black-headed_gull/Netherlands/25/2008	H13N8	2008-08-29	Netherlands									G79
A/black-headed_gull/Netherlands/3/2008	H13N8	2008-06-28	Netherlands									G79
A/black-headed_gull/Netherlands/30/2008	H13N8	2008-07-06	Netherlands									G79
A/black-headed_gull/Netherlands/35/2008	H13N8	2008-07-06	Netherlands									G79
A/black-headed_gull/Netherlands/35/2011	H13N8	2011-07-07	Netherlands									G79
A/black-headed_gull/Netherlands/37/2008	H13N8	2008-07-06	Netherlands									G79
A/black-headed_gull/Netherlands/38/2008	H13N8	2008-07-06	Netherlands									G79
A/black-headed_gull/Netherlands/38/2011	H13N8	2011-07-29	Netherlands									G79
A/black-headed_gull/Netherlands/39/2008	H13N8	2008-07-06	Netherlands									G79
A/black-headed_gull/Netherlands/39/2011	H13N8	2011-07-29	Netherlands									G79
A/black-headed_gull/Netherlands/4/2008	H13N8	2008-06-28	Netherlands									G79
A/black-headed_gull/Netherlands/44/2008	H13N8	2008-07-06	Netherlands									G79
A/black-headed_gull/Netherlands/48/2008	H13N8	2008-07-06	Netherlands									G79
A/black-headed_gull/Netherlands/49/2008	H13N8	2008-07-14	Netherlands									G79
A/black-headed_gull/Netherlands/5/2008	H13N8	2008-06-28	Netherlands									G79
A/black-headed_gull/Netherlands/51/2008	H13N8	2008-07-14	Netherlands									G79
A/black-headed_gull/Netherlands/52/2008	H13N8	2008-07-14	Netherlands									G79
A/black-headed_gull/Netherlands/55/2008	H13N8	2008-07-14	Netherlands									G79
A/black-headed_gull/Netherlands/6/2008	H13N8	2008-06-28	Netherlands									G79
A/black-headed_gull/Netherlands/64/2008	H13N8	2008-07-14	Netherlands									G79
A/black-headed_gull/Netherlands/65/2008	H13N8	2008-07-14	Netherlands									G79
A/black-headed_gull/Netherlands/66/2008	H13N8	2008-07-14	Netherlands									G79
A/black-headed_gull/Netherlands/67/2008	H13N8	2008-07-14	Netherlands									G79
A/black-headed_gull/Netherlands/68/2008	H13N8	2008-07-14	Netherlands									G79
A/black-headed_gull/Netherlands/7/2008	H13N8	2008-06-28	Netherlands									G79
A/black-headed_gull/Netherlands/70/2008	H13N8	2008-07-14	Netherlands									G79
A/black-headed_gull/Netherlands/74/2008	H13N8	2008-07-14	Netherlands									G79
A/black-headed_gull/Netherlands/8/2008	H13N8	2008-06-28	Netherlands									G79
A/black-headed_gull/Netherlands/83/2008	H13N8	2008-07-14	Netherlands									G79
A/black-headed_gull/Netherlands/86/2008	H13N8	2008-07-14	Netherlands									G79
A/black-headed_gull/Netherlands/87/2008	H13N8	2008-07-14	Netherlands									G79
A/black-headed_gull/Netherlands/88/2008	H13N8	2008-07-14	Netherlands									G79
A/black-headed_gull/Netherlands/9/2008	H13N8	2008-06-28	Netherlands									G79
A/black-headed_gull/Netherlands/93/2008	H13N8	2008-07-14	Netherlands									G79
A/black-headed_gull/Netherlands/94/2008	H13N8	2008-07-15	Netherlands									G79
A/black-headed_gull/Netherlands/95/2008	H13N8	2008-07-15	Netherlands									G79
A/black-headed_gull/Netherlands/96/2008	H13N8	2008-07-15	Netherlands									G79
A/black-headed_gull/Netherlands/97/2008	H13N8	2008-07-15	Netherlands									G79
A/yellow-legged_gull/Georgia/4/2012	H13N8	2012-09-21	Georgia									G80	1
A/herring_gull/Mongolia/454/2008	H13N8	2008-09-01	Mongolia									G81	1
