# Supplementary material for: Evolutionary Events Promoted Polymerase Activity of H13N8 Avian Influenza Virus
Source: Viruses. 2024 Feb 21;16(3):329. doi: 10.3390/v16030329 (PMC10975323; doi:10.3390/v16030329)
Supplement: Supplementary file 1 [file viruses-16-00329-s001.zip › Supplementary Table S3.xlsx]

## Sheet: PB2 sequence alignment
Isolate name	position (amino acid)
	1	2	3	4	5	6	7	8	9	10	11	12	13	14	15	16	17	18	19	20	21	22	23	24	25	26	27	28	29	30	31	32	33	34	35	36	37	38	39	40	41	42	43	44	45	46	47	48	49
A/black-headed gull/Netherlands/1/00 H13N8	L	E	R	?	K	E	L	R	D	L	M	S	Q	S	R	T	R	E	I	L	T	K	T	T	V	D	H	M	A	I	I	K	K	Y	T	S	G	R	Q	E	K	N	P	A	L	R	M	K	W
A/black-headed gull/Netherlands/1/2000 H13N8	M	E	R	I	K	E	L	R	D	L	M	S	Q	S	R	T	R	E	I	L	T	K	T	T	V	D	H	M	A	I	I	K	K	Y	T	S	G	R	Q	E	K	N	P	A	L	R	M	K	W
A/black-headed gull/Sweden/1/2005 H13N8	M	E	R	I	K	E	L	R	D	L	M	S	Q	S	R	T	R	E	I	L	T	K	T	T	V	D	H	M	A	I	I	K	K	Y	T	S	G	R	Q	E	K	N	P	A	L	R	M	K	W
A/black-headed gull/Sweden/74342/2008 H13N8	M	E	R	I	K	E	L	R	D	L	M	S	Q	S	R	T	R	E	I	L	T	K	T	T	V	D	H	M	A	I	I	K	K	Y	T	S	G	R	Q	E	K	N	P	A	L	R	M	K	W
A/herring gull/Mongolia/454/2008 H13N8	M	E	R	I	K	E	L	R	D	L	M	S	Q	S	R	T	R	E	I	L	T	K	T	T	V	D	H	M	A	I	I	K	K	Y	T	S	G	R	Q	E	K	N	P	A	L	R	M	K	W
A/black-headed gull/Netherlands/10/2008 H13N8	M	E	R	I	K	E	L	R	D	L	M	S	Q	S	R	T	R	E	I	L	T	K	T	T	V	D	H	M	A	I	I	K	K	Y	T	S	G	R	Q	E	K	N	P	A	L	R	M	K	W
A/black-headed gull/Netherlands/102/2008 H13N8	M	E	R	I	K	E	L	R	D	L	M	S	Q	S	R	T	R	E	I	L	T	K	T	T	V	D	H	M	A	I	I	K	K	Y	T	S	G	R	Q	E	K	N	P	A	L	R	M	K	W
A/black-headed gull/Netherlands/11/2008 H13N8	M	E	R	I	K	E	L	R	D	L	M	S	Q	S	R	T	R	E	I	L	T	K	T	T	V	D	H	M	A	I	I	K	K	Y	T	S	G	R	Q	E	K	N	P	A	L	R	M	K	W
A/black-headed gull/Netherlands/12/2008 H13N8	M	E	R	I	K	E	L	R	D	L	M	S	Q	S	R	T	R	E	I	L	T	K	T	T	V	D	H	M	A	I	I	K	K	Y	T	S	G	R	Q	E	K	N	P	A	L	R	M	K	W
A/black-headed gull/Netherlands/13/2008 H13N8	M	E	R	I	K	E	L	R	D	L	M	S	Q	S	R	T	R	E	I	L	T	K	T	T	V	D	H	M	A	I	I	K	K	Y	T	S	G	R	Q	E	K	N	P	A	L	R	M	K	W
A/black-headed gull/Netherlands/14/2008 H13N8	M	E	R	I	K	E	L	R	D	L	M	S	Q	S	R	T	R	E	I	L	T	K	T	T	V	D	H	M	A	I	I	K	K	Y	T	S	G	R	Q	E	K	N	P	A	L	R	M	K	W
A/black-headed gull/Netherlands/15/2008 H13N8	M	E	R	I	K	E	L	R	D	L	M	S	Q	S	R	T	R	E	I	L	T	K	T	T	V	D	H	M	A	I	I	K	K	Y	T	S	G	R	Q	E	K	N	P	A	L	R	M	K	W
A/black-headed gull/Netherlands/16/2008 H13N8	M	E	R	I	K	E	L	R	D	L	M	S	Q	S	R	T	R	E	I	L	T	K	T	T	V	D	H	M	A	I	I	K	K	Y	T	S	G	R	Q	E	K	N	P	A	L	R	M	K	W
A/black-headed gull/Netherlands/17/2008 H13N8	M	E	R	I	K	E	L	R	D	L	M	S	Q	S	R	T	R	E	I	L	T	K	T	T	V	D	H	M	A	I	I	K	K	Y	T	S	G	R	Q	E	K	N	P	A	L	R	M	K	W
A/black-headed gull/Netherlands/18/2008 H13N8	M	E	R	I	K	E	L	R	D	L	M	S	Q	S	R	T	R	E	I	L	T	K	T	T	V	D	H	M	A	I	I	K	K	Y	T	S	G	R	Q	E	K	N	P	A	L	R	M	K	W
A/black-headed gull/Netherlands/19/2008 H13N8	M	E	R	I	K	E	L	R	D	L	M	S	Q	S	R	T	R	E	I	L	T	K	T	T	V	D	H	M	A	I	I	K	K	Y	T	S	G	R	Q	E	K	N	P	A	L	R	M	K	W
A/black-headed gull/Netherlands/2/2008 H13N8	M	E	R	I	K	E	L	R	D	L	M	S	Q	S	R	T	R	E	I	L	T	K	T	T	V	D	H	M	A	I	I	K	K	Y	T	S	G	R	Q	E	K	N	P	A	L	R	M	K	W
A/black-headed gull/Netherlands/20/2008 H13N8	M	E	R	I	K	E	L	R	D	L	M	S	Q	S	R	T	R	E	I	L	T	K	T	T	V	D	H	M	A	I	I	K	K	Y	T	S	G	R	Q	E	K	N	P	A	L	R	M	K	W
A/black-headed gull/Netherlands/21/2008 H13N8	M	E	R	I	K	E	L	R	D	L	M	S	Q	S	R	T	R	E	I	L	T	K	T	T	V	D	H	M	A	I	I	K	K	Y	T	S	G	R	Q	E	K	N	P	A	L	R	M	K	W
A/black-headed gull/Netherlands/22/2008 H13N8	M	E	R	I	K	E	L	R	D	L	M	S	Q	S	R	T	R	E	I	L	T	K	T	T	V	D	H	M	A	I	I	K	K	Y	T	S	G	R	Q	E	K	N	P	A	L	R	M	K	W
A/black-headed gull/Netherlands/23/2008 H13N8	M	E	R	I	K	E	L	R	D	L	M	S	Q	S	R	T	R	E	I	L	T	K	T	T	V	D	H	M	A	I	I	K	K	Y	T	S	G	R	Q	E	K	N	P	A	L	R	M	K	W
A/black-headed gull/Netherlands/24/2008 H13N8	M	E	R	I	K	E	L	R	D	L	M	S	Q	S	R	T	R	E	I	L	T	K	T	T	V	D	H	M	A	I	I	K	K	Y	T	S	G	R	Q	E	K	N	P	A	L	R	M	K	W
A/black-headed gull/Netherlands/25/2008 H13N8	M	E	R	I	K	E	L	R	D	L	M	S	Q	S	R	T	R	E	I	L	T	K	T	T	V	D	H	M	A	I	I	K	K	Y	T	S	G	R	Q	E	K	N	P	A	L	R	M	K	W
A/black-headed gull/Netherlands/3/2008 H13N8	M	E	R	I	K	E	L	R	D	L	M	S	Q	S	R	T	R	E	I	L	T	K	T	T	V	D	H	M	A	I	I	K	K	Y	T	S	G	R	Q	E	K	N	P	A	L	R	M	K	W
A/black-headed gull/Netherlands/30/2008 H13N8	M	E	R	I	K	E	L	R	D	L	M	S	Q	S	R	T	R	E	I	L	T	K	T	T	V	D	H	M	A	I	I	K	K	Y	T	S	G	R	Q	E	K	N	P	A	L	R	M	K	W
A/black-headed gull/Netherlands/35/2008 H13N8	M	E	R	I	K	E	L	R	D	L	M	S	Q	S	R	T	R	E	I	L	T	K	T	T	V	D	H	M	A	I	I	K	K	Y	T	S	G	R	Q	E	K	N	P	A	L	R	M	K	W
A/black-headed gull/Netherlands/37/2008 H13N8	M	E	R	I	K	E	L	R	D	L	M	S	Q	S	R	T	R	E	I	L	T	K	T	T	V	D	H	M	A	I	I	K	K	Y	T	S	G	R	Q	E	K	N	P	A	L	R	M	K	W
A/black-headed gull/Netherlands/38/2008 H13N8	M	E	R	I	K	E	L	R	D	L	M	S	Q	S	R	T	R	E	I	L	T	K	T	T	V	D	H	M	A	I	I	K	K	Y	T	S	G	R	Q	E	K	N	P	A	L	R	M	K	W
A/black-headed gull/Netherlands/39/2008 H13N8	M	E	R	I	K	E	L	R	D	L	M	S	Q	S	R	T	R	E	I	L	T	K	T	T	V	D	H	M	A	I	I	K	K	Y	T	S	G	R	Q	E	K	N	P	A	L	R	M	K	W
A/black-headed gull/Netherlands/4/2008 H13N8	M	E	R	I	K	E	L	R	D	L	M	S	Q	S	R	T	R	E	I	L	T	K	T	T	V	D	H	M	A	I	I	K	K	Y	T	S	G	R	Q	E	K	N	P	A	L	R	M	K	W
A/black-headed gull/Netherlands/44/2008 H13N8	M	E	R	I	K	E	L	R	D	L	M	S	Q	S	R	T	R	E	I	L	T	K	T	T	V	D	H	M	A	I	I	K	K	Y	T	S	G	R	Q	E	K	N	P	A	L	R	M	K	W
A/black-headed gull/Netherlands/48/2008 H13N8	M	E	R	I	K	E	L	R	D	L	M	S	Q	S	R	T	R	E	I	L	T	K	T	T	V	D	H	M	A	I	I	K	K	Y	T	S	G	R	Q	E	K	N	P	A	L	R	M	K	W
A/black-headed gull/Netherlands/49/2008 H13N8	M	E	R	I	K	E	L	R	D	L	M	S	Q	S	R	T	R	E	I	L	T	K	T	T	V	D	H	M	A	I	I	K	K	Y	T	S	G	R	Q	E	K	N	P	A	L	R	M	K	W
A/black-headed gull/Netherlands/5/2008 H13N8	M	E	R	I	K	E	L	R	D	L	M	S	Q	S	R	T	R	E	I	L	T	K	T	T	V	D	H	M	A	I	I	K	K	Y	T	S	G	R	Q	E	K	N	P	A	L	R	M	K	W
A/black-headed gull/Netherlands/51/2008 H13N8	M	E	R	I	K	E	L	R	D	L	M	S	Q	S	R	T	R	E	I	L	T	K	T	T	V	D	H	M	A	I	I	K	K	Y	T	S	G	R	Q	E	K	N	P	A	L	R	M	K	W
A/black-headed gull/Netherlands/52/2008 H13N8	M	E	R	I	K	E	L	R	D	L	M	S	Q	S	R	T	R	E	I	L	T	K	T	T	V	D	H	M	A	I	I	K	K	Y	T	S	G	R	Q	E	K	N	P	A	L	R	M	K	W
A/black-headed gull/Netherlands/55/2008 H13N8	M	E	R	I	K	E	L	R	D	L	M	S	Q	S	R	T	R	E	I	L	T	K	T	T	V	D	H	M	A	I	I	K	K	Y	T	S	G	R	Q	E	K	N	P	A	L	R	M	K	W
A/black-headed gull/Netherlands/6/2008 H13N8	M	E	R	I	K	E	L	R	D	L	M	S	Q	S	R	T	R	E	I	L	T	K	T	T	V	D	H	M	A	I	I	K	K	Y	T	S	G	R	Q	E	K	N	P	A	L	R	M	K	W
A/black-headed gull/Netherlands/64/2008 H13N8	M	E	R	I	K	E	L	R	D	L	M	S	Q	S	R	T	R	E	I	L	T	K	T	T	V	D	H	M	A	I	I	K	K	Y	T	S	G	R	Q	E	K	N	P	A	L	R	M	K	W
A/black-headed gull/Netherlands/65/2008 H13N8	M	E	R	I	K	E	L	R	D	L	M	S	Q	S	R	T	R	E	I	L	T	K	T	T	V	D	H	M	A	I	I	K	K	Y	T	S	G	R	Q	E	K	N	P	A	L	R	M	K	W
A/black-headed gull/Netherlands/66/2008 H13N8	M	E	R	I	K	E	L	R	D	L	M	S	Q	S	R	T	R	E	I	L	T	K	T	T	V	D	H	M	A	I	I	K	K	Y	T	S	G	R	Q	E	K	N	P	A	L	R	M	K	W
A/black-headed gull/Netherlands/67/2008 H13N8	M	E	R	I	K	E	L	R	D	L	M	S	Q	S	R	T	R	E	I	L	T	K	T	T	V	D	H	M	A	I	I	K	K	Y	T	S	G	R	Q	E	K	N	P	A	L	R	M	K	W
A/black-headed gull/Netherlands/68/2008 H13N8	M	E	R	I	K	E	L	R	D	L	M	S	Q	S	R	T	R	E	I	L	T	K	T	T	V	D	H	M	A	I	I	K	K	Y	T	S	G	R	Q	E	K	N	P	A	L	R	M	K	W
A/black-headed gull/Netherlands/7/2008 H13N8	M	E	R	I	K	E	L	R	D	L	M	S	Q	S	R	T	R	E	I	L	T	K	T	T	V	D	H	M	A	I	I	K	K	Y	T	S	G	R	Q	E	K	N	P	A	L	R	M	K	W
A/black-headed gull/Netherlands/70/2008 H13N8	M	E	R	I	K	E	L	R	D	L	M	S	Q	S	R	T	R	E	I	L	T	K	T	T	V	D	H	M	A	I	I	K	K	Y	T	S	G	R	Q	E	K	N	P	A	L	R	M	K	W
A/black-headed gull/Netherlands/74/2008 H13N8	M	E	R	I	K	E	L	R	D	L	M	S	Q	S	R	T	R	E	I	L	T	K	T	T	V	D	H	M	A	I	I	K	K	Y	T	S	G	R	Q	E	K	N	P	A	L	R	M	K	W
A/black-headed gull/Netherlands/8/2008 H13N8	M	E	R	I	K	E	L	R	D	L	M	S	Q	S	R	T	R	E	I	L	T	K	T	T	V	D	H	M	A	I	I	K	K	Y	T	S	G	R	Q	E	K	N	P	A	L	R	M	K	W
A/black-headed gull/Netherlands/83/2008 H13N8	M	E	R	I	K	E	L	R	D	L	M	S	Q	S	R	T	R	E	I	L	T	K	T	T	V	D	H	M	A	I	I	K	K	Y	T	S	G	R	Q	E	K	N	P	A	L	R	M	K	W
A/black-headed gull/Netherlands/86/2008 H13N8	M	E	R	I	K	E	L	R	D	L	M	S	Q	S	R	T	R	E	I	L	T	K	T	T	V	D	H	M	A	I	I	K	K	Y	T	S	G	R	Q	E	K	N	P	A	L	R	M	K	W
A/black-headed gull/Netherlands/87/2008 H13N8	M	E	R	I	K	E	L	R	D	L	M	S	Q	S	R	T	R	E	I	L	T	K	T	T	V	D	H	M	A	I	I	K	K	Y	T	S	G	R	Q	E	K	N	P	A	L	R	M	K	W
A/black-headed gull/Netherlands/88/2008 H13N8	M	E	R	I	K	E	L	R	D	L	M	S	Q	S	R	T	R	E	I	L	T	K	T	T	V	D	H	M	A	I	I	K	K	Y	T	S	G	R	Q	E	K	N	P	A	L	R	M	K	W
A/black-headed gull/Netherlands/9/2008 H13N8	M	E	R	I	K	E	L	R	D	L	M	S	Q	S	R	T	R	E	I	L	T	K	T	T	V	D	H	M	A	I	I	K	K	Y	T	S	G	R	Q	E	K	N	P	A	L	R	M	K	W
A/black-headed gull/Netherlands/93/2008 H13N8	M	E	R	I	K	E	L	R	D	L	M	S	Q	S	R	T	R	E	I	L	T	K	T	T	V	D	H	M	A	I	I	K	K	Y	T	S	G	R	Q	E	K	N	P	A	L	R	M	K	W
A/black-headed gull/Netherlands/94/2008 H13N8	M	E	R	I	K	E	L	R	D	L	M	S	Q	S	R	T	R	E	I	L	T	K	T	T	V	D	H	M	A	I	I	K	K	Y	T	S	G	R	Q	E	K	N	P	A	L	R	M	K	W
A/black-headed gull/Netherlands/95/2008 H13N8	M	E	R	I	K	E	L	R	D	L	M	S	Q	S	R	T	R	E	I	L	T	K	T	T	V	D	H	M	A	I	I	K	K	Y	T	S	G	R	Q	E	K	N	P	A	L	R	M	K	W
A/black-headed gull/Netherlands/96/2008 H13N8	M	E	R	I	K	E	L	R	D	L	M	S	Q	S	R	T	R	E	I	L	T	K	T	T	V	D	H	M	A	I	I	K	K	Y	T	S	G	R	Q	E	K	N	P	A	L	R	M	K	W
A/black-headed gull/Netherlands/97/2008 H13N8	M	E	R	I	K	E	L	R	D	L	M	S	Q	S	R	T	R	E	I	L	T	K	T	T	V	D	H	M	A	I	I	K	K	Y	T	S	G	R	Q	E	K	N	P	A	L	R	M	K	W
A/black-headed gull/Netherlands/10/2010 H13N8	M	E	R	I	K	E	L	R	D	L	M	S	Q	S	R	T	R	E	I	L	T	K	T	T	V	D	H	M	A	I	I	K	K	Y	T	S	G	R	Q	E	K	N	P	A	L	R	M	K	W
A/black-headed gull/Netherlands/2/2010 H13N8	M	E	R	I	K	E	L	R	D	L	M	S	Q	S	R	T	R	E	I	L	T	K	T	T	V	D	H	M	A	I	I	K	K	Y	T	S	G	R	Q	E	K	N	P	A	L	R	M	K	W
A/black-headed gull/Netherlands/4/2010 H13N8	M	E	R	I	K	E	L	R	D	L	M	S	Q	S	R	T	R	E	I	L	T	K	T	T	V	D	H	M	A	I	I	K	K	Y	T	S	G	R	Q	E	K	N	P	A	L	R	M	K	W
A/black-headed gull/Netherlands/5/2010 H13N8	M	E	R	I	K	E	L	R	D	L	M	S	Q	S	R	T	R	E	I	L	T	K	T	T	V	D	H	M	A	I	I	K	K	Y	T	S	G	R	Q	E	K	N	P	A	L	R	M	K	W
A/black-headed gull/Netherlands/6/2010 H13N8	M	E	R	I	K	E	L	R	D	L	M	S	Q	S	R	T	R	E	I	L	T	K	T	T	V	D	H	M	A	I	I	K	K	Y	T	S	G	R	Q	E	K	N	P	A	L	R	M	K	W
A/black-headed gull/Netherlands/7/2010 H13N8	M	E	R	I	K	E	L	R	D	L	M	S	Q	S	R	T	R	E	I	L	T	K	T	T	V	D	H	M	A	I	I	K	K	Y	T	S	G	R	Q	E	K	N	P	A	L	R	M	K	W
A/black-headed gull/Netherlands/10/2011 H13N8	M	E	R	I	K	E	L	R	D	L	M	S	Q	S	R	T	R	E	I	L	T	K	T	T	V	D	H	M	A	I	I	K	K	Y	T	S	G	R	Q	E	K	N	P	A	L	R	M	K	W
A/black-headed gull/Netherlands/12/2011 H13N8	M	E	R	I	K	E	L	R	D	L	M	S	Q	S	R	T	R	E	I	L	T	K	T	T	V	D	H	M	A	I	I	K	K	Y	T	S	G	R	Q	E	K	N	P	A	L	R	M	K	W
A/black-headed gull/Netherlands/14/2011 H13N8	M	E	R	I	K	E	L	R	D	L	M	S	Q	S	R	T	R	E	I	L	T	K	T	T	V	D	H	M	A	I	I	K	K	Y	T	S	G	R	Q	E	K	N	P	A	L	R	M	K	W
A/black-headed gull/Netherlands/15/2011 H13N8	M	E	R	I	K	E	L	R	D	L	M	S	Q	S	R	T	R	E	I	L	T	K	T	T	V	D	H	M	A	I	I	K	K	Y	T	S	G	R	Q	E	K	N	P	A	L	R	M	K	W
A/black-headed gull/Netherlands/17/2011 H13N8	M	E	R	I	K	E	L	R	D	L	M	S	Q	S	R	T	R	E	I	L	T	K	T	T	V	D	H	M	A	I	I	K	K	Y	T	S	G	R	Q	E	K	N	P	A	L	R	M	K	W
A/black-headed gull/Netherlands/18/2011 H13N8	M	E	R	I	K	E	L	R	D	L	M	S	Q	S	R	T	R	E	I	L	T	K	T	T	V	D	H	M	A	I	I	K	K	Y	T	S	G	R	Q	E	K	N	P	A	L	R	M	K	W
A/black-headed gull/Netherlands/19/2011 H13N8	M	E	R	I	K	E	L	R	D	L	M	S	Q	S	R	T	R	E	I	L	T	K	T	T	V	D	H	M	A	I	I	K	K	Y	T	S	G	R	Q	E	K	N	P	A	L	R	M	K	W
A/black-headed gull/Netherlands/2/2011 H13N8	M	E	R	I	K	E	L	R	D	L	M	S	Q	S	R	T	R	E	I	L	T	K	T	T	V	D	H	M	A	I	I	K	K	Y	T	S	G	R	Q	E	K	N	P	A	L	R	M	K	W
A/black-headed gull/Netherlands/20/2011 H13N8	M	E	R	I	K	E	L	R	D	L	M	S	Q	S	R	T	R	E	I	L	T	K	T	T	V	D	H	M	A	I	I	K	K	Y	T	S	G	R	Q	E	K	N	P	A	L	R	M	K	W
A/black-headed gull/Netherlands/21/2011 H13N8	M	E	R	I	K	E	L	R	D	L	M	S	Q	S	R	T	R	E	I	L	T	K	T	T	V	D	H	M	A	I	I	K	K	Y	T	S	G	R	Q	E	K	N	P	A	L	R	M	K	W
A/black-headed gull/Netherlands/23/2011 H13N8	M	E	R	I	K	E	L	R	D	L	M	S	Q	S	R	T	R	E	I	L	T	K	T	T	V	D	H	M	A	I	I	K	K	Y	T	S	G	R	Q	E	K	N	P	A	L	R	M	K	W
A/black-headed gull/Netherlands/24/2011 H13N8	M	E	R	I	K	E	L	R	D	L	M	S	Q	S	R	T	R	E	I	L	T	K	T	T	V	D	H	M	A	I	I	K	K	Y	T	S	G	R	Q	E	K	N	P	A	L	R	M	K	W
A/black-headed gull/Netherlands/25/2011 H13N8	M	E	R	I	K	E	L	R	D	L	M	S	Q	S	R	T	R	E	I	L	T	K	T	T	V	D	H	M	A	I	I	K	K	Y	T	S	G	R	Q	E	K	N	P	A	L	R	M	K	W
A/black-headed gull/Netherlands/26/2011 H13N8	M	E	R	I	K	E	L	R	D	L	M	S	Q	S	R	T	R	E	I	L	T	K	T	T	V	D	H	M	A	I	I	K	K	Y	T	S	G	R	Q	E	K	N	P	A	L	R	M	K	W
A/black-headed gull/Netherlands/3/2011 H13N8	M	E	R	I	K	E	L	R	D	L	M	S	Q	S	R	T	R	E	I	L	T	K	T	T	V	D	H	M	A	I	I	K	K	Y	T	S	G	R	Q	E	K	N	P	A	L	R	M	K	W
A/black-headed gull/Netherlands/35/2011 H13N8	M	E	R	I	K	E	L	R	D	L	M	S	Q	S	R	T	R	E	I	L	T	K	T	T	V	D	H	M	A	I	I	K	K	Y	T	S	G	R	Q	E	K	N	P	A	L	R	M	K	W
A/black-headed gull/Netherlands/36/2011 H13N8	M	E	R	I	K	E	L	R	D	L	M	S	Q	S	R	T	R	E	I	L	T	K	T	T	V	D	H	M	A	I	I	K	K	Y	T	S	G	R	Q	E	K	N	P	A	L	R	M	K	W
A/black-headed gull/Netherlands/38/2011 H13N8	M	E	R	I	K	E	L	R	D	L	M	S	Q	S	R	T	R	E	I	L	T	K	T	T	V	D	H	M	A	I	I	K	K	Y	T	S	G	R	Q	E	K	N	P	A	L	R	M	K	W
A/black-headed gull/Netherlands/39/2011 H13N8	M	E	R	I	K	E	L	R	D	L	M	S	Q	S	R	T	R	E	I	L	T	K	T	T	V	D	H	M	A	I	I	K	K	Y	T	S	G	R	Q	E	K	N	P	A	L	R	M	K	W
A/black-headed gull/Netherlands/4/2011 H13N8	M	E	R	I	K	E	L	R	D	L	M	S	Q	S	R	T	R	E	I	L	T	K	T	T	V	D	H	M	A	I	I	K	K	Y	T	S	G	R	Q	E	K	N	P	A	L	R	M	K	W
A/black-headed gull/Netherlands/9/2011 H13N8	M	E	R	I	K	E	L	R	D	L	M	S	Q	S	R	T	R	E	I	L	T	K	T	T	V	D	H	M	A	I	I	K	K	Y	T	S	G	R	Q	E	K	N	P	A	L	R	M	K	W
A/black-headed gull/Netherlands/5/2011 H13N8	M	E	R	I	K	E	L	R	D	L	M	S	Q	S	R	T	R	E	I	L	T	K	T	T	V	D	H	M	A	I	I	K	K	Y	T	S	G	R	Q	E	K	N	P	A	L	R	M	K	W
A/black-headed gull/Republic of Georgia/3/2011 H13N8	M	E	R	I	K	E	L	R	D	L	M	S	Q	S	R	T	R	E	I	L	T	K	T	T	V	D	H	M	A	I	I	K	K	Y	T	S	G	R	Q	E	K	N	P	A	L	R	M	K	W
A/black-headed gull/Republic of Georgia/4/2011 H13N8	M	E	R	I	K	E	L	R	D	L	M	S	Q	S	R	T	R	E	I	L	T	K	T	T	V	D	H	M	A	I	I	K	K	Y	T	S	G	R	Q	E	K	N	P	A	L	R	M	K	W
A/black-headed gull/Republic of Georgia/6/2011 H13N8	M	E	R	I	K	E	L	R	D	L	M	S	Q	S	R	T	R	E	I	L	T	K	T	T	V	D	H	M	A	I	I	K	K	Y	T	S	G	R	Q	E	K	N	P	A	L	R	M	K	W
A/black-headed gull/Republic of Georgia/9/2011 H13N8	M	E	R	I	K	E	L	R	D	L	M	S	Q	S	R	T	R	E	I	L	T	K	T	T	V	D	H	M	A	I	I	K	K	Y	T	S	G	R	Q	E	K	N	P	A	L	R	M	K	W
A/yellow-legged gull/Georgia/1/2011 H13N8	M	E	R	I	K	E	L	R	D	L	M	S	Q	S	R	T	R	E	I	L	T	K	T	T	V	D	H	M	A	I	I	K	K	Y	T	S	G	R	Q	E	K	N	P	A	L	R	M	K	W
A/black-headed gull/Republic of Georgia/1/2011 H13N8	M	E	R	I	K	E	L	R	D	L	M	S	Q	S	R	T	R	E	I	L	T	K	T	T	V	D	H	M	A	I	I	K	K	Y	T	S	G	R	Q	E	K	N	P	A	L	R	M	K	W
A/yellow-legged gull/Georgia/4/2012 H13N8	M	E	R	I	K	E	L	R	D	L	M	S	Q	S	R	T	R	E	I	L	T	K	T	T	V	D	H	M	A	I	I	K	K	Y	T	S	G	R	Q	E	K	N	P	A	L	R	M	K	W
A/black-headed gull/Netherlands/6/2013 H13N8	M	E	R	I	K	E	L	R	D	L	M	S	Q	S	R	T	R	E	I	L	T	K	T	T	V	D	H	M	A	I	I	K	K	Y	T	S	G	R	Q	E	K	N	P	A	L	R	M	K	W
A/black-headed gull/Netherlands/8/2013 H13N8	M	E	R	I	K	E	L	R	D	L	M	S	Q	S	R	T	R	E	I	L	T	K	T	T	V	D	H	M	A	I	I	K	K	Y	T	S	G	R	Q	E	K	N	P	A	L	R	M	K	W
A/black-headed gull/Netherlands/9/2013 H13N8	M	E	R	I	K	E	L	R	D	L	M	S	Q	S	R	T	R	E	I	L	T	K	T	T	V	D	H	M	A	I	I	K	K	Y	T	S	G	R	Q	E	K	N	P	A	L	R	M	K	W
A/black-headed gull/Netherlands/7/2013 H13N8	M	E	R	I	K	E	L	R	D	L	M	S	Q	S	R	T	R	E	I	L	T	K	T	T	V	D	H	M	A	I	I	K	K	Y	T	S	G	R	Q	E	K	N	P	A	L	R	M	K	W
A/black-headed gull/Netherlands/10/2013 H13N8	M	E	R	I	K	E	L	R	D	L	M	S	Q	S	R	T	R	E	I	L	T	K	T	T	V	D	H	M	A	I	I	K	K	Y	T	S	G	R	Q	E	K	N	P	A	L	R	M	K	W
A/ring-billed gull/Massachusetts/13DC30736-2/2013 H13N8	M	E	R	I	K	E	L	R	D	L	M	S	Q	S	R	T	R	E	I	L	T	K	T	T	V	D	H	M	A	I	I	K	K	Y	T	S	G	R	Q	E	K	N	P	A	L	R	M	K	W
A/yellow-legged gull/Republic of Georgia/2/2013 H13N8	M	E	R	I	K	E	L	R	D	L	M	S	Q	S	R	T	R	E	I	L	T	K	T	T	V	D	H	M	A	I	I	K	K	Y	T	S	G	R	Q	E	K	N	P	A	L	R	M	K	W
A/yellow-legged gull/Republic of Georgia/1/2013 H13N8	M	E	R	I	K	E	L	R	D	L	M	S	Q	S	R	T	R	E	I	L	T	K	T	T	V	D	H	M	A	I	I	K	K	Y	T	S	G	R	Q	E	K	N	P	A	L	R	M	K	W
A/ring-billed gull/Massachusetts/13DC30736-1/2013 H13N8	M	E	R	I	K	E	L	R	D	L	M	S	Q	S	R	T	R	E	I	L	T	K	T	T	V	D	H	M	A	I	I	K	K	Y	T	S	G	R	Q	E	K	N	P	A	L	R	M	K	W
A/Eurasian curlew/Liaoning/ZH-385/2014 H13N8	M	E	R	I	K	E	L	R	D	L	M	S	Q	S	R	T	R	E	I	L	T	K	T	T	V	D	H	M	A	I	I	K	K	Y	T	S	G	R	Q	E	K	N	P	A	L	R	M	K	W
A/glaucous-winged gull/Southcentral Alaska/15MB02016/2015 H13N8	M	E	R	I	K	E	L	R	D	L	M	S	Q	S	R	T	R	E	I	L	T	K	T	T	V	D	H	M	A	I	I	K	K	Y	T	S	G	R	Q	E	K	N	P	A	L	R	M	K	W
A/glaucous-winged gull/Southcentral Alaska/15MB02018/2015 H13N8	M	E	R	I	K	E	L	R	D	L	M	S	Q	S	R	T	R	E	I	L	T	K	T	T	V	D	H	M	A	I	I	K	K	Y	T	S	G	R	Q	E	K	N	P	A	L	R	M	K	W
A/black skimmer/Chile/C20057/2016 H13N8	M	E	R	I	K	E	L	R	D	L	M	S	Q	S	R	T	R	E	I	L	T	K	T	T	V	D	H	M	A	I	I	K	K	Y	T	S	G	R	Q	E	K	N	P	A	L	R	M	K	W
A/black-tailed gull/Weihai/17/2016 H13N8	M	E	R	I	K	E	L	R	D	L	M	S	Q	S	R	T	R	E	I	L	T	K	T	T	V	D	H	M	A	I	I	K	K	Y	T	S	G	R	Q	E	K	N	P	A	L	R	M	K	W
A/black-tailed gull/Weihai/6/2016 H13N8	M	E	R	I	K	E	L	R	D	L	M	S	Q	S	R	T	R	E	I	L	T	K	T	T	V	D	H	M	A	I	I	K	K	Y	T	S	G	R	Q	E	K	N	P	A	L	R	M	K	W
A/environment/Chile/C20176/2016 H13N8	M	E	R	I	K	E	L	R	D	L	M	S	Q	S	R	T	R	E	I	L	T	K	T	T	V	D	H	M	A	I	I	K	K	Y	T	S	G	R	Q	E	K	N	P	A	L	R	M	K	W
A/kelp gull/Chile/C28937/2017 H13N8	M	E	R	I	K	E	L	R	D	L	M	S	Q	S	R	T	R	E	I	L	T	K	T	T	V	D	H	M	A	I	I	K	K	Y	T	S	G	R	Q	E	K	N	P	A	L	R	M	K	W
A/ring-billed gull/Minnesota/OPMNAI0966/2017 H13N8	-	-	-	-	-	-	-	-	-	-	-	-	-	-	-	-	-	-	-	-	-	-	?	T	V	D	H	M	A	I	I	K	K	Y	T	S	G	R	Q	E	K	N	P	A	L	R	M	K	W
A/ring-billed gull/Minnesota/OPMNAI0834/2017 H13N8	-	-	-	-	-	-	-	-	-	-	-	-	-	-	-	-	-	-	-	-	-	-	T	T	V	D	H	M	A	I	I	K	K	Y	T	S	G	R	Q	E	K	N	P	A	L	R	M	K	W
A/ring-billed gull/Minnesota/OPMNAI0817/2017 H13N8	-	-	-	-	-	-	-	-	-	-	-	-	-	-	-	-	-	-	-	-	-	-	-	-	-	-	-	-	-	?	I	K	K	Y	T	S	G	R	Q	E	K	N	P	A	L	R	M	K	W
A/ring-billed gull/Minnesota/OPMNAI0816/2017 H13N8	-	-	-	-	-	-	-	-	-	-	-	-	-	-	-	T	R	E	I	L	T	K	T	T	V	D	H	M	A	I	I	K	K	Y	T	S	G	R	Q	E	K	N	P	A	L	R	M	K	W
A/ring-billed gull/Minnesota/OPMNAI0815/2017 H13N8	-	-	-	-	-	-	-	-	-	-	-	-	-	-	-	-	-	-	-	-	-	-	-	-	-	-	-	-	-	-	-	-	-	-	-	-	-	-	-	-	-	-	-	-	-	-	M	K	W
A/ring-billed gull/Minnesota/OPMNAI0814/2017 H13N8	-	-	-	-	-	-	-	-	-	-	-	-	-	-	-	-	?	E	I	L	T	K	T	T	V	D	H	M	A	I	I	K	K	Y	T	S	G	R	Q	E	K	N	P	A	L	R	M	K	W
A/ring-billed gull/Minnesota/OPMNAI0809/2017 H13N8	-	-	-	-	-	-	-	-	-	-	-	-	-	-	-	-	-	-	?	L	T	K	T	T	V	D	H	M	A	I	I	K	K	Y	T	S	G	R	Q	E	K	N	P	A	L	R	M	K	W
A/ring-billed gull/Minnesota/OPMNAI0800/2017 H13N8	-	-	-	-	-	-	-	-	-	-	-	-	-	-	-	-	-	-	-	-	-	-	-	-	-	-	-	-	-	-	-	-	-	-	-	-	-	-	-	-	-	-	-	-	-	-	-	-	-
A/ring-billed gull/Minnesota/CLMNAI1320/2017 H13N8	-	-	-	-	-	-	-	-	-	-	-	-	-	-	-	-	-	-	-	-	T	K	T	T	V	D	H	M	A	I	I	K	K	Y	T	S	G	R	Q	E	K	N	P	A	L	R	M	K	W
A/ring-billed gull/Minnesota/CLMNAI0974/2017 H13N8	M	E	R	I	K	E	L	R	D	L	M	S	Q	S	R	T	R	E	I	L	T	K	T	T	V	D	H	M	A	I	I	K	K	Y	T	S	G	R	Q	E	K	N	P	A	L	R	M	K	W
A/ring-billed gull/Minnesota/CLMNAI0968/2017 H13N8	M	E	R	I	K	E	L	R	D	L	M	S	Q	S	R	T	R	E	I	L	T	K	T	T	V	D	H	M	A	I	I	K	K	Y	T	S	G	R	Q	E	K	N	P	A	L	R	M	K	W
A/ring-billed gull/Minnesota/CLMNAI0955/2017 H13N8	M	E	R	I	K	E	L	R	D	L	M	S	Q	S	R	T	R	E	I	L	T	K	T	T	V	D	H	M	A	I	I	K	K	Y	T	S	G	R	Q	E	K	N	P	A	L	R	M	K	W
A/ring-billed gull/Minnesota/CLMNAI0833/2017 H13N8	M	E	R	I	K	E	L	R	D	L	M	S	Q	S	R	T	R	E	I	L	T	K	T	T	V	D	H	M	A	I	I	K	K	Y	T	S	G	R	Q	E	K	N	P	A	L	R	M	K	W
A/ring-billed gull/Minnesota/CLMNAI0829/2017 H13N8	-	-	-	-	-	-	-	-	-	-	-	-	-	-	-	-	-	E	I	L	T	K	T	T	V	D	H	M	A	I	I	K	K	Y	T	S	G	R	Q	E	K	N	P	A	L	R	M	K	W
A/ring-billed gull/Minnesota/CLMNAI0827/2017 H13N8	M	E	R	I	K	E	L	R	D	L	M	S	Q	S	R	T	R	E	I	L	T	K	T	T	V	D	H	M	A	I	I	K	K	Y	T	S	G	R	Q	E	K	N	P	A	L	R	M	K	W
A/ring-billed gull/Minnesota/CLMNAI0821/2017 H13N8	-	-	-	-	-	-	-	-	-	-	-	-	-	-	-	-	-	-	-	?	T	K	T	T	V	D	H	M	A	I	I	K	K	Y	T	S	G	R	Q	E	K	N	P	A	L	R	M	K	W
A/ring-billed gull/Minnesota/CLMNAI0818/2017 H13N8	M	E	R	I	K	E	L	R	D	L	M	S	Q	S	R	T	R	E	I	L	T	K	T	T	V	D	H	M	A	I	I	K	K	Y	T	S	G	R	Q	E	K	N	P	A	L	R	M	K	W
A/ring-billed gull/Minnesota/CLMNAI0815/2017 H13N8	-	-	-	-	-	-	-	-	-	-	-	-	-	-	-	-	-	-	-	-	-	-	-	-	-	-	-	-	-	-	-	-	-	-	-	-	-	-	-	?	K	N	P	A	L	R	M	K	W
A/ring-billed gull/Minnesota/CLMNAI0814/2017 H13N8	M	E	R	I	K	E	L	R	D	L	M	S	Q	S	R	T	R	E	I	L	T	K	T	T	V	D	H	M	A	I	I	K	K	Y	T	S	G	R	Q	E	K	N	P	A	L	R	M	K	W
A/ring-billed gull/Minnesota/CLMNAI0811/2017 H13N8	-	-	-	-	-	-	-	-	-	-	-	-	-	-	-	-	-	-	-	-	-	-	-	-	-	-	-	-	-	-	-	-	-	-	-	-	-	-	?	E	K	N	P	A	L	R	M	K	W
A/ring-billed gull/Minnesota/CLMNAI0809/2017 H13N8	-	-	-	-	-	-	-	-	-	-	-	-	-	-	-	-	-	-	-	-	-	-	-	-	-	-	?	M	A	I	I	K	K	Y	T	S	G	R	Q	E	K	N	P	A	L	R	M	K	W
A/ring-billed gull/Minnesota/CLMNAI0808/2017 H13N8	M	E	R	I	K	E	L	R	D	L	M	S	Q	S	R	T	R	E	I	L	T	K	T	T	V	D	H	M	A	I	I	K	K	Y	T	S	G	R	Q	E	K	N	P	A	L	R	M	K	W
A/ring-billed gull/Minnesota/CLMNAI0806/2017 H13N8	M	E	R	I	K	E	L	R	D	L	M	S	Q	S	R	T	R	E	I	L	T	K	T	T	V	D	H	M	A	I	I	K	K	Y	T	S	G	R	Q	E	K	N	P	A	L	R	M	K	W
A/ring-billed gull/Minnesota/CLMNAI0798/2017 H13N8	M	E	R	I	K	E	L	R	D	L	M	S	Q	S	R	T	R	E	I	L	T	K	T	T	V	D	H	M	A	I	I	K	K	Y	T	S	G	R	Q	E	K	N	P	A	L	R	M	K	W
A/ring-billed gull/Minnesota/CLMNAI0790/2017 H13N8	M	E	R	I	K	E	L	R	D	L	M	S	Q	S	R	T	R	E	I	L	T	K	T	T	V	D	H	M	A	I	I	K	K	Y	T	S	G	R	Q	E	K	N	P	A	L	R	M	K	W
A/kelp gull/Chile/C27733/2017 H13N8	M	E	R	I	K	E	L	R	D	L	M	S	Q	S	R	T	R	E	I	L	T	K	T	T	V	D	H	M	A	I	I	K	K	Y	T	S	G	R	Q	E	K	N	P	A	L	R	M	K	W
A/Duck/China/Weihai/2017 H13N8	M	E	R	I	K	E	L	R	D	L	M	S	Q	S	R	T	R	E	I	L	T	K	T	T	V	D	H	M	A	I	I	K	K	Y	T	S	G	R	Q	E	K	N	P	A	L	R	M	K	W
A/kelp gull/Chile/C41186/2018 H13N8	M	E	R	I	K	E	L	R	D	L	M	S	Q	S	R	T	R	E	I	L	T	K	T	T	V	D	H	M	A	I	I	K	K	Y	T	S	G	R	Q	E	K	N	P	A	L	R	M	K	W
A/yellow-billed teal/Chile/C38424/2018 H13N8	M	E	R	I	K	E	L	R	D	L	M	S	Q	S	R	T	R	E	I	L	T	K	T	T	V	D	H	M	A	I	I	K	K	Y	T	S	G	R	Q	E	K	N	P	A	L	R	M	K	W
A/southern lapwing/Chile/C36480/2018 H13N8	M	E	R	I	K	E	L	R	D	L	M	S	Q	S	R	T	R	E	I	L	T	K	T	T	V	D	H	M	A	I	I	K	K	Y	T	S	G	R	Q	E	K	N	P	A	L	R	M	K	W
[truncated: 711 more columns]
